# Supplementary material for: Whole Genome Sequencing and Morphological Trait-Based Evaluation of UPOV Option 2 for DUS Testing in Rice
Source: Front Genet. 2022 Aug 26;13:945015. doi: 10.3389/fgene.2022.945015 (PMC9458885; doi:10.3389/fgene.2022.945015)
Supplement: Supplementary file 1 [file Table2.XLSX]

## Sheet: Phenotypic characteristics
Supplemental table 2. Phenotypic traits survey results
Cultivator	Basal leaf sheath: anthocyanin coloration		Plant: growth habit		Leaf blade: intensity of green color		Leaf blade: anthocyanin coloration		Leaf blade: pubescence		Time of panicle emergence(d)	Awns:length		Lemma: color of tip		Stigma: color		Stem: anthocyanin coloration of nodes		Lemma: pubescence		Flag leaf: attitude of blade		Panicle: attitude		Panicle:number of secondary branches		Panicle: attitude of branches		Panicle: exsertion		Glume: length(mm)	Lemma: color		Grain: ratio length/width		Grain: color		Grain: aroma		Plant: number of panicles	Stem: thickness(mm)	Stem: length(cm)	Flag leaf: length of blade(cm)	Flag leaf: width of blade(cm)	Panicle: length(cm)	1000 seed weight(g)	Grain: length(mm)	Grain: width(mm)
A1	1	green	1	erect	5	medium	1	absent	1	very sparse	75	1	very short	1	white	1	white	1	absent	1	very sparse	5	horizontal	4	drooping	3	many	2	erect to semi-erect	4	well exserted	7	2	gold	3	medium	2	light brown	2	medium	6.2	4.916	128	33.56	2.06	24.06	29.7426	9.0625	3.0775
A2	1	green	1	erect	5	medium	1	absent	5	medium	89	9	short or medium	9	very strong	1	white	1	absent	7	dense	7	moderately reflexed	4	drooping	3	many	3	semi-erect	2	partly exserted	5	1	light gold	4	medium to high	2	light brown	1	absent or weak	8	4.86	116.2	36.14	1.82	26.48	24.1483	9.1775	2.54
A3	1	green	1	erect	6	medium to dark	1	absent	1	very sparse	75	1	very short	1	white	1	white	1	absent	7	dense	3	semi-erect	4	drooping	3	many	3	semi-erect	4	well exserted	5	1	light gold	4	medium to high	2	light brown	1	absent or weak	6.4	5.504	119.2	31.82	1.86	27.3	31.3023	9.545	3.0525
A4	1	green	1	erect	5	medium	1	absent	1	very sparse	86	9	short or medium	7	strong	5	purple or black	1	absent	7	dense	7	moderately reflexed	4	drooping	3	many	3	semi-erect	4	well exserted	5	1	light gold	3	medium	2	light brown	1	absent or weak	7.6	5.552	114.8	39.1	2.34	30.7	26.5805	7.9475	3.2675
A5	1	green	1	erect	5	medium	1	absent	1	very sparse	52	1	very short	1	white	1	white	1	absent	3	sparse	7	moderately reflexed	4	drooping	3	many	3	semi-erect	4	well exserted	4	2	gold	2	low to medium	2	light brown	1	absent or weak	5.8	4.856	110.8	39.66	1.7	24.1	24.9896	7.2725	3.2475
A6	1	green	1	erect	6	medium to dark	1	absent	1	very sparse	63	1	very short	1	white	1	white	1	absent	9	very dense	7	moderately reflexed	4	drooping	3	many	3	semi-erect	4	well exserted	5	2	gold	2	low to medium	2	light brown	1	absent or weak	10	4.434	95	30.08	1.76	23.52	26.278	7.53	3.6125
A7	1	green	1	erect	5	medium	1	absent	1	very sparse	77	1	very short	1	white	1	white	1	absent	9	very dense	5	horizontal	4	drooping	3	many	3	semi-erect	4	well exserted	5	1	light gold	3	medium	2	light brown	1	absent or weak	6.6	4.888	120.8	41.94	1.66	29.5	36.2391	9.6625	3.5725
A8	1	green	1	erect	5	medium	1	absent	1	very sparse	66	9	short or medium	1	white	1	white	1	absent	9	very dense	7	moderately reflexed	4	drooping	3	many	2	erect to semi-erect	4	well exserted	6	1	light gold	3	medium	2	light brown	1	absent or weak	7.8	4.098	109.6	42.36	1.54	24.5	26.8281	8.7675	3.32
A9	1	green	1	erect	5	medium	1	absent	1	very sparse	54	1	very short	1	white	1	white	1	absent	7	dense	7	moderately reflexed	4	drooping	3	many	3	semi-erect	4	well exserted	5	2	gold	2	low to medium	2	light brown	1	absent or weak	5.4	4.904	107.6	38.5	1.44	22.76	25.1797	7.125	3.33
A10	3	light purple	1	erect	5	medium	9	present	1	very sparse	61	9	short or medium	6	medium to strong	1	white	1	absent	7	dense	5	horizontal	4	drooping	3	many	2	erect to semi-erect	4	well exserted	5	1	light gold	3	medium	6	red	1	absent or weak	10.4	5.05	137	44.98	1.4	25.28	26.469	7.8175	3.3125
A11	1	green	1	erect	7	dark	1	absent	1	very sparse	72	1	very short	1	white	1	white	1	absent	5	medium	5	horizontal	4	drooping	3	many	3	semi-erect	4	well exserted	6	3	brown	2	low to medium	2	light brown	1	absent or weak	9	3.614	117.4	25.68	1.46	21.16	22.3149	7.1925	3.205
A12	1	green	1	erect	6	medium to dark	1	absent	1	very sparse	75	9	short or medium	1	white	1	white	1	absent	9	very dense	5	horizontal	4	drooping	2	medium	2	erect to semi-erect	3	just exserted	8	1	light gold	4	medium to high	5	light red	2	medium	6.4	4.436	111.8	27.72	1.78	28.2	51.2071	13.1975	3.5025
A13	1	green	1	erect	6	medium to dark	1	absent	1	very sparse	75	1	very short	5	medium	1	white	9	present	1	very sparse	2	erect to semi-erect	4	drooping	3	many	2	erect to semi-erect	3	just exserted	5	2	gold	2	low to medium	2	light brown	1	absent or weak	5.2	5.278	123.4	35.98	1.9	23.64	29.2711	7.5775	3.285
A14	1	green	1	erect	9	very dark	1	absent	1	very sparse	63	9	short or medium	1	white	1	white	1	absent	9	very dense	5	horizontal	4	drooping	3	many	2	erect to semi-erect	3	just exserted	6	1	light gold	3	medium	2	light brown	1	absent or weak	8.4	4.254	64.2	32.72	1.46	24.04	20.8112	8.03	2.91
A15	1	green	1	erect	5	medium	1	absent	1	very sparse	59	9	short or medium	1	white	1	white	1	absent	9	very dense	6	horizontal to moderately reflexed	4	drooping	3	many	2	erect to semi-erect	2	partly exserted	4	1	light gold	2	low to medium	2	light brown	1	absent or weak	8.4	3.71	67	22.6	1.42	18.78	26.1087	7.535	3.415
A16	1	green	1	erect	6	medium to dark	1	absent	1	very sparse	50	1	very short	5	medium	5	purple or black	1	absent	9	very dense	7	moderately reflexed	4	drooping	2	medium	2	erect to semi-erect	4	well exserted	6	1	light gold	2	low to medium	6	red	1	absent or weak	9.4	4.096	99	32.04	1.04	20.7	28.764	8.6675	3.17
A17	1	green	1	erect	5	medium	1	absent	1	very sparse	57	1	very short	1	white	1	white	1	absent	9	very dense	7	moderately reflexed	4	drooping	3	many	3	semi-erect	4	well exserted	6	3	brown	2	low to medium	2	light brown	1	absent or weak	7.2	5.652	112.2	40.98	1.74	23.44	25.6146	7.5625	3.29
A18	1	green	1	erect	6	medium to dark	1	absent	1	very sparse	62	1	very short	9	very strong	1	white	1	absent	7	dense	7	moderately reflexed	4	drooping	3	many	3	semi-erect	3	just exserted	5	1	light gold	2	low to medium	5	light red	1	absent or weak	8	4.424	107.2	32.86	1.26	25.7	23.1693	7.5025	3.1775
A19	1	green	1	erect	5	medium	1	absent	1	very sparse	66	9	short or medium	1	white	1	white	1	absent	9	very dense	6	horizontal to moderately reflexed	4	drooping	3	many	3	semi-erect	4	well exserted	4	2	gold	2	low to medium	2	light brown	1	absent or weak	8.8	3.494	100	33.54	1.22	25.18	28.4923	7.8475	3.6675
A20	1	green	1	erect	5	medium	1	absent	4	sparse to medium	67	1	very short	1	white	1	white	1	absent	7	dense	7	moderately reflexed	4	drooping	3	many	3	semi-erect	4	well exserted	5	1	light gold	3	medium	2	light brown	1	absent or weak	7.2	3.916	112	37.36	1.78	24.24	25.2129	8.3925	3.2125
A21	1	green	1	erect	7	dark	1	absent	1	very sparse	51	9	short or medium	5	medium	1	white	1	absent	9	very dense	7	moderately reflexed	4	drooping	2	medium	2	erect to semi-erect	4	well exserted	4	1	light gold	2	low to medium	2	light brown	1	absent or weak	11.8	2.948	69.4	34.62	1.22	19.68	26.6311	7.47	3.165
A22	1	green	1	erect	6	medium to dark	1	absent	1	very sparse	46	1	very short	1	white	1	white	1	absent	8	dense to very dense	3	semi-erect	3	semi-drooping	2	medium	2	erect to semi-erect	3	just exserted	4	1	light gold	2	low to medium	2	light brown	1	absent or weak	11.4	3.794	65.8	25.06	1.34	16.46	29.6308	7.4275	3.5075
A23	4	purple	1	erect	7	dark	9	present	1	very sparse	60	1	very short	7	strong	5	purple or black	9	present	7	dense	3	semi-erect	4	drooping	2	medium	3	semi-erect	3	just exserted	4	4	reddish to light purple	3	medium	9	dark purple/black	2	medium	8.2	5.148	62.8	33.92	1.9	18.06	23.4713	8.01	3.4875
A24	2	green with purple lines	1	erect	5	medium	1	absent	1	very sparse	56	9	short or medium	9	very strong	5	purple or black	9	present	9	very dense	7	moderately reflexed	4	drooping	3	many	2	erect to semi-erect	4	well exserted	5	3	brown	2	low to medium	2	light brown	1	absent or weak	6	5.164	87	35.14	1.46	19.9	26.2667	7.36	3.5
A25	1	green	1	erect	5	medium	1	absent	1	very sparse	42	1	very short	1	white	1	white	1	absent	9	very dense	2	erect to semi-erect	1	erect	1	absent or few	1	erect	3	just exserted	6	1	light gold	2	low to medium	2	light brown	1	absent or weak	7.2	2.974	54.4	26.68	1.08	13.98	29.2943	7.63	3.45
A26	1	green	1	erect	5	medium	1	absent	1	very sparse	51	9	short or medium	1	white	1	white	1	absent	9	very dense	5	horizontal	3	semi-drooping	2	medium	2	erect to semi-erect	3	just exserted	5	1	light gold	2	low to medium	2	light brown	1	absent or weak	9.4	3.292	62.6	26.34	1.2	15.72	26.7241	7.4	3.3175
A27	1	green	1	erect	5	medium	1	absent	1	very sparse	58	1	very short	1	white	1	white	1	absent	1	very sparse	7	moderately reflexed	4	drooping	3	many	2	erect to semi-erect	3	just exserted	5	2	gold	2	low to medium	2	light brown	1	absent or weak	6.4	5.946	93	40.86	1.84	26.64	23.3692	7.425	3.48
A28	1	green	1	erect	7	dark	1	absent	1	very sparse	54	9	short or medium	1	white	1	white	1	absent	9	very dense	3	semi-erect	3	semi-drooping	2	medium	2	erect to semi-erect	3	just exserted	5	1	light gold	2	low to medium	2	light brown	1	absent or weak	7.4	3.688	51	23.68	1.74	14.9	28.2223	7.505	3.4575
A29	1	green	1	erect	6	medium to dark	1	absent	1	very sparse	54	9	short or medium	7	strong	5	purple or black	9	present	9	very dense	5	horizontal	4	drooping	2	medium	2	erect to semi-erect	3	just exserted	7	3	brown	2	low to medium	6	red	1	absent or weak	11.6	3.122	57.6	32.14	1.16	16.9	23.092	7.7775	3.17
A30	1	green	1	erect	5	medium	1	absent	1	very sparse	55	1	very short	1	white	1	white	1	absent	9	very dense	5	horizontal	4	drooping	2	medium	2	erect to semi-erect	4	well exserted	5	1	light gold	2	low to medium	2	light brown	1	absent or weak	10.4	3.264	70.2	34.3	1.38	17.28	25.9404	7.365	3.2975
A31	1	green	1	erect	6	medium to dark	9	present	1	very sparse	54	1	very short	9	very strong	5	purple or black	1	absent	9	very dense	2	erect to semi-erect	4	drooping	2	medium	2	erect to semi-erect	2	partly exserted	5	1	light gold	3	medium	9	dark purple/black	1	absent or weak	7.6	3.876	50.4	27.42	1.4	18.24	30.3317	8.965	3.32
A32	1	green	1	erect	6	medium to dark	1	absent	1	very sparse	56	9	short or medium	7	strong	5	purple or black	1	absent	9	very dense	5	horizontal	4	drooping	2	medium	2	erect to semi-erect	3	just exserted	6	1	light gold	1	low	6	red	1	absent or weak	12	3.838	55.6	31.02	1.46	17.94	25.0299	6.8825	3.29
A33	2	green with purple lines	1	erect	5	medium	9	present	1	very sparse	55	9	short or medium	9	very strong	5	purple or black	9	present	9	very dense	3	semi-erect	4	drooping	3	many	3	semi-erect	3	just exserted	5	1	light gold	2	low to medium	9	dark purple/black	1	absent or weak	7	4.364	63.6	35.9	1.5	19.94	23.7452	8.03	3.1475
A34	5	black purple	1	erect	5	medium	9	present	2	very sparse to sparse	76	1	very short	9	very strong	5	purple or black	9	present	9	very dense	6	horizontal to moderately reflexed	4	drooping	3	many	3	semi-erect	3	just exserted	5	4	reddish to light purple	3	medium	2	light brown	1	absent or weak	5	5.944	107	42.58	2.42	28.78	26.1038	7.795	3.2325
A35	1	green	2	erect to semi-erect	5	medium	1	absent	1	very sparse	54	1	very short	1	white	1	white	1	absent	9	very dense	3	semi-erect	3	semi-drooping	3	many	2	erect to semi-erect	2	partly exserted	5	1	light gold	2	low to medium	2	light brown	1	absent or weak	5.4	4.188	54	27.82	1.72	16.6	30.7421	7.5325	3.535
A36	1	green	1	erect	5	medium	1	absent	1	very sparse	57	9	short or medium	1	white	5	purple or black	1	absent	7	dense	6	horizontal to moderately reflexed	4	drooping	3	many	4	semi-erect to spreading	4	well exserted	5	1	light gold	2	low to medium	2	light brown	1	absent or weak	7	5.622	88.8	34.02	2.04	23.48	28.0933	8.42	3.6075
A37	1	green	1	erect	5	medium	1	absent	1	very sparse	54	1	very short	1	white	1	white	1	absent	9	very dense	5	horizontal	4	drooping	3	many	2	erect to semi-erect	3	just exserted	5	1	light gold	2	low to medium	2	light brown	1	absent or weak	10.2	3.72	67	31.08	1.42	20.02	27.3793	7.71	3.28
A38	1	green	1	erect	5	medium	1	absent	1	very sparse	44	1	very short	1	white	1	white	1	absent	9	very dense	5	horizontal	4	drooping	3	many	2	erect to semi-erect	3	just exserted	5	1	light gold	2	low to medium	2	light brown	1	absent or weak	6.6	3.884	54.8	27.58	1.28	16.96	26.4391	7.3375	3.2975
A39	1	green	1	erect	5	medium	1	absent	1	very sparse	55	9	short or medium	1	white	1	white	1	absent	9	very dense	5	horizontal	4	drooping	3	many	2	erect to semi-erect	3	just exserted	5	1	light gold	2	low to medium	2	light brown	1	absent or weak	9.4	3.342	61.8	33.08	1.2	19.22	26.5445	7.72	3.22
A40	1	green	1	erect	7	dark	1	absent	1	very sparse	65	9	short or medium	1	white	1	white	1	absent	5	medium	3	semi-erect	4	drooping	3	many	3	semi-erect	3	just exserted	5	1	light gold	3	medium	2	light brown	1	absent or weak	6.2	4.804	86.8	44.84	1.98	22.2	27.2629	8.5675	3.3275
A41	1	green	1	erect	6	medium to dark	1	absent	1	very sparse	56	9	short or medium	1	white	1	white	1	absent	9	very dense	3	semi-erect	4	drooping	3	many	2	erect to semi-erect	3	just exserted	4	1	light gold	2	low to medium	2	light brown	1	absent or weak	5.2	3.886	64.2	44.6	1.42	19.94	23.3175	7.31	3.1525
A42	1	green	1	erect	6	medium to dark	1	absent	1	very sparse	67	9	short or medium	1	white	1	white	1	absent	9	very dense	2	erect to semi-erect	3	semi-drooping	3	many	1	erect	2	partly exserted	5	1	light gold	2	low to medium	2	light brown	1	absent or weak	7	4.44	64.6	23.98	2.12	18.4	26.9737	7.375	3.2425
A43	1	green	1	erect	6	medium to dark	1	absent	1	very sparse	54	1	very short	1	white	1	white	1	absent	9	very dense	3	semi-erect	3	semi-drooping	3	many	1	erect	2	partly exserted	5	1	light gold	2	low to medium	2	light brown	1	absent or weak	7	4.89	55.8	29.08	1.94	16.66	28.9184	7.52	3.29
A44	1	green	1	erect	5	medium	1	absent	1	very sparse	40	9	short or medium	1	white	1	white	1	absent	9	very dense	6	horizontal to moderately reflexed	4	drooping	2	medium	1	erect	3	just exserted	5	1	light gold	2	low to medium	2	light brown	1	absent or weak	6.2	3.434	65.4	30.6	1.34	15.06	28.3816	7.555	3.39
A45	1	green	1	erect	6	medium to dark	1	absent	1	very sparse	56	1	very short	1	white	1	white	1	absent	9	very dense	2	erect to semi-erect	2	semi-erect	3	many	2	erect to semi-erect	2	partly exserted	6	1	light gold	2	low to medium	2	light brown	1	absent or weak	7.2	4.818	57.6	28.74	1.94	15.94	25.5828	7.1875	3.125
A46	1	green	1	erect	6	medium to dark	1	absent	1	very sparse	45	1	very short	1	white	1	white	1	absent	9	very dense	5	horizontal	4	drooping	3	many	2	erect to semi-erect	3	just exserted	4	1	light gold	2	low to medium	2	light brown	1	absent or weak	10	3.134	51.6	30.78	1.26	23.32	27.4115	7.4325	3.34
A47	1	green	1	erect	6	medium to dark	1	absent	1	very sparse	46	1	very short	1	white	1	white	1	absent	9	very dense	3	semi-erect	3	semi-drooping	3	many	2	erect to semi-erect	2	partly exserted	5	1	light gold	2	low to medium	2	light brown	1	absent or weak	6.2	3.766	48.8	27.12	1.72	16.86	30.5724	7.35	3.5
A48	1	green	1	erect	5	medium	1	absent	3	sparse	75	1	very short	1	white	1	white	1	absent	7	dense	3	semi-erect	4	drooping	3	many	4	semi-erect to spreading	3	just exserted	3	1	light gold	2	low to medium	2	light brown	1	absent or weak	5.6	5.128	89.8	23.7	2.16	15.48	20.4842	8.065	3.44
A49	1	green	2	erect to semi-erect	6	medium to dark	1	absent	1	very sparse	56	1	very short	1	white	1	white	1	absent	9	very dense	3	semi-erect	3	semi-drooping	3	many	2	erect to semi-erect	2	partly exserted	5	1	light gold	2	low to medium	2	light brown	1	absent or weak	6.4	5.206	54.8	24.36	1.74	15.88	30.2495	7.5475	3.4
A50	1	green	1	erect	6	medium to dark	1	absent	1	very sparse	64	9	short or medium	1	white	1	white	1	absent	9	very dense	3	semi-erect	3	semi-drooping	3	many	2	erect to semi-erect	2	partly exserted	4	1	light gold	2	low to medium	2	light brown	1	absent or weak	6.6	4.368	59.6	23.58	1.72	17.1	26.0646	7.1775	3.1925
A51	1	green	1	erect	6	medium to dark	1	absent	1	very sparse	50	9	short or medium	5	medium	1	white	1	absent	9	very dense	5	horizontal	4	drooping	2	medium	1	erect	3	just exserted	5	1	light gold	2	low to medium	2	light brown	1	absent or weak	10.6	3.888	59	25.04	1.18	14.72	27.0368	7.5575	3.2975
A52	1	green	1	erect	5	medium	1	absent	1	very sparse	51	9	short or medium	1	white	1	white	1	absent	9	very dense	5	horizontal	4	drooping	3	many	2	erect to semi-erect	4	well exserted	5	1	light gold	2	low to medium	2	light brown	1	absent or weak	10	4.4	65	31.36	1.5	17.84	27.1931	7.5	3.38
A53	1	green	1	erect	7	dark	1	absent	1	very sparse	77	9	short or medium	1	white	1	white	1	absent	9	very dense	4	semi-erect to horizontal	4	drooping	3	many	3	semi-erect	3	just exserted	4	1	light gold	2	low to medium	2	light brown	1	absent or weak	5.6	4.49	87.6	44.44	1.82	23.76	24.8628	7.7825	3.4625
A54	1	green	1	erect	5	medium	1	absent	1	very sparse	55	1	very short	1	white	1	white	1	absent	9	very dense	5	horizontal	4	drooping	3	many	2	erect to semi-erect	4	well exserted	5	1	light gold	2	low to medium	2	light brown	1	absent or weak	7.8	4.306	70.2	29.5	1.24	16.16	24.7241	7.1975	3.3125
A55	1	green	1	erect	5	medium	1	absent	1	very sparse	54	1	very short	1	white	1	white	1	absent	7	dense	5	horizontal	4	drooping	3	many	3	semi-erect	3	just exserted	5	1	light gold	2	low to medium	2	light brown	1	absent or weak	7.8	3.476	59	28.4	1.34	15.96	25.1002	7.315	3.1725
A56	1	green	1	erect	5	medium	1	absent	1	very sparse	55	1	very short	1	white	1	white	1	absent	9	very dense	5	horizontal	4	drooping	3	many	2	erect to semi-erect	4	well exserted	5	1	light gold	2	low to medium	2	light brown	1	absent or weak	10.6	3.826	70.4	29.82	1.2	16.2	24.4253	7.3125	3.3525
A57	1	green	1	erect	6	medium to dark	1	absent	1	very sparse	68	1	very short	1	white	1	white	1	absent	9	very dense	5	horizontal	4	drooping	3	many	2	erect to semi-erect	4	well exserted	6	1	light gold	2	low to medium	2	light brown	1	absent or weak	8.4	3.516	104.2	33.04	1.6	21.32	26.9436	7.68	3.34
A58	1	green	1	erect	5	medium	1	absent	1	very sparse	64	9	short or medium	1	white	1	white	1	absent	9	very dense	3	semi-erect	4	drooping	3	many	2	erect to semi-erect	3	just exserted	5	1	light gold	2	low to medium	2	light brown	1	absent or weak	7.4	3.83	74.6	39.4	1.48	21.5	23.765	7.2675	3.1425
A59	1	green	1	erect	6	medium to dark	1	absent	1	very sparse	66	9	short or medium	1	white	1	white	1	absent	9	very dense	5	horizontal	4	drooping	3	many	2	erect to semi-erect	3	just exserted	4	1	light gold	2	low to medium	2	light brown	1	absent or weak	7.2	4.122	83	37.4	1.46	18.06	29.4568	8.325	3.44
A60	1	green	1	erect	5	medium	1	absent	1	very sparse	54	1	very short	1	white	1	white	1	absent	9	very dense	5	horizontal	4	drooping	3	many	1	erect	4	well exserted	4	1	light gold	2	low to medium	2	light brown	1	absent or weak	8.8	4.146	68.2	30.46	1.24	16.12	24.646	7.21	3.3375
A61	1	green	1	erect	5	medium	1	absent	1	very sparse	56	1	very short	1	white	1	white	1	absent	9	very dense	4	semi-erect to horizontal	4	drooping	3	many	3	semi-erect	3	just exserted	6	1	light gold	2	low to medium	2	light brown	1	absent or weak	7.2	3.98	65.4	37.46	1.68	21.7	23.4347	7.35	3.1625
A62	1	green	1	erect	5	medium	1	absent	1	very sparse	68	9	short or medium	1	white	1	white	1	absent	7	dense	6	horizontal to moderately reflexed	4	drooping	3	many	2	erect to semi-erect	3	just exserted	5	1	light gold	2	low to medium	2	light brown	1	absent or weak	5.6	3.81	84.8	46.9	1.86	22.14	26.7369	8.1675	3.4525
A63	1	green	1	erect	6	medium to dark	1	absent	1	very sparse	56	1	very short	1	white	1	white	1	absent	9	very dense	5	horizontal	4	drooping	3	many	2	erect to semi-erect	3	just exserted	6	1	light gold	2	low to medium	2	light brown	1	absent or weak	8	4.57	60.4	35.2	1.38	19.7	24.5931	7.6075	3.2
A64	1	green	1	erect	6	medium to dark	1	absent	1	very sparse	57	1	very short	1	white	1	white	1	absent	9	very dense	5	horizontal	4	drooping	3	many	2	erect to semi-erect	3	just exserted	5	1	light gold	2	low to medium	2	light brown	1	absent or weak	7.4	3.796	66.6	35.16	1.5	20.26	24.4439	7.9325	3.1875
A65	1	green	1	erect	6	medium to dark	1	absent	1	very sparse	69	1	very short	1	white	1	white	1	absent	9	very dense	3	semi-erect	4	drooping	3	many	2	erect to semi-erect	3	just exserted	4	1	light gold	2	low to medium	2	light brown	1	absent or weak	12.6	4.65	77.6	46.52	1.58	22.18	26.0857	7.6375	3.2725
A66	1	green	1	erect	5	medium	1	absent	1	very sparse	54	9	short or medium	1	white	1	white	1	absent	9	very dense	3	semi-erect	4	drooping	3	many	3	semi-erect	3	just exserted	6	1	light gold	2	low to medium	2	light brown	1	absent or weak	6.4	4.158	68.4	40.76	1.38	19.34	30.9977	8.125	3.4275
A67	1	green	1	erect	6	medium to dark	1	absent	1	very sparse	61	9	short or medium	1	white	1	white	1	absent	7	dense	5	horizontal	4	drooping	3	many	3	semi-erect	3	just exserted	5	1	light gold	2	low to medium	2	light brown	1	absent or weak	6	4.792	83.8	39.62	1.86	21	28.2556	8.5225	3.605
A68	1	green	1	erect	5	medium	1	absent	1	very sparse	69	9	short or medium	1	white	1	white	1	absent	9	very dense	3	semi-erect	4	drooping	3	many	2	erect to semi-erect	3	just exserted	4	1	light gold	2	low to medium	2	light brown	1	absent or weak	8.2	4.492	76.8	39.1	1.5	20.38	26.3694	7.475	3.3
A69	1	green	1	erect	7	dark	1	absent	1	very sparse	55	9	short or medium	3	weak	1	white	1	absent	9	very dense	5	horizontal	4	drooping	3	many	3	semi-erect	2	partly exserted	5	1	light gold	2	low to medium	2	light brown	1	absent or weak	6.6	5.474	59.4	35.24	1.72	20.26	26.2805	8.1575	3.205
A70	1	green	1	erect	6	medium to dark	1	absent	1	very sparse	49	9	short or medium	1	white	1	white	1	absent	7	dense	5	horizontal	4	drooping	2	medium	1	erect	3	just exserted	4	1	light gold	2	low to medium	2	light brown	1	absent or weak	5.6	3.632	60.8	28.06	1.34	15.84	27.1103	7.8975	3.375
A71	1	green	1	erect	6	medium to dark	1	absent	1	very sparse	66	1	very short	4	weak to medium	1	white	1	absent	9	very dense	5	horizontal	4	drooping	3	many	3	semi-erect	3	just exserted	4	1	light gold	2	low to medium	2	light brown	1	absent or weak	6.6	4.18	79.6	32.08	1.5	19.54	24.622	7.305	3.3675
A72	1	green	1	erect	5	medium	1	absent	1	very sparse	56	1	very short	1	white	1	white	1	absent	7	dense	3	semi-erect	4	drooping	3	many	2	erect to semi-erect	3	just exserted	4	1	light gold	2	low to medium	2	light brown	1	absent or weak	11.4	3.622	58.2	40.96	1	16.24	25.331	7.4325	3.15
A73	1	green	1	erect	5	medium	1	absent	1	very sparse	54	9	short or medium	1	white	1	white	1	absent	9	very dense	6	horizontal to moderately reflexed	4	drooping	3	many	2	erect to semi-erect	3	just exserted	6	1	light gold	2	low to medium	2	light brown	1	absent or weak	10	3.354	55.2	29.46	1.18	18.32	23.2092	7.3625	3.15
A74	1	green	1	erect	5	medium	1	absent	1	very sparse	54	1	very short	1	white	1	white	1	absent	9	very dense	5	horizontal	4	drooping	3	many	2	erect to semi-erect	3	just exserted	5	1	light gold	2	low to medium	2	light brown	1	absent or weak	9.2	4.086	63.6	38.36	1.38	18.94	24.1631	7.625	3.145
A75	1	green	1	erect	5	medium	1	absent	1	very sparse	59	1	very short	1	white	1	white	1	absent	9	very dense	3	semi-erect	4	drooping	3	many	2	erect to semi-erect	3	just exserted	5	1	light gold	2	low to medium	2	light brown	1	absent or weak	7.4	3.948	57.4	34.5	1.52	19.34	24.2549	7.435	3.1125
A76	1	green	1	erect	5	medium	1	absent	1	very sparse	62	9	short or medium	1	white	1	white	1	absent	9	very dense	3	semi-erect	4	drooping	3	many	3	semi-erect	3	just exserted	4	1	light gold	2	low to medium	2	light brown	1	absent or weak	7.6	4.152	63.4	36.78	1.4	20.94	25.3625	7.435	3.19
A77	1	green	1	erect	5	medium	1	absent	1	very sparse	51	9	short or medium	1	white	1	white	1	absent	9	very dense	5	horizontal	4	drooping	3	many	3	semi-erect	3	just exserted	5	1	light gold	2	low to medium	2	light brown	1	absent or weak	6	3.974	56	34.04	1.44	17.12	25.7256	7.1	3.25
A78	1	green	1	erect	6	medium to dark	1	absent	1	very sparse	53	9	short or medium	1	white	1	white	1	absent	9	very dense	5	horizontal	4	drooping	3	many	2	erect to semi-erect	3	just exserted	4	1	light gold	2	low to medium	2	light brown	1	absent or weak	5.4	4.352	56.8	32.06	1.98	22.96	27.1361	7.73	3.3425
A79	1	green	1	erect	6	medium to dark	1	absent	1	very sparse	55	1	very short	1	white	1	white	1	absent	9	very dense	3	semi-erect	4	drooping	3	many	2	erect to semi-erect	3	just exserted	5	1	light gold	2	low to medium	2	light brown	1	absent or weak	6.4	3.764	60	33.32	1.22	17.06	26.6828	7.435	3.29
A80	1	green	1	erect	6	medium to dark	1	absent	1	very sparse	55	1	very short	1	white	1	white	1	absent	9	very dense	5	horizontal	4	drooping	3	many	2	erect to semi-erect	3	just exserted	5	1	light gold	2	low to medium	2	light brown	1	absent or weak	6.6	3.904	65.6	33.6	1.26	18.6	25.6599	7.37	3.325
A81	1	green	1	erect	6	medium to dark	1	absent	1	very sparse	79	1	very short	1	white	1	white	1	absent	9	very dense	5	horizontal	4	drooping	3	many	2	erect to semi-erect	4	well exserted	5	1	light gold	2	low to medium	2	light brown	1	absent or weak	6.6	3.82	88.6	34.18	1.56	21.96	25.9031	7.065	3.435
A82	1	green	1	erect	5	medium	1	absent	1	very sparse	55	1	very short	1	white	1	white	1	absent	9	very dense	6	horizontal to moderately reflexed	4	drooping	3	many	2	erect to semi-erect	3	just exserted	6	1	light gold	2	low to medium	2	light brown	1	absent or weak	6.6	3.812	66.8	35.56	1.24	19.42	26.2533	7.275	3.1275
A83	1	green	1	erect	6	medium to dark	1	absent	1	very sparse	52	1	very short	1	white	1	white	1	absent	9	very dense	3	semi-erect	4	drooping	2	medium	2	erect to semi-erect	3	just exserted	5	1	light gold	2	low to medium	2	light brown	1	absent or weak	6.4	3.104	51	27.48	1.36	17.24	25.7529	7.4575	3.215
A84	1	green	1	erect	5	medium	1	absent	1	very sparse	52	1	very short	1	white	1	white	1	absent	9	very dense	3	semi-erect	4	drooping	2	medium	2	erect to semi-erect	3	just exserted	5	1	light gold	2	low to medium	2	light brown	1	absent or weak	8.6	3.546	52.6	28.7	1.26	18.74	26.4023	7.375	3.23
A85	1	green	1	erect	6	medium to dark	1	absent	1	very sparse	51	1	very short	1	white	1	white	1	absent	9	very dense	3	semi-erect	4	drooping	2	medium	2	erect to semi-erect	3	just exserted	4	1	light gold	2	low to medium	2	light brown	1	absent or weak	8	3.35	46.8	29.66	1.34	16.64	26.5034	7.475	3.1475
A86	1	green	1	erect	6	medium to dark	1	absent	1	very sparse	50	9	short or medium	1	white	1	white	1	absent	9	very dense	5	horizontal	4	drooping	2	medium	2	erect to semi-erect	4	well exserted	6	1	light gold	2	low to medium	2	light brown	1	absent or weak	8.4	3.774	55.6	24.16	1.24	17.3	25.5057	7.1925	3.2075
A87	1	green	1	erect	5	medium	1	absent	1	very sparse	51	1	very short	1	white	1	white	1	absent	9	very dense	5	horizontal	4	drooping	2	medium	2	erect to semi-erect	3	just exserted	5	1	light gold	2	low to medium	2	light brown	1	absent or weak	11.2	2.886	50.4	30.22	1.12	16.8	28.8814	7.71	3.245
A88	1	green	1	erect	5	medium	1	absent	1	very sparse	55	1	very short	1	white	1	white	1	absent	9	very dense	5	horizontal	4	drooping	3	many	2	erect to semi-erect	3	just exserted	5	1	light gold	2	low to medium	2	light brown	1	absent or weak	6.8	3.848	55.8	33.96	1.26	17.98	24.4784	7.2125	3.1475
A89	1	green	1	erect	6	medium to dark	1	absent	1	very sparse	43	1	very short	1	white	1	white	1	absent	9	very dense	2	erect to semi-erect	4	drooping	1	absent or few	2	erect to semi-erect	2	partly exserted	5	1	light gold	2	low to medium	2	light brown	1	absent or weak	7.4	3.398	47.2	23.78	1.24	17.62	28.1034	7.7975	3.2275
A90	1	green	1	erect	6	medium to dark	1	absent	1	very sparse	45	1	very short	1	white	1	white	1	absent	9	very dense	5	horizontal	4	drooping	1	absent or few	2	erect to semi-erect	2	partly exserted	5	1	light gold	2	low to medium	2	light brown	1	absent or weak	12.2	3.102	45.2	22.76	1.16	15.9	26.4897	7.4725	3.265
A91	1	green	1	erect	5	medium	1	absent	1	very sparse	49	1	very short	1	white	1	white	1	absent	9	very dense	5	horizontal	4	drooping	3	many	2	erect to semi-erect	3	just exserted	5	1	light gold	2	low to medium	2	light brown	1	absent or weak	7.8	3.092	49.6	24.8	1.26	15.26	27.0184	7.355	3.2325
A92	1	green	1	erect	6	medium to dark	1	absent	1	very sparse	51	1	very short	1	white	1	white	1	absent	9	very dense	3	semi-erect	4	drooping	2	medium	2	erect to semi-erect	3	just exserted	5	1	light gold	2	low to medium	2	light brown	1	absent or weak	9.2	2.784	49	26.4	1.02	15.4	25.7402	7.39	3.2375
A93	1	green	1	erect	6	medium to dark	1	absent	1	very sparse	47	1	very short	1	white	1	white	1	absent	9	very dense	5	horizontal	4	drooping	2	medium	2	erect to semi-erect	3	just exserted	6	1	light gold	2	low to medium	2	light brown	1	absent or weak	6	3.578	61.4	24.7	1.16	17.26	27.0805	5.375	2.33
A94	1	green	1	erect	5	medium	1	absent	1	very sparse	52	1	very short	1	white	1	white	1	absent	9	very dense	5	horizontal	4	drooping	3	many	2	erect to semi-erect	3	just exserted	5	1	light gold	2	low to medium	2	light brown	1	absent or weak	7	2.802	52	28.02	1.32	16.52	25.154	7.5225	3.235
A95	1	green	1	erect	6	medium to dark	1	absent	1	very sparse	54	9	short or medium	1	white	1	white	1	absent	9	very dense	5	horizontal	4	drooping	3	many	3	semi-erect	3	just exserted	5	1	light gold	2	low to medium	2	light brown	1	absent or weak	6.4	3.412	55	35.74	1.32	17.46	25.0007	7.405	3.1475
A96	1	green	1	erect	6	medium to dark	1	absent	1	very sparse	53	1	very short	1	white	1	white	1	absent	9	very dense	5	horizontal	4	drooping	3	many	1	erect	3	just exserted	5	1	light gold	2	low to medium	2	light brown	1	absent or weak	9.6	3.446	54.8	30.78	1.18	17.3	24.7724	7.285	3.22
A97	1	green	1	erect	5	medium	1	absent	1	very sparse	54	1	very short	1	white	1	white	1	absent	9	very dense	3	semi-erect	4	drooping	3	many	3	semi-erect	3	just exserted	5	1	light gold	2	low to medium	2	light brown	1	absent or weak	7.8	3.364	55	30.36	1.46	18.92	24.5793	7.44	3.155
A98	1	green	1	erect	5	medium	1	absent	5	medium	56	9	short or medium	1	white	1	white	1	absent	9	very dense	7	moderately reflexed	4	drooping	3	many	2	erect to semi-erect	4	well exserted	5	1	light gold	3	medium	2	light brown	1	absent or weak	5.4	4.31	92	49	1.64	25.4	24.0046	8.475	2.935
A99	1	green	1	erect	6	medium to dark	1	absent	1	very sparse	54	1	very short	1	white	1	white	1	absent	9	very dense	3	semi-erect	4	drooping	3	many	2	erect to semi-erect	3	just exserted	5	1	light gold	2	low to medium	2	light brown	1	absent or weak	6.6	3.3	49.8	27.02	1.36	17.26	25.2989	7.43	3.1225
A100	1	green	1	erect	6	medium to dark	1	absent	1	very sparse	71	1	very short	1	white	1	white	1	absent	9	very dense	5	horizontal	4	drooping	3	many	1	erect	4	well exserted	6	1	light gold	2	low to medium	4	dark brown	1	absent or weak	5.2	4.3	91	39.68	1.6	22.14	29.2138	8.68	3.38
A101	1	green	1	erect	5	medium	1	absent	1	very sparse	58	1	very short	1	white	1	white	1	absent	9	very dense	3	semi-erect	3	semi-drooping	3	many	2	erect to semi-erect	2	partly exserted	5	1	light gold	2	low to medium	2	light brown	1	absent or weak	5.2	5.29	52.4	25.06	1.82	18	29.497	7.5825	3.2725
A102	1	green	1	erect	6	medium to dark	1	absent	7	dense	80	9	short or medium	5	medium	5	purple or black	9	present	1	very sparse	5	horizontal	4	drooping	3	many	3	semi-erect	3	just exserted	5	2	gold	3	medium	4	dark brown	1	absent or weak	4.4	5.936	112.6	34.02	1.92	30.52	26.8782	9.16	3.005
A103	1	green	1	erect	5	medium	1	absent	1	very sparse	69	1	very short	1	white	1	white	1	absent	9	very dense	1	erect	4	drooping	3	many	2	erect to semi-erect	3	just exserted	5	1	light gold	2	low to medium	2	light brown	1	absent or weak	7.6	3.642	79.4	27.4	1.6	17.32	29.7432	7.67	3.2475
A104	1	green	1	erect	6	medium to dark	1	absent	1	very sparse	55	1	very short	1	white	1	white	1	absent	9	very dense	5	horizontal	4	drooping	2	medium	2	erect to semi-erect	3	just exserted	5	1	light gold	2	low to medium	2	light brown	1	absent or weak	9.6	3.53	64.2	30.08	1.3	17.64	26.4803	7.505	3.2625
A105	1	green	2	erect to semi-erect	6	medium to dark	1	absent	1	very sparse	52	9	short or medium	4	weak to medium	1	white	1	absent	9	very dense	5	horizontal	4	drooping	3	many	3	semi-erect	4	well exserted	6	3	brown	2	low to medium	2	light brown	1	absent or weak	5.2	5.212	79.4	36.26	1.62	22.3	34.5614	9.1625	3.62
A106	1	green	2	erect to semi-erect	5	medium	1	absent	1	very sparse	54	1	very short	4	weak to medium	1	white	1	absent	9	very dense	5	horizontal	4	drooping	3	many	2	erect to semi-erect	4	well exserted	5	3	brown	2	low to medium	2	light brown	1	absent or weak	8.8	4.804	80.2	36.06	1.54	18.92	28.5823	7.7475	3.5175
A107	1	green	2	erect to semi-erect	6	medium to dark	1	absent	1	very sparse	48	1	very short	4	weak to medium	1	white	1	absent	9	very dense	5	horizontal	4	drooping	3	many	2	erect to semi-erect	4	well exserted	6	3	brown	2	low to medium	2	light brown	1	absent or weak	6.8	5.078	90.2	35.82	1.58	25.56	35.436	8.32	3.8225
A108	1	green	2	erect to semi-erect	5	medium	1	absent	1	very sparse	54	1	very short	4	weak to medium	1	white	1	absent	9	very dense	5	horizontal	4	drooping	3	many	2	erect to semi-erect	4	well exserted	6	3	brown	2	low to medium	2	light brown	1	absent or weak	8.6	5.294	84.2	34.2	1.32	20.92	31.5945	8.0525	3.645
A109	1	green	1	erect	5	medium	1	absent	1	very sparse	76	9	short or medium	1	white	1	white	1	absent	1	very sparse	7	moderately reflexed	4	drooping	3	many	1	erect	4	well exserted	6	3	brown	3	medium	9	dark purple/black	2	medium	6.6	4.57	136.2	30.22	2.04	24.84	36.686	9.385	3.7675
A110	3	light purple	1	erect	6	medium to dark	1	absent	1	very sparse	82	9	short or medium	9	very strong	5	purple or black	9	present	7	dense	7	moderately reflexed	4	drooping	3	many	3	semi-erect	4	well exserted	6	2	gold	3	medium	2	light brown	1	absent or weak	4.4	6.024	111.6	40.32	2.46	30.24	32.6571	9.7625	3.81
A111	1	green	1	erect	7	dark	9	present	1	very sparse	58	1	very short	9	very strong	1	white	1	absent	9	very dense	3	semi-erect	3	semi-drooping	3	many	2	erect to semi-erect	3	just exserted	4	3	brown	1	low	6	red	1	absent or weak	10.3333	3.36	49.4	21.7	1.28	15.46	16.4253	6.0025	3.05
A112	5	black purple	1	erect	7	dark	9	present	1	very sparse	71	9	short or medium	9	very strong	5	purple or black	9	present	9	very dense	4	semi-erect to horizontal	3	semi-drooping	3	many	2	erect to semi-erect	3	just exserted	4	3	brown	2	low to medium	9	dark purple/black	2	medium	6	4.22	75	25.4	2	17.9	21.9289	7.8975	3.2775
A113	1	green	1	erect	6	medium to dark	1	absent	1	very sparse	81	1	very short	1	white	1	white	1	absent	5	medium	5	horizontal	4	drooping	3	many	2	erect to semi-erect	4	well exserted	4	1	light gold	2	low to medium	2	light brown	3	strong	20.75	5.596	123	38	1.8	28.88	27.5342	7.11	3.655
A114	1	green	1	erect	5	medium	1	absent	1	very sparse	76	9	short or medium	1	white	1	white	1	absent	1	very sparse	7	moderately reflexed	4	drooping	3	many	3	semi-erect	4	well exserted	5	3	brown	2	low to medium	2	light brown	1	absent or weak	8.4	5.446	112.6	33.2	1.82	27.68	33.8609	8.8225	3.565
A115	1	green	1	erect	5	medium	1	absent	1	very sparse	76	9	short or medium	9	very strong	1	white	1	absent	3	sparse	7	moderately reflexed	4	drooping	3	many	3	semi-erect	4	well exserted	7	1	light gold	4	medium to high	5	light red	1	absent or weak	6.6	5.448	117.6	28.3	1.86	28.92	32.8541	9.9775	3.2675
A116	1	green	1	erect	6	medium to dark	1	absent	1	very sparse	79	9	short or medium	9	very strong	1	white	1	absent	9	very dense	6	horizontal to moderately reflexed	4	drooping	3	many	2	erect to semi-erect	3	just exserted	5	3	brown	2	low to medium	2	light brown	3	strong	5.6	6.186	108.2	30.02	2.42	22.32	36.6119	8.835	3.805
A117	1	green	1	erect	6	medium to dark	1	absent	1	very sparse	58	9	short or medium	4	weak to medium	1	white	1	absent	9	very dense	5	horizontal	4	drooping	2	medium	1	erect	4	well exserted	3	3	brown	2	low to medium	2	light brown	1	absent or weak	21.2	3.45	70	26.4	1.06	17.16	36.1005	8.305	3.6425
A118	1	green	1	erect	5	medium	1	absent	1	very sparse	54	1	very short	1	white	1	white	1	absent	9	very dense	5	horizontal	4	drooping	3	many	2	erect to semi-erect	4	well exserted	5	3	brown	2	low to medium	2	light brown	1	absent or weak	26.25	3.08	70.4	27.4	1.06	20.86	33.3977	8.1125	3.44
A119	1	green	1	erect	6	medium to dark	1	absent	1	very sparse	58	1	very short	1	white	1	white	1	absent	7	dense	7	moderately reflexed	4	drooping	3	many	2	erect to semi-erect	4	well exserted	6	1	light gold	3	medium	2	light brown	1	absent or weak	6.6	6.006	109.6	49.1	1.76	31.98	36.1852	10.1775	3.9925
A120	1	green	1	erect	6	medium to dark	1	absent	1	very sparse	64	9	short or medium	1	white	5	purple or black	1	absent	9	very dense	4	semi-erect to horizontal	4	drooping	3	many	3	semi-erect	4	well exserted	9	1	light gold	2	low to medium	2	light brown	1	absent or weak	14	5.184	91.6	38.01	1.6	21.2	31.6322	8.5125	3.26
A121	1	green	1	erect	5	medium	1	absent	1	very sparse	90	9	short or medium	1	white	1	white	9	present	7	dense	3	semi-erect	4	drooping	3	many	3	semi-erect	3	just exserted	3	2	gold	3	medium	1	white	1	absent or weak	8.2	6.05	85	40.86	1.74	22.1	11.8952	6.895	2.4575
A122	1	green	1	erect	5	medium	1	absent	7	dense	84	9	short or medium	1	white	1	white	1	absent	9	very dense	7	moderately reflexed	4	drooping	3	many	3	semi-erect	3	just exserted	5	1	light gold	3	medium	5	light red	1	absent or weak	13.6	5.568	114.6	31.34	2.14	26.26	26.0923	9.305	3.065
