# Supplementary material for: Whole Genome Sequencing and Morphological Trait-Based Evaluation of UPOV Option 2 for DUS Testing in Rice
Source: Front Genet. 2022 Aug 26;13:945015. doi: 10.3389/fgene.2022.945015 (PMC9458885; doi:10.3389/fgene.2022.945015)
Supplement: Supplementary file 2 [file Table3.XLSX]

## Sheet: Sheet1
Supplemental table 3. Summary of sequencing data quality
Cultivator	Raw base(bp)	Clean base(bp)	Effective rate(%)	Error rate(%)	Q20(%)	Q30(%)	GC content(%)
A1	5588295000	5576300700	99.79	0.03	96.65	91.19	43.72
A2	6861875700	6847866300	99.8	0.03	96.91	91.74	44.07
A3	5784872400	5773390500	99.8	0.03	96.86	91.61	44.19
A4	6257065800	6248388000	99.86	0.03	97.24	92.57	43.18
A5	5931017400	5919295800	99.8	0.03	97	92.14	43.69
A6	8349845400	8329826400	99.76	0.03	97.25	92.74	45.05
A7	4041741300	4032637800	99.77	0.03	97.29	92.83	43.98
A8	6049815600	6036146400	99.77	0.03	97.15	92.47	45.73
A9	5509183500	5498004600	99.8	0.03	96.39	91.92	45.64
A10	4717367700	4705653600	99.75	0.03	97.16	92.52	45.02
A11	5438749500	5427516600	99.79	0.03	97.36	92.87	44.67
A12	6683452500	6670741500	99.81	0.03	97.43	93.06	43.35
A13	4909025400	4892551200	99.66	0.03	97.08	92.46	44.47
A14	7026926100	7012711800	99.8	0.03	97.31	92.81	44.58
A15	5514125400	5504371500	99.82	0.03	96.9	91.87	43.95
A16	4814271900	4804039800	99.79	0.03	97.2	92.59	43.83
A17	4465381500	4453866600	99.74	0.03	97	92.22	45.14
A18	5383017300	5371307400	99.78	0.03	97.13	92.39	43.61
A19	4584476100	4576788000	99.83	0.03	97.11	92.38	44.58
A20	4064541900	4057102200	99.82	0.03	97.13	92.45	47.22
A21	4208496300	4201898100	99.84	0.03	97.22	92.63	44.31
A22	5648530800	5636753100	99.79	0.03	97.05	92.25	43.94
A23	5971710300	5957751600	99.77	0.03	96.81	91.75	43.61
A24	6792639600	6772830000	99.71	0.03	97.27	92.73	43.75
A25	6009240000	5994687000	99.76	0.03	97.04	92.19	43.62
A26	6420552000	6406483500	99.78	0.03	97.3	92.75	43.67
A27	5580126300	5571021300	99.84	0.03	97.53	93.17	44.31
A28	5289604500	5280353700	99.83	0.03	97.33	92.78	42.97
A29	6386984400	6376739400	99.84	0.03	97.19	92.53	43.9
A30	5480179800	5469284700	99.8	0.03	97.31	92.81	46.45
A31	6148504800	6139268700	99.85	0.03	97	92.13	44.03
A32	5919772200	5910678900	99.85	0.03	97.31	92.78	44.81
A33	5683925700	5672387100	99.8	0.03	97.33	92.81	44.09
A34	7568944200	7555021200	99.82	0.03	97.27	92.69	43.46
A35	7530837300	7514437500	99.78	0.03	97.28	92.74	43.95
A36	5901769800	5889069900	99.78	0.03	97.64	93.49	44.04
A37	6155049900	6144603900	99.83	0.03	96.96	92.05	44.13
A38	5340136200	5327164200	99.76	0.03	97.21	92.58	44.74
A39	5327907300	5316359100	99.78	0.03	97.22	92.57	43.79
A40	5603254200	5591607900	99.79	0.03	97.28	92.7	44.25
A41	6126882300	6113479500	99.78	0.03	97.38	92.91	46.73
A42	6809045700	6796955100	99.82	0.03	97.25	92.67	46.11
A43	6720883200	6709930200	99.84	0.03	97.25	92.66	43.89
A44	5033394900	5023788000	99.81	0.03	97.18	92.5	43.85
A45	4526174400	4515743100	99.77	0.03	97.1	92.23	44.86
A46	4438286400	4430235600	99.82	0.03	97.21	92.57	44.43
A47	5548546500	5537163000	99.79	0.03	97.16	92.5	44.34
A48	5282201700	5271830400	99.8	0.03	97.19	92.58	44.27
A49	5441202600	5428013100	99.76	0.03	97.56	93.33	44.09
A50	6834831000	6821956200	99.81	0.03	97.55	93.31	44.52
A51	4578724800	4571009400	99.83	0.03	96.89	91.72	44.46
A52	5621068500	5606577600	99.74	0.03	97.56	93.3	45.67
A53	5652552000	5640339300	99.78	0.03	97.53	93.21	46.75
A54	6209882400	6195919200	99.78	0.03	96.97	92.08	45.7
A55	5001888900	4993032000	99.82	0.03	97.55	93.3	49.92
A56	7593108000	7575695400	99.77	0.03	97.58	93.34	45.3
A57	6108581100	6095480400	99.79	0.03	97.5	93.19	46.2
A58	5890693200	5875716600	99.75	0.03	97.69	93.58	45.72
A59	5532843300	5521114200	99.79	0.03	97.13	92.47	51.09
A60	4799510700	4790769300	99.82	0.03	97.21	92.62	44.65
A61	4790767200	4778356200	99.74	0.03	97.12	92.43	43.77
A62	5398873200	5390378700	99.84	0.03	97.09	92.36	46.08
A63	6151701600	6142056600	99.84	0.03	97.64	93.47	44.58
A64	5881792800	5870483100	99.81	0.03	97.22	92.55	43.81
A65	4877746800	4867930200	99.8	0.03	97.2	92.55	43.68
A66	5227846800	5216645100	99.79	0.03	96.98	92.16	43.96
A67	4852490100	4841870400	99.78	0.03	97.27	92.72	44.27
A68	5030202600	5020826400	99.81	0.03	97.16	92.5	43.95
A69	5005812300	4994409000	99.77	0.03	96.97	92.12	44.14
A70	5027941500	5017460400	99.79	0.03	97.4	93.06	44.14
A71	5905869600	5896491300	99.84	0.03	97.15	92.47	44.11
A72	5694724800	5686298400	99.85	0.03	97.21	92.59	43.92
A73	4402133700	4394294400	99.82	0.03	97.32	92.79	43.18
A74	5451942900	5443417800	99.84	0.03	97.12	92.39	43.86
A75	5111601300	5101320600	99.8	0.03	96.47	91.89	44.64
A76	4033972200	4026399300	99.81	0.03	96.34	91.59	44.45
A77	4639194900	4628931600	99.78	0.03	96.6	91.17	45
A78	5096999400	5088893400	99.84	0.03	96.71	91.31	44.3
A79	6484488300	6468003000	99.75	0.03	97.22	92.55	43.25
A80	5123666400	5115223500	99.84	0.03	96.98	92.22	45.54
A81	5795517900	5787528600	99.86	0.03	96.33	91.57	44.04
A82	6528797100	6514715400	99.78	0.03	96.69	91.44	43.31
A83	7901904300	7884284700	99.78	0.03	97.25	92.62	43.25
A84	6207660300	6194257800	99.78	0.03	97.4	93	43.32
A85	6884386500	6863663700	99.7	0.03	97.41	92.98	43.72
A86	5807562300	5792498100	99.74	0.03	97.31	92.75	43.88
A87	7425649800	7406103900	99.74	0.03	97.5	93.16	43.56
A88	7416157800	7400763000	99.79	0.03	97.42	92.97	43.64
A89	6306697800	6291164400	99.75	0.03	97.56	93.31	43.82
A90	6191529300	6174955500	99.73	0.03	97.6	93.42	43.71
A91	5844166500	5825679300	99.68	0.03	97.55	93.31	45.83
A92	6574659900	6553575000	99.68	0.03	97.47	93.2	50.88
A93	7651079700	7628864400	99.71	0.03	97.55	93.32	44.83
A94	7200724800	7176652500	99.67	0.03	97.48	93.18	44.77
A95	6813563400	6796278900	99.75	0.03	97.41	92.99	43.5
A96	5928922200	5914571400	99.76	0.03	97.42	92.99	43.41
A97	5469483000	5455315800	99.74	0.03	97.22	92.66	43.6
A98	5865591300	5851602900	99.76	0.03	97.1	92.4	43.8
A99	5765553900	5743543200	99.62	0.03	97.53	93.3	44.14
A100	6813428100	6792335400	99.69	0.03	97.55	93.31	44.12
A101	5365998900	5360067300	99.89	0.03	97.39	92.98	43.93
A102	5479346400	5461610400	99.68	0.03	96.87	92	44.8
A103	6671765100	6652994100	99.72	0.03	96.9	92.08	44.29
A104	5281032900	5260687800	99.61	0.03	96.73	91.77	52.77
A105	6522660300	6502234200	99.69	0.03	97.48	93.18	44.14
A106	6614602500	6587862600	99.6	0.03	97.73	93.72	46.86
A107	6119994000	6102752700	99.72	0.03	97.54	93.3	43.65
A108	5922377100	5903324700	99.68	0.03	97.59	93.4	49.64
A109	6240321000	6227021100	99.79	0.03	96.91	92.07	45.41
A110	5230659900	5210260500	99.61	0.03	97.01	92.25	44.91
A111	4324843800	4314112500	99.75	0.03	97.04	92.39	44.2
A112	5095905000	5076516000	99.62	0.03	96.75	91.66	45.11
A113	4804033800	4791036000	99.73	0.03	96.79	91.87	46.25
A114	5808387600	5792024400	99.72	0.03	96.35	91.76	45.17
A115	4567330200	4556693700	99.77	0.03	97.06	92.38	44.86
A116	5493543300	5480223000	99.76	0.03	96.75	91.78	44.84
A117	4792547700	4782639600	99.79	0.03	97.28	92.81	44.72
A118	5421102000	5408651100	99.77	0.03	97.29	92.83	44.42
A119	4527290100	4521415800	99.87	0.03	97.5	93.23	44.17
A120	4600320600	4590928800	99.8	0.03	97.26	92.81	43.89
A121	4979104200	4965546300	99.73	0.03	97.08	92.39	44.88
A122	6004759200	5987560200	99.71	0.03	97.31	92.87	44.27
