# Supplementary material for: Whole Genome Sequencing and Morphological Trait-Based Evaluation of UPOV Option 2 for DUS Testing in Rice
Source: Front Genet. 2022 Aug 26;13:945015. doi: 10.3389/fgene.2022.945015 (PMC9458885; doi:10.3389/fgene.2022.945015)
Supplement: Supplementary file 4 [file Table1.XLSX]

## Sheet: 37929snps
Supplemental table 1. Information of 37,929 SNPs
#CHROM	POS	ID	REF	ALT	A1	A2	A3	A4	A5	A6	A7	A8	A9	A10	A11	A12	A13	A14	A15	A16	A17	A18	A19	A20	A21	A22	A23	A24	A25	A26	A27	A28	A29	A30	A31	A32	A33	A34	A35	A36	A37	A38	A39	A40	A41	A42	A43	A44	A45
1	17263	Chr1_17263	A	C	0/0	0/0	0/0	0/0	0/0	0/0	0/0	0/0	0/0	0/0	0/0	0/0	0/0	0/0	0/0	1/0	0/0	0/0	0/0	0/0	0/0	0/0	0/0	0/0	2022-01-01	0/0	0/0	0/0	0/0	2022-01-01	0/0	0/0	0/0	0/0	0/0	0/0	0/0	0/0	0/0	0/0	2022-01-01	0/0	0/0	2022-01-01	0/0
1	31071	Chr1_31071	G	A	0/1	0/0	0/0	0/0	0/0	2022-01-01	2022-01-01	2022-01-01	2022-01-01	0/0	2022-01-01	2022-01-01	0/0	2022-01-01	2022-01-01	2022-01-01	2022-01-01	0/0	2022-01-01	2022-01-01	2022-01-01	2022-01-01	0/0	2022-01-01	2022-01-01	2022-01-01	0/0	2022-01-01	2022-01-01	2022-01-01	2022-01-01	0/0	0/0	0/0	0/0	0/0	2022-01-01	0/0	2022-01-01	0/0	2022-01-01	0/0	2022-01-01	2022-01-01	0/0
1	31478	Chr1_31478	T	C	0/0	0/0	2022-01-01	2022-01-01	0/0	2022-01-01	2022-01-01	2022-01-01	2022-01-01	2022-01-01	2022-01-01	2022-01-01	0/0	2022-01-01	2022-01-01	0/1	2022-01-01	0/0	2022-01-01	2022-01-01	2022-01-01	2022-01-01	0/0	2022-01-01	2022-01-01	2022-01-01	0/0	2022-01-01	2022-01-01	2022-01-01	2022-01-01	0/0	0/0	2022-01-01	0/0	0/0	2022-01-01	0/0	2022-01-01	0/0	2022-01-01	0/0	2022-01-01	2022-01-01	0/0
1	35239	Chr1_35239	C	A	0/0	0/0	0/0	0/0	0/0	0/0	0/0	0/0	0/0	0/0	0/0	0/0	0/0	2022-01-01	2022-01-01	0/0	0/0	0/0	0/0	0/0	2022-01-01	2022-01-01	0/0	0/0	0/0	2022-01-01	0/0	2022-01-01	2022-01-01	0/0	2022-01-01	0/0	0/0	0/0	0/0	0/0	2022-01-01	0/0	2022-01-01	0/0	0/0	0/0	2022-01-01	0/0	0/0
1	48402	Chr1_48402	A	G	1/0	1/0	1/0	1/0	0/0	0/0	0/0	0/0	0/0	0/0	0/0	0/0	1/0	0/0	1/0	0/0	0/0	0/0	1/0	0/0	0/0	0/0	1/0	0/0	0/0	0/0	1/0	0/0	0/0	0/0	0/0	1/0	1/0	1/0	1/0	1/0	0/0	0/0	0/0	1/0	0/0	0/0	0/0	0/0	1/0
1	84683	Chr1_84683	C	A	0/0	0/0	0/0	0/0	0/0	0/0	0/0	0/0	0/0	0/0	0/0	0/0	0/0	2022-01-01	2022-01-01	0/0	0/0	0/0	0/0	0/0	2022-01-01	2022-01-01	0/0	0/0	0/0	2022-01-01	0/0	2022-01-01	2022-01-01	0/0	2022-01-01	0/0	0/0	0/0	0/0	0/0	2022-01-01	0/0	2022-01-01	0/0	0/0	0/0	2022-01-01	0/0	0/0
1	129602	Chr1_129602	C	T	0/0	0/0	0/0	0/0	0/0	2022-01-01	2022-01-01	2022-01-01	2022-01-01	0/0	2022-01-01	2022-01-01	0/0	2022-01-01	2022-01-01	0/1	2022-01-01	0/0	2022-01-01	2022-01-01	2022-01-01	2022-01-01	0/0	2022-01-01	2022-01-01	2022-01-01	0/0	2022-01-01	2022-01-01	2022-01-01	2022-01-01	0/0	0/0	0/0	0/0	0/0	2022-01-01	0/0	2022-01-01	0/0	2022-01-01	0/0	2022-01-01	2022-01-01	0/0
1	137002	Chr1_137002	G	A	0/0	0/0	2022-01-01	2022-01-01	0/0	2022-01-01	2022-01-01	2022-01-01	2022-01-01	2022-01-01	2022-01-01	2022-01-01	0/0	2022-01-01	2022-01-01	0/1	2022-01-01	0/0	2022-01-01	2022-01-01	2022-01-01	2022-01-01	0/0	2022-01-01	2022-01-01	2022-01-01	0/0	2022-01-01	2022-01-01	2022-01-01	2022-01-01	0/0	0/0	2022-01-01	0/0	0/0	2022-01-01	0/0	2022-01-01	0/0	2022-01-01	0/0	2022-01-01	2022-01-01	0/0
1	165099	Chr1_165099	T	G	0/0	0/0	0/0	0/0	0/0	2022-01-01	2022-01-01	2022-01-01	2022-01-01	0/0	2022-01-01	2022-01-01	0/0	0/0	0/0	1/0	2022-01-01	0/0	2022-01-01	2022-01-01	0/0	0/0	0/0	2022-01-01	2022-01-01	0/0	0/0	0/0	0/0	2022-01-01	0/0	0/0	0/0	0/0	0/0	0/0	0/0	0/0	0/0	0/0	2022-01-01	0/0	0/0	2022-01-01	0/0
1	170814	Chr1_170814	A	G	0/0	0/0	0/0	0/0	0/0	0/0	0/0	0/0	0/0	0/0	0/0	0/0	0/0	0/0	0/0	1/0	0/0	0/0	0/0	0/0	0/0	0/0	0/0	0/0	2022-01-01	0/0	0/0	0/0	0/0	2022-01-01	0/0	0/0	0/0	0/0	0/0	0/0	0/0	0/0	0/0	0/0	2022-01-01	0/0	0/0	2022-01-01	0/0
1	183691	Chr1_183691	G	A	0/0	0/0	0/0	0/0	0/0	0/0	0/0	0/0	0/0	0/0	0/0	2022-01-01	0/0	0/0	0/0	1/0	0/0	0/0	0/0	2022-01-01	0/0	0/0	0/0	0/0	2022-01-01	0/0	0/0	0/0	0/0	2022-01-01	0/0	0/0	0/0	0/0	0/0	0/0	0/0	0/0	0/0	0/0	2022-01-01	0/0	0/0	2022-01-01	0/0
1	190396	Chr1_190396	A	G	0/1	2022-01-01	2022-01-01	2022-01-01	2022-01-01	2022-01-01	2022-01-01	2022-01-01	2022-01-01	2022-01-01	2022-01-01	2022-01-01	2022-01-01	2022-01-01	2022-01-01	2022-01-01	2022-01-01	2022-01-01	2022-01-01	2022-01-01	2022-01-01	2022-01-01	0/0	2022-01-01	2022-01-01	2022-01-01	2022-01-01	2022-01-01	2022-01-01	2022-01-01	2022-01-01	2022-01-01	0/0	2022-01-01	0/0	2022-01-01	2022-01-01	2022-01-01	2022-01-01	2022-01-01	2022-01-01	0/0	2022-01-01	2022-01-01	0/0
1	195136	Chr1_195136	G	A	0/0	0/0	0/0	0/0	0/0	0/0	0/0	0/0	0/0	0/0	0/0	0/0	0/0	2022-01-01	2022-01-01	0/0	0/0	0/0	0/0	0/0	2022-01-01	2022-01-01	0/0	0/0	0/0	2022-01-01	0/0	2022-01-01	2022-01-01	0/0	2022-01-01	0/0	0/0	0/0	0/0	0/0	2022-01-01	0/0	2022-01-01	0/0	0/0	0/0	2022-01-01	0/0	0/0
1	214775	Chr1_214775	T	G	0/0	0/0	0/0	0/0	0/0	0/0	0/0	0/0	0/0	0/0	0/0	0/0	0/0	0/0	2022-01-01	0/0	0/0	0/0	0/0	0/0	0/0	0/0	0/0	0/0	0/0	0/0	2022-01-01	0/0	0/0	0/0	0/0	2022-01-01	0/0	0/0	0/0	2022-01-01	2022-01-01	2022-01-01	2022-01-01	2022-01-01	0/0	0/0	2022-01-01	0/0	0/0
1	215411	Chr1_215411	G	A	2022-01-01	2022-01-01	2022-01-01	2022-01-01	2022-01-01	2022-01-01	2022-01-01	2022-01-01	2022-01-01	0/0	2022-01-01	2022-01-01	2022-01-01	2022-01-01	2022-01-01	2022-01-01	2022-01-01	2022-01-01	2022-01-01	2022-01-01	2022-01-01	2022-01-01	0/0	2022-01-01	2022-01-01	2022-01-01	2022-01-01	2022-01-01	2022-01-01	2022-01-01	2022-01-01	2022-01-01	0/0	2022-01-01	0/0	2022-01-01	2022-01-01	2022-01-01	2022-01-01	2022-01-01	2022-01-01	0/0	2022-01-01	2022-01-01	0/0
1	229782	Chr1_229782	C	A	2022-01-01	2022-01-01	2022-01-01	2022-01-01	2022-01-01	2022-01-01	2022-01-01	2022-01-01	2022-01-01	2022-01-01	2022-01-01	2022-01-01	2022-01-01	2022-01-01	2022-01-01	2022-01-01	2022-01-01	2022-01-01	2022-01-01	2022-01-01	2022-01-01	2022-01-01	0/0	2022-01-01	2022-01-01	2022-01-01	2022-01-01	2022-01-01	2022-01-01	2022-01-01	2022-01-01	2022-01-01	0/0	2022-01-01	0/0	2022-01-01	2022-01-01	2022-01-01	2022-01-01	2022-01-01	2022-01-01	0/0	2022-01-01	2022-01-01	0/0
1	233710	Chr1_233710	C	T	2022-01-01	2022-01-01	2022-01-01	2022-01-01	2022-01-01	2022-01-01	2022-01-01	2022-01-01	2022-01-01	0/0	0/1	2022-01-01	2022-01-01	2022-01-01	2022-01-01	2022-01-01	2022-01-01	2022-01-01	0/1	2022-01-01	2022-01-01	2022-01-01	0/0	2022-01-01	2022-01-01	2022-01-01	2022-01-01	2022-01-01	2022-01-01	2022-01-01	0/1	2022-01-01	0/0	2022-01-01	0/0	2022-01-01	2022-01-01	2022-01-01	2022-01-01	2022-01-01	2022-01-01	0/0	2022-01-01	2022-01-01	0/0
1	234054	Chr1_234054	G	A	0/0	0/0	0/0	0/0	0/0	0/0	0/0	0/0	0/0	0/0	0/0	0/0	0/0	0/0	0/0	0/0	0/0	0/0	0/0	0/0	0/0	0/0	0/0	0/0	2022-01-01	0/0	0/0	0/0	0/0	2022-01-01	0/0	0/0	0/0	0/0	0/0	0/0	0/0	0/0	0/0	0/0	2022-01-01	0/0	0/0	2022-01-01	0/0
1	241442	Chr1_241442	G	C	0/0	0/0	0/0	0/0	0/0	0/0	0/0	0/0	0/0	0/0	0/0	0/0	0/0	2022-01-01	2022-01-01	0/0	0/0	0/0	0/0	0/0	2022-01-01	2022-01-01	0/0	0/0	0/0	2022-01-01	0/0	2022-01-01	2022-01-01	0/0	2022-01-01	0/0	0/0	0/0	0/0	0/0	2022-01-01	0/0	2022-01-01	0/0	0/0	0/0	2022-01-01	0/0	0/0
1	245546	Chr1_245546	G	A	0/0	0/0	0/0	0/0	0/0	2022-01-01	2022-01-01	2022-01-01	2022-01-01	0/0	2022-01-01	2022-01-01	0/0	0/0	0/0	1/0	2022-01-01	0/0	1/0	2022-01-01	0/0	0/0	0/0	2022-01-01	2022-01-01	0/0	0/0	0/0	0/0	2022-01-01	0/0	0/0	0/0	0/0	0/0	0/0	0/0	0/0	0/0	0/0	2022-01-01	0/0	0/0	2022-01-01	./.
1	259763	Chr1_259763	A	G	2022-01-01	2022-01-01	2022-01-01	2022-01-01	2022-01-01	2022-01-01	2022-01-01	2022-01-01	2022-01-01	2022-01-01	2022-01-01	2022-01-01	2022-01-01	2022-01-01	2022-01-01	2022-01-01	2022-01-01	2022-01-01	2022-01-01	2022-01-01	2022-01-01	2022-01-01	0/0	2022-01-01	2022-01-01	2022-01-01	2022-01-01	2022-01-01	2022-01-01	2022-01-01	2022-01-01	2022-01-01	0/0	2022-01-01	0/0	2022-01-01	2022-01-01	2022-01-01	2022-01-01	2022-01-01	2022-01-01	0/0	2022-01-01	2022-01-01	0/0
1	265699	Chr1_265699	C	A	0/0	0/0	0/0	0/0	2022-01-01	0/0	0/0	0/0	0/0	0/0	0/0	0/0	0/0	0/0	0/0	0/0	0/0	2022-01-01	0/0	0/0	0/0	0/0	0/0	0/0	0/0	0/0	2022-01-01	0/0	0/0	0/0	0/0	2022-01-01	0/0	0/0	0/0	2022-01-01	0/0	2022-01-01	0/0	2022-01-01	0/0	0/0	0/0	0/0	0/0
1	288842	Chr1_288842	C	G	0/0	0/0	0/0	0/0	0/0	0/0	0/0	0/0	0/0	0/0	0/0	0/0	0/0	2022-01-01	2022-01-01	0/0	0/0	0/0	0/0	0/0	2022-01-01	2022-01-01	0/0	0/0	0/0	2022-01-01	0/0	2022-01-01	2022-01-01	0/0	2022-01-01	0/0	0/0	0/0	0/0	0/0	2022-01-01	0/0	2022-01-01	0/0	0/0	0/0	2022-01-01	0/0	0/0
1	298994	Chr1_298994	T	C	2022-01-01	2022-01-01	2022-01-01	2022-01-01	2022-01-01	2022-01-01	2022-01-01	2022-01-01	2022-01-01	2022-01-01	2022-01-01	2022-01-01	2022-01-01	2022-01-01	2022-01-01	2022-01-01	2022-01-01	2022-01-01	2022-01-01	2022-01-01	2022-01-01	2022-01-01	0/0	2022-01-01	2022-01-01	2022-01-01	2022-01-01	2022-01-01	2022-01-01	2022-01-01	2022-01-01	2022-01-01	0/0	2022-01-01	0/0	2022-01-01	2022-01-01	2022-01-01	2022-01-01	2022-01-01	2022-01-01	0/0	2022-01-01	2022-01-01	0/0
1	304168	Chr1_304168	A	T	0/0	0/0	2022-01-01	0/0	0/0	2022-01-01	2022-01-01	2022-01-01	2022-01-01	2022-01-01	2022-01-01	2022-01-01	0/0	0/0	0/0	1/0	2022-01-01	0/0	2022-01-01	2022-01-01	0/0	0/0	0/0	2022-01-01	2022-01-01	0/0	0/0	0/0	0/0	2022-01-01	0/0	0/0	0/0	0/0	0/0	0/0	0/0	0/0	0/0	0/0	2022-01-01	0/0	0/0	2022-01-01	0/0
1	326083	Chr1_326083	T	C	2022-01-01	2022-01-01	2022-01-01	2022-01-01	2022-01-01	2022-01-01	2022-01-01	2022-01-01	2022-01-01	./.	2022-01-01	2022-01-01	2022-01-01	2022-01-01	2022-01-01	2022-01-01	2022-01-01	2022-01-01	2022-01-01	2022-01-01	2022-01-01	2022-01-01	0/0	2022-01-01	2022-01-01	2022-01-01	2022-01-01	2022-01-01	2022-01-01	2022-01-01	2022-01-01	2022-01-01	0/0	2022-01-01	0/0	2022-01-01	2022-01-01	2022-01-01	2022-01-01	2022-01-01	2022-01-01	0/0	2022-01-01	2022-01-01	0/0
1	335127	Chr1_335127	C	A	1/0	0/0	0/0	0/0	0/0	0/0	0/0	0/0	0/0	0/0	0/0	0/0	0/0	0/0	0/0	0/0	0/0	0/0	0/0	0/0	0/0	0/0	2022-01-01	0/0	0/0	0/0	0/0	0/0	0/0	0/0	0/0	0/0	2022-01-01	0/0	2022-01-01	0/0	0/0	0/0	0/0	0/0	0/0	2022-01-01	0/0	0/0	2022-01-01
1	371149	Chr1_371149	C	T	0/0	0/0	0/0	0/0	0/0	2022-01-01	2022-01-01	2022-01-01	2022-01-01	0/0	2022-01-01	0/0	0/0	0/0	0/0	1/0	2022-01-01	0/0	2022-01-01	2022-01-01	0/0	0/0	0/0	2022-01-01	2022-01-01	0/0	0/0	0/0	0/0	2022-01-01	0/0	0/0	0/0	0/0	0/0	0/0	0/0	0/0	0/0	0/0	2022-01-01	0/0	0/0	2022-01-01	0/0
1	378933	Chr1_378933	A	T	2022-01-01	2022-01-01	2022-01-01	2022-01-01	2022-01-01	2022-01-01	2022-01-01	2022-01-01	2022-01-01	2022-01-01	2022-01-01	2022-01-01	2022-01-01	2022-01-01	2022-01-01	2022-01-01	2022-01-01	2022-01-01	2022-01-01	2022-01-01	2022-01-01	2022-01-01	0/0	2022-01-01	2022-01-01	2022-01-01	2022-01-01	2022-01-01	2022-01-01	2022-01-01	2022-01-01	2022-01-01	0/0	2022-01-01	0/0	2022-01-01	2022-01-01	2022-01-01	2022-01-01	2022-01-01	2022-01-01	0/0	2022-01-01	2022-01-01	0/0
1	383163	Chr1_383163	G	A	0/0	0/0	0/0	0/0	2022-01-01	0/0	0/0	0/0	0/0	0/0	0/0	0/0	0/0	0/0	0/0	0/0	0/0	2022-01-01	0/0	0/0	0/0	2022-01-01	0/0	0/0	0/0	2022-01-01	2022-01-01	0/0	0/0	0/0	0/0	2022-01-01	0/0	0/0	0/0	2022-01-01	0/0	2022-01-01	0/0	2022-01-01	0/0	0/0	0/0	0/0	0/0
1	385912	Chr1_385912	C	T	0/1	2022-01-01	2022-01-01	2022-01-01	2022-01-01	2022-01-01	2022-01-01	2022-01-01	2022-01-01	0/0	2022-01-01	2022-01-01	2022-01-01	2022-01-01	2022-01-01	2022-01-01	2022-01-01	2022-01-01	2022-01-01	2022-01-01	2022-01-01	2022-01-01	0/0	2022-01-01	2022-01-01	2022-01-01	2022-01-01	2022-01-01	2022-01-01	2022-01-01	2022-01-01	2022-01-01	0/0	2022-01-01	0/0	2022-01-01	2022-01-01	2022-01-01	2022-01-01	2022-01-01	2022-01-01	0/0	2022-01-01	2022-01-01	0/0
1	408874	Chr1_408874	A	T	0/1	2022-01-01	2022-01-01	2022-01-01	2022-01-01	2022-01-01	2022-01-01	2022-01-01	2022-01-01	2022-01-01	2022-01-01	2022-01-01	2022-01-01	2022-01-01	2022-01-01	2022-01-01	2022-01-01	2022-01-01	2022-01-01	2022-01-01	2022-01-01	2022-01-01	0/0	2022-01-01	2022-01-01	2022-01-01	2022-01-01	2022-01-01	2022-01-01	2022-01-01	2022-01-01	2022-01-01	0/0	2022-01-01	0/0	2022-01-01	2022-01-01	2022-01-01	2022-01-01	2022-01-01	2022-01-01	0/0	2022-01-01	2022-01-01	0/0
1	415515	Chr1_415515	G	A	0/0	0/0	0/0	0/0	0/0	0/0	0/0	0/0	0/0	0/0	0/0	0/0	0/0	0/0	0/0	0/0	0/0	0/0	0/0	0/0	0/0	0/0	2022-01-01	0/0	0/0	0/0	0/0	0/0	0/0	0/0	0/0	0/0	2022-01-01	0/0	2022-01-01	0/0	0/0	0/0	0/0	0/0	0/0	2022-01-01	0/0	0/0	2022-01-01
1	415640	Chr1_415640	A	T	0/0	0/0	0/0	0/0	0/0	0/0	0/0	0/0	0/0	0/0	0/0	0/0	0/0	0/0	0/0	0/0	0/0	0/0	0/0	0/0	0/0	0/0	2022-01-01	0/0	0/0	0/0	0/0	0/0	0/0	0/0	0/0	0/0	2022-01-01	0/0	2022-01-01	0/0	0/0	0/0	0/0	0/0	0/0	2022-01-01	0/0	0/0	2022-01-01
1	417416	Chr1_417416	T	G	0/1	2022-01-01	2022-01-01	2022-01-01	2022-01-01	2022-01-01	2022-01-01	2022-01-01	2022-01-01	0/0	2022-01-01	2022-01-01	2022-01-01	2022-01-01	2022-01-01	2022-01-01	2022-01-01	2022-01-01	2022-01-01	2022-01-01	2022-01-01	2022-01-01	0/0	2022-01-01	2022-01-01	2022-01-01	2022-01-01	2022-01-01	2022-01-01	2022-01-01	2022-01-01	2022-01-01	0/0	2022-01-01	0/0	2022-01-01	2022-01-01	2022-01-01	2022-01-01	2022-01-01	2022-01-01	0/0	2022-01-01	2022-01-01	0/0
1	449701	Chr1_449701	G	A	1/0	2022-01-01	0/0	2022-01-01	0/0	0/0	0/0	0/0	0/0	2022-01-01	0/0	0/0	2022-01-01	0/0	0/0	0/0	0/0	0/0	0/0	2022-01-01	0/0	0/0	2022-01-01	0/0	0/0	0/0	0/0	0/0	0/0	0/0	0/0	0/0	2022-01-01	0/0	2022-01-01	0/0	0/0	0/0	0/0	0/0	0/0	2022-01-01	0/0	0/0	2022-01-01
1	451813	Chr1_451813	T	C	2022-01-01	2022-01-01	2022-01-01	2022-01-01	2022-01-01	2022-01-01	2022-01-01	2022-01-01	2022-01-01	0/0	2022-01-01	2022-01-01	2022-01-01	2022-01-01	2022-01-01	2022-01-01	2022-01-01	2022-01-01	2022-01-01	2022-01-01	2022-01-01	2022-01-01	0/0	2022-01-01	2022-01-01	2022-01-01	2022-01-01	2022-01-01	2022-01-01	2022-01-01	2022-01-01	2022-01-01	0/0	2022-01-01	0/0	2022-01-01	2022-01-01	2022-01-01	2022-01-01	2022-01-01	2022-01-01	0/0	2022-01-01	2022-01-01	0/0
1	458360	Chr1_458360	T	C	2022-01-01	2022-01-01	2022-01-01	2022-01-01	2022-01-01	2022-01-01	2022-01-01	2022-01-01	2022-01-01	0/0	2022-01-01	2022-01-01	2022-01-01	2022-01-01	2022-01-01	2022-01-01	2022-01-01	2022-01-01	2022-01-01	2022-01-01	2022-01-01	2022-01-01	0/0	2022-01-01	2022-01-01	2022-01-01	2022-01-01	2022-01-01	2022-01-01	2022-01-01	2022-01-01	2022-01-01	0/0	2022-01-01	0/0	2022-01-01	2022-01-01	2022-01-01	2022-01-01	2022-01-01	2022-01-01	0/0	2022-01-01	2022-01-01	0/0
1	459343	Chr1_459343	G	A	0/0	0/0	0/0	0/0	0/0	0/0	0/0	0/0	0/0	0/0	0/0	0/0	0/0	0/0	0/0	0/0	0/0	0/0	0/0	0/0	0/0	0/0	2022-01-01	0/0	0/0	0/0	0/0	0/0	0/0	0/0	0/0	0/0	2022-01-01	0/0	2022-01-01	0/0	0/0	0/0	0/0	0/0	0/0	2022-01-01	0/0	0/0	2022-01-01
1	478489	Chr1_478489	G	C	2022-01-01	2022-01-01	2022-01-01	2022-01-01	2022-01-01	2022-01-01	2022-01-01	2022-01-01	2022-01-01	2022-01-01	2022-01-01	2022-01-01	2022-01-01	2022-01-01	2022-01-01	2022-01-01	2022-01-01	2022-01-01	2022-01-01	2022-01-01	2022-01-01	2022-01-01	0/0	2022-01-01	2022-01-01	2022-01-01	2022-01-01	2022-01-01	2022-01-01	2022-01-01	2022-01-01	2022-01-01	0/0	2022-01-01	0/0	2022-01-01	2022-01-01	2022-01-01	2022-01-01	2022-01-01	2022-01-01	0/0	2022-01-01	2022-01-01	0/0
1	479629	Chr1_479629	A	C	0/0	0/0	0/0	0/0	0/0	0/0	0/0	0/0	0/0	0/0	0/0	0/0	0/0	0/0	0/0	0/0	0/0	0/0	0/0	0/0	0/0	0/0	2022-01-01	0/0	0/0	0/0	0/0	0/0	0/0	0/0	0/0	0/0	2022-01-01	0/0	2022-01-01	0/0	0/0	0/0	0/0	0/0	0/0	2022-01-01	0/0	0/0	2022-01-01
1	480915	Chr1_480915	A	T	0/0	0/0	0/0	0/0	0/0	0/0	0/0	0/0	0/0	2022-01-01	0/0	0/0	0/0	0/0	0/0	0/0	0/0	0/0	0/0	0/0	0/0	0/0	2022-01-01	0/0	0/0	0/0	0/0	0/0	0/0	0/0	0/0	0/0	2022-01-01	0/0	2022-01-01	0/0	0/0	0/0	0/0	0/0	0/0	2022-01-01	0/0	0/0	2022-01-01
1	489867	Chr1_489867	A	C	1/0	1/0	1/0	0/0	1/0	0/0	0/0	0/0	1/0	0/0	0/0	1/0	1/0	0/0	0/0	0/0	0/0	0/0	1/0	1/0	0/0	0/0	2022-01-01	0/0	0/0	0/0	1/0	0/0	0/0	0/0	0/0	0/0	2022-01-01	1/0	2022-01-01	0/0	0/0	0/0	0/0	0/0	0/0	2022-01-01	0/0	0/0	2022-01-01
1	533078	Chr1_533078	C	T	0/0	0/0	0/0	0/0	0/0	0/0	0/0	0/0	0/0	0/0	0/0	0/0	0/0	2022-01-01	2022-01-01	0/0	0/0	0/0	0/0	0/0	2022-01-01	2022-01-01	0/0	0/0	0/0	2022-01-01	0/0	2022-01-01	0/0	0/0	0/0	2022-01-01	0/0	0/0	0/0	0/0	2022-01-01	0/0	2022-01-01	0/0	0/0	0/0	2022-01-01	0/0	0/0
1	546788	Chr1_546788	G	A	0/0	0/0	0/0	0/0	0/0	0/0	0/0	0/0	0/0	0/0	0/0	0/0	0/0	2022-01-01	2022-01-01	0/0	0/0	0/0	0/0	0/0	2022-01-01	2022-01-01	0/0	0/0	2022-01-01	2022-01-01	0/0	2022-01-01	2022-01-01	2022-01-01	2022-01-01	2022-01-01	0/0	0/0	0/0	0/0	2022-01-01	0/0	2022-01-01	0/0	2022-01-01	0/0	2022-01-01	2022-01-01	0/1
1	600441	Chr1_600441	A	T	0/0	0/0	0/0	0/0	0/0	2022-01-01	0/0	2022-01-01	2022-01-01	2022-01-01	2022-01-01	0/0	0/0	0/0	0/0	1/0	2022-01-01	2022-01-01	2022-01-01	2022-01-01	0/0	0/0	0/0	2022-01-01	2022-01-01	0/0	0/0	0/0	2022-01-01	2022-01-01	2022-01-01	0/0	0/0	0/0	0/0	0/0	0/0	0/0	0/0	0/0	2022-01-01	0/0	0/0	2022-01-01	0/0
1	624858	Chr1_624858	G	A	0/1	2022-01-01	2022-01-01	2022-01-01	2022-01-01	2022-01-01	2022-01-01	2022-01-01	2022-01-01	2022-01-01	2022-01-01	2022-01-01	2022-01-01	2022-01-01	2022-01-01	2022-01-01	2022-01-01	2022-01-01	2022-01-01	2022-01-01	2022-01-01	2022-01-01	0/0	2022-01-01	2022-01-01	2022-01-01	2022-01-01	2022-01-01	2022-01-01	2022-01-01	2022-01-01	2022-01-01	0/0	2022-01-01	0/0	2022-01-01	2022-01-01	2022-01-01	2022-01-01	2022-01-01	2022-01-01	0/0	2022-01-01	2022-01-01	0/0
1	628320	Chr1_628320	G	C	0/0	0/0	2022-01-01	0/0	2022-01-01	2022-01-01	2022-01-01	2022-01-01	2022-01-01	2022-01-01	2022-01-01	2022-01-01	0/0	2022-01-01	2022-01-01	2022-01-01	2022-01-01	2022-01-01	2022-01-01	2022-01-01	2022-01-01	2022-01-01	0/0	2022-01-01	2022-01-01	2022-01-01	2022-01-01	2022-01-01	2022-01-01	2022-01-01	2022-01-01	2022-01-01	0/0	0/0	0/0	2022-01-01	2022-01-01	2022-01-01	2022-01-01	2022-01-01	2022-01-01	0/0	2022-01-01	2022-01-01	0/0
1	633558	Chr1_633558	C	G	0/0	0/0	0/0	0/0	2022-01-01	2022-01-01	2022-01-01	2022-01-01	2022-01-01	2022-01-01	2022-01-01	2022-01-01	0/0	2022-01-01	2022-01-01	2022-01-01	2022-01-01	2022-01-01	2022-01-01	2022-01-01	2022-01-01	2022-01-01	2022-01-01	2022-01-01	2022-01-01	2022-01-01	2022-01-01	2022-01-01	2022-01-01	2022-01-01	2022-01-01	2022-01-01	2022-01-01	0/0	2022-01-01	2022-01-01	2022-01-01	2022-01-01	2022-01-01	2022-01-01	2022-01-01	2022-01-01	2022-01-01	2022-01-01	2022-01-01
1	633783	Chr1_633783	A	G	2022-01-01	2022-01-01	2022-01-01	2022-01-01	0/0	0/0	0/0	0/0	0/0	0/0	0/0	0/0	2022-01-01	0/0	0/0	0/0	0/0	0/0	0/0	0/0	0/0	0/0	0/0	0/0	0/0	0/0	0/0	0/0	0/0	0/0	0/0	0/0	0/0	2022-01-01	0/0	0/0	0/0	0/0	0/0	0/0	0/0	0/0	0/0	0/0	0/0
1	658283	Chr1_658283	C	T	1/0	2022-01-01	2022-01-01	2022-01-01	0/0	0/0	0/0	0/0	0/0	0/0	0/0	0/0	2022-01-01	0/0	0/0	0/0	0/0	0/0	0/0	0/0	0/0	0/0	0/0	0/0	0/0	0/0	0/0	0/0	0/0	0/0	0/0	0/0	2022-01-01	2022-01-01	0/0	0/0	0/0	0/0	0/0	0/0	0/0	0/0	0/0	0/0	0/0
1	660189	Chr1_660189	A	C	0/0	0/0	0/0	0/0	2022-01-01	2022-01-01	2022-01-01	2022-01-01	2022-01-01	2022-01-01	2022-01-01	2022-01-01	0/0	2022-01-01	2022-01-01	2022-01-01	2022-01-01	2022-01-01	2022-01-01	2022-01-01	2022-01-01	2022-01-01	2022-01-01	2022-01-01	2022-01-01	2022-01-01	2022-01-01	2022-01-01	2022-01-01	2022-01-01	2022-01-01	2022-01-01	./.	0/0	2022-01-01	2022-01-01	2022-01-01	2022-01-01	2022-01-01	2022-01-01	2022-01-01	2022-01-01	2022-01-01	2022-01-01	2022-01-01
1	688918	Chr1_688918	C	A	2022-01-01	2022-01-01	2022-01-01	2022-01-01	0/0	0/0	0/0	0/0	0/0	0/0	0/0	0/0	2022-01-01	0/0	0/0	0/0	0/0	0/0	0/0	0/0	0/0	0/0	0/0	0/0	0/0	0/0	0/0	0/0	0/0	0/0	0/0	0/0	2022-01-01	2022-01-01	0/0	0/0	0/0	0/0	0/0	0/0	0/0	0/0	0/0	0/0	0/0
1	690146	Chr1_690146	G	T	1/0	2022-01-01	2022-01-01	2022-01-01	0/0	0/0	0/0	0/0	0/0	0/0	0/0	0/0	2022-01-01	0/0	0/0	0/0	0/0	0/0	0/0	0/0	0/0	0/0	0/0	0/0	0/0	0/0	0/0	0/0	0/0	0/0	0/0	0/0	2022-01-01	2022-01-01	0/0	0/0	0/0	0/0	0/0	0/0	0/0	0/0	0/0	0/0	0/0
1	715302	Chr1_715302	C	T	0/0	0/0	0/0	0/0	2022-01-01	2022-01-01	2022-01-01	2022-01-01	2022-01-01	2022-01-01	2022-01-01	2022-01-01	0/0	2022-01-01	2022-01-01	2022-01-01	2022-01-01	2022-01-01	2022-01-01	2022-01-01	2022-01-01	2022-01-01	2022-01-01	2022-01-01	2022-01-01	2022-01-01	2022-01-01	2022-01-01	2022-01-01	2022-01-01	2022-01-01	2022-01-01	0/0	0/0	2022-01-01	2022-01-01	2022-01-01	2022-01-01	2022-01-01	2022-01-01	2022-01-01	2022-01-01	2022-01-01	2022-01-01	2022-01-01
1	717021	Chr1_717021	A	G	1/0	2022-01-01	2022-01-01	2022-01-01	0/0	0/0	0/0	0/0	0/0	0/0	0/0	0/0	2022-01-01	0/0	0/0	0/0	0/0	0/0	0/0	0/0	0/0	0/0	0/0	0/0	0/0	0/0	0/0	0/0	0/0	0/0	0/0	0/0	2022-01-01	2022-01-01	0/0	0/0	0/0	0/0	0/0	0/0	0/0	0/0	0/0	0/0	0/0
1	720328	Chr1_720328	A	G	0/0	0/0	0/0	0/0	2022-01-01	0/0	2022-01-01	0/0	0/0	2022-01-01	0/0	2022-01-01	0/0	2022-01-01	0/0	0/0	0/0	0/0	0/0	0/0	2022-01-01	0/0	0/0	2022-01-01	0/0	0/0	2022-01-01	2022-01-01	0/0	0/0	0/0	2022-01-01	0/0	0/0	0/0	2022-01-01	0/0	2022-01-01	0/0	2022-01-01	0/0	0/0	0/0	0/0	0/0
1	722009	Chr1_722009	T	C	0/0	0/0	0/0	0/0	2022-01-01	0/0	2022-01-01	0/0	0/0	2022-01-01	0/0	2022-01-01	0/0	2022-01-01	0/0	0/0	0/0	0/0	0/0	0/0	2022-01-01	0/0	0/0	2022-01-01	0/0	0/0	2022-01-01	2022-01-01	0/0	0/0	0/0	2022-01-01	0/0	0/0	0/0	2022-01-01	0/0	2022-01-01	0/0	2022-01-01	0/0	0/0	0/0	0/0	0/0
1	724562	Chr1_724562	A	C	1/0	2022-01-01	2022-01-01	2022-01-01	2022-01-01	0/0	2022-01-01	0/0	0/0	2022-01-01	0/0	2022-01-01	2022-01-01	2022-01-01	0/0	0/0	0/0	0/0	0/0	0/0	2022-01-01	0/0	0/0	2022-01-01	0/0	0/0	2022-01-01	2022-01-01	0/0	0/0	0/0	2022-01-01	0/0	2022-01-01	0/0	2022-01-01	0/0	2022-01-01	0/0	2022-01-01	0/0	0/0	0/0	0/0	0/0
1	729666	Chr1_729666	G	A	1/0	2022-01-01	2022-01-01	2022-01-01	2022-01-01	0/0	2022-01-01	0/0	0/0	2022-01-01	0/0	2022-01-01	2022-01-01	2022-01-01	0/0	0/0	0/0	0/0	0/0	0/0	2022-01-01	0/0	0/0	2022-01-01	0/0	0/0	2022-01-01	2022-01-01	0/0	0/0	0/0	2022-01-01	0/0	2022-01-01	0/0	2022-01-01	0/0	2022-01-01	0/0	2022-01-01	0/0	0/0	0/0	0/0	0/0
1	729708	Chr1_729708	C	T	0/0	0/0	0/0	0/0	2022-01-01	0/0	2022-01-01	0/0	0/0	2022-01-01	0/0	2022-01-01	1/0	2022-01-01	0/0	0/0	0/0	0/0	0/0	0/0	2022-01-01	0/0	0/0	2022-01-01	0/0	0/0	2022-01-01	2022-01-01	0/0	0/0	0/0	2022-01-01	0/0	0/0	0/0	2022-01-01	0/0	2022-01-01	0/0	2022-01-01	0/0	0/0	0/0	0/0	0/0
1	733509	Chr1_733509	T	C	2022-01-01	2022-01-01	2022-01-01	2022-01-01	0/0	0/0	0/0	0/0	0/0	0/0	0/0	0/0	2022-01-01	0/0	0/0	0/0	0/0	0/0	0/0	0/0	0/0	0/0	0/0	0/0	0/0	0/0	0/0	0/0	0/0	0/0	0/0	0/0	0/0	2022-01-01	0/0	0/0	0/0	0/0	0/0	0/0	0/0	0/0	0/0	0/0	0/0
1	739089	Chr1_739089	T	C	0/0	0/0	0/0	0/0	2022-01-01	2022-01-01	2022-01-01	2022-01-01	2022-01-01	2022-01-01	2022-01-01	2022-01-01	0/0	2022-01-01	2022-01-01	2022-01-01	2022-01-01	2022-01-01	2022-01-01	2022-01-01	2022-01-01	2022-01-01	2022-01-01	2022-01-01	2022-01-01	2022-01-01	2022-01-01	2022-01-01	2022-01-01	2022-01-01	2022-01-01	2022-01-01	2022-01-01	0/0	2022-01-01	2022-01-01	2022-01-01	2022-01-01	2022-01-01	2022-01-01	2022-01-01	2022-01-01	2022-01-01	2022-01-01	2022-01-01
1	739339	Chr1_739339	G	A	0/0	0/0	0/0	0/0	2022-01-01	0/0	2022-01-01	0/0	0/0	2022-01-01	0/0	2022-01-01	0/0	2022-01-01	0/0	0/0	0/0	0/0	0/0	0/0	2022-01-01	0/0	0/0	2022-01-01	0/0	0/0	2022-01-01	2022-01-01	0/0	0/0	0/0	2022-01-01	2022-01-01	0/0	0/0	2022-01-01	0/0	2022-01-01	0/0	2022-01-01	0/0	0/0	0/0	0/0	0/0
1	741080	Chr1_741080	C	T	0/0	0/0	0/0	0/0	2022-01-01	0/0	2022-01-01	0/0	0/0	2022-01-01	0/0	2022-01-01	0/0	2022-01-01	0/0	0/0	0/0	0/0	0/0	0/0	2022-01-01	0/0	0/0	2022-01-01	0/0	0/0	2022-01-01	2022-01-01	0/0	0/0	0/0	2022-01-01	2022-01-01	0/0	0/0	2022-01-01	0/0	2022-01-01	0/0	2022-01-01	0/0	0/0	0/0	0/0	0/0
1	741575	Chr1_741575	G	T	2022-01-01	2022-01-01	2022-01-01	2022-01-01	0/0	2022-01-01	0/0	2022-01-01	2022-01-01	0/0	2022-01-01	0/0	2022-01-01	0/0	2022-01-01	2022-01-01	2022-01-01	2022-01-01	2022-01-01	2022-01-01	0/0	2022-01-01	2022-01-01	0/0	2022-01-01	2022-01-01	0/0	0/0	2022-01-01	2022-01-01	2022-01-01	0/0	2022-01-01	2022-01-01	2022-01-01	0/0	2022-01-01	0/0	2022-01-01	0/0	2022-01-01	2022-01-01	2022-01-01	2022-01-01	2022-01-01
1	747023	Chr1_747023	C	T	0/0	0/0	0/0	0/0	0/0	2022-01-01	0/0	2022-01-01	2022-01-01	0/0	2022-01-01	0/0	0/0	0/0	2022-01-01	2022-01-01	2022-01-01	2022-01-01	2022-01-01	2022-01-01	0/0	2022-01-01	2022-01-01	0/0	2022-01-01	2022-01-01	0/0	0/0	2022-01-01	2022-01-01	2022-01-01	0/0	2022-01-01	0/0	2022-01-01	0/0	2022-01-01	0/0	2022-01-01	0/0	2022-01-01	2022-01-01	2022-01-01	2022-01-01	2022-01-01
1	748245	Chr1_748245	T	C	1/0	0/0	0/0	0/0	2022-01-01	0/0	2022-01-01	0/0	0/0	2022-01-01	0/0	2022-01-01	0/0	2022-01-01	0/0	0/0	0/0	0/0	0/0	0/0	2022-01-01	0/0	0/0	2022-01-01	0/0	0/0	2022-01-01	2022-01-01	0/0	0/0	0/0	2022-01-01	0/0	0/0	0/0	2022-01-01	0/0	2022-01-01	0/0	2022-01-01	0/0	0/0	0/0	0/0	0/0
1	752384	Chr1_752384	C	T	0/0	./.	./.	./.	2022-01-01	0/0	2022-01-01	0/0	0/0	2022-01-01	0/0	2022-01-01	./.	2022-01-01	0/0	0/0	0/0	0/0	0/0	0/0	2022-01-01	0/0	0/0	2022-01-01	0/0	0/0	2022-01-01	2022-01-01	0/0	0/0	0/0	2022-01-01	0/0	./.	0/0	2022-01-01	0/0	2022-01-01	0/0	2022-01-01	0/0	0/0	0/0	0/0	0/0
1	777787	Chr1_777787	G	A	0/0	2022-01-01	./.	2022-01-01	./.	1/0	2022-01-01	0/0	1/0	./.	1/0	2022-01-01	./.	./.	0/0	0/0	1/0	0/0	1/0	1/0	2022-01-01	1/0	0/0	./.	0/0	0/0	./.	2022-01-01	1/0	1/0	0/0	./.	2022-01-01	./.	0/0	2022-01-01	0/0	./.	0/0	./.	1/0	0/0	1/0	0/0	0/0
1	792291	Chr1_792291	G	A	1/0	2022-01-01	2022-01-01	./.	./.	0/0	2022-01-01	0/0	0/0	2022-01-01	0/0	2022-01-01	2022-01-01	2022-01-01	0/0	0/0	0/0	0/0	0/0	0/0	2022-01-01	1/0	0/0	2022-01-01	0/0	1/0	2022-01-01	2022-01-01	0/0	0/0	0/0	2022-01-01	0/0	2022-01-01	0/0	2022-01-01	0/0	2022-01-01	0/0	2022-01-01	0/0	0/0	0/0	0/0	0/0
1	841454	Chr1_841454	A	T	1/0	0/0	0/0	0/0	2022-01-01	0/0	2022-01-01	0/0	0/0	2022-01-01	0/0	2022-01-01	0/0	2022-01-01	0/0	0/0	0/0	0/0	0/0	0/0	2022-01-01	0/0	0/0	2022-01-01	0/0	0/0	2022-01-01	2022-01-01	0/0	0/0	0/0	2022-01-01	2022-01-01	0/0	0/0	2022-01-01	0/0	2022-01-01	0/0	2022-01-01	0/0	0/0	0/0	0/0	0/0
1	842054	Chr1_842054	G	T	0/0	0/0	0/0	0/0	2022-01-01	0/0	2022-01-01	0/0	0/0	2022-01-01	0/0	2022-01-01	0/0	2022-01-01	0/0	0/0	0/0	0/0	0/0	0/0	2022-01-01	0/0	0/0	2022-01-01	0/0	0/0	2022-01-01	2022-01-01	0/0	0/0	0/0	2022-01-01	0/0	0/0	0/0	2022-01-01	0/0	2022-01-01	0/0	2022-01-01	0/0	0/0	0/0	0/0	0/0
1	842132	Chr1_842132	C	G	1/0	2022-01-01	2022-01-01	2022-01-01	2022-01-01	0/0	2022-01-01	0/0	0/0	2022-01-01	0/0	2022-01-01	2022-01-01	2022-01-01	0/0	0/0	0/0	0/0	0/0	0/0	2022-01-01	0/0	0/0	2022-01-01	0/0	0/0	2022-01-01	2022-01-01	0/0	0/0	0/0	2022-01-01	0/0	2022-01-01	0/0	2022-01-01	0/0	2022-01-01	0/0	2022-01-01	0/0	0/0	0/0	0/0	0/0
1	842629	Chr1_842629	G	A	0/1	2022-01-01	2022-01-01	2022-01-01	0/0	2022-01-01	0/0	2022-01-01	2022-01-01	0/0	2022-01-01	0/0	2022-01-01	0/0	2022-01-01	2022-01-01	2022-01-01	2022-01-01	2022-01-01	2022-01-01	0/0	2022-01-01	2022-01-01	0/0	2022-01-01	2022-01-01	0/0	0/0	2022-01-01	2022-01-01	2022-01-01	0/0	0/0	2022-01-01	2022-01-01	0/0	2022-01-01	0/0	2022-01-01	0/0	2022-01-01	2022-01-01	2022-01-01	2022-01-01	2022-01-01
1	843466	Chr1_843466	A	G	0/1	0/0	0/0	0/0	0/0	2022-01-01	0/0	2022-01-01	2022-01-01	0/0	2022-01-01	0/0	0/0	0/0	2022-01-01	2022-01-01	2022-01-01	2022-01-01	2022-01-01	2022-01-01	0/0	2022-01-01	2022-01-01	0/0	2022-01-01	2022-01-01	0/0	0/0	2022-01-01	2022-01-01	2022-01-01	0/0	0/0	0/0	2022-01-01	0/0	2022-01-01	0/0	2022-01-01	0/0	2022-01-01	2022-01-01	2022-01-01	2022-01-01	2022-01-01
1	851709	Chr1_851709	G	A	0/0	0/0	0/0	0/0	2022-01-01	2022-01-01	2022-01-01	2022-01-01	2022-01-01	2022-01-01	2022-01-01	2022-01-01	0/0	2022-01-01	2022-01-01	2022-01-01	2022-01-01	2022-01-01	2022-01-01	2022-01-01	2022-01-01	2022-01-01	2022-01-01	2022-01-01	2022-01-01	2022-01-01	2022-01-01	2022-01-01	2022-01-01	2022-01-01	2022-01-01	2022-01-01	0/0	0/0	2022-01-01	2022-01-01	2022-01-01	2022-01-01	2022-01-01	2022-01-01	2022-01-01	2022-01-01	2022-01-01	2022-01-01	2022-01-01
1	851738	Chr1_851738	C	T	0/0	0/0	0/0	0/0	2022-01-01	2022-01-01	2022-01-01	2022-01-01	2022-01-01	2022-01-01	2022-01-01	2022-01-01	0/0	2022-01-01	2022-01-01	2022-01-01	2022-01-01	2022-01-01	2022-01-01	2022-01-01	2022-01-01	2022-01-01	2022-01-01	2022-01-01	2022-01-01	2022-01-01	2022-01-01	2022-01-01	2022-01-01	2022-01-01	2022-01-01	2022-01-01	0/0	0/0	2022-01-01	2022-01-01	2022-01-01	2022-01-01	2022-01-01	2022-01-01	2022-01-01	2022-01-01	2022-01-01	2022-01-01	2022-01-01
1	853739	Chr1_853739	T	C	2022-01-01	2022-01-01	2022-01-01	2022-01-01	0/0	2022-01-01	0/0	2022-01-01	2022-01-01	0/0	2022-01-01	0/0	2022-01-01	0/0	2022-01-01	2022-01-01	2022-01-01	2022-01-01	2022-01-01	2022-01-01	0/0	2022-01-01	2022-01-01	0/0	2022-01-01	2022-01-01	0/0	0/0	2022-01-01	2022-01-01	2022-01-01	0/0	0/0	2022-01-01	2022-01-01	0/0	2022-01-01	0/0	2022-01-01	0/0	2022-01-01	2022-01-01	2022-01-01	2022-01-01	2022-01-01
1	854045	Chr1_854045	C	A	1/0	2022-01-01	2022-01-01	2022-01-01	0/0	0/0	0/0	0/0	0/0	0/0	0/0	0/0	2022-01-01	0/0	0/0	0/0	0/0	0/0	0/0	0/0	0/0	0/0	0/0	0/0	0/0	0/0	0/0	0/0	0/0	0/0	0/0	0/0	2022-01-01	2022-01-01	0/0	0/0	0/0	0/0	0/0	0/0	0/0	0/0	0/0	0/0	0/0
1	856102	Chr1_856102	G	C	0/0	0/0	0/0	0/0	2022-01-01	2022-01-01	2022-01-01	2022-01-01	2022-01-01	2022-01-01	2022-01-01	2022-01-01	0/0	2022-01-01	2022-01-01	2022-01-01	2022-01-01	2022-01-01	2022-01-01	2022-01-01	2022-01-01	2022-01-01	2022-01-01	2022-01-01	2022-01-01	2022-01-01	2022-01-01	2022-01-01	2022-01-01	2022-01-01	2022-01-01	2022-01-01	2022-01-01	0/0	2022-01-01	2022-01-01	2022-01-01	2022-01-01	2022-01-01	2022-01-01	2022-01-01	2022-01-01	2022-01-01	2022-01-01	2022-01-01
1	918843	Chr1_918843	C	T	1/0	2022-01-01	2022-01-01	2022-01-01	0/0	0/0	0/0	0/0	0/0	0/0	0/0	0/0	2022-01-01	0/0	0/0	0/0	0/0	0/0	0/0	0/0	0/0	0/0	0/0	0/0	0/0	0/0	0/0	0/0	0/0	0/0	0/0	0/0	1/0	2022-01-01	0/0	0/0	0/0	0/0	0/0	0/0	0/0	0/0	0/0	0/0	0/0
1	918972	Chr1_918972	T	A	1/0	2022-01-01	2022-01-01	2022-01-01	0/0	0/0	0/0	0/0	0/0	0/0	0/0	0/0	2022-01-01	0/0	0/0	0/0	0/0	0/0	0/0	0/0	0/0	0/0	0/0	0/0	0/0	0/0	0/0	0/0	0/0	0/0	0/0	0/0	2022-01-01	2022-01-01	0/0	0/0	0/0	0/0	0/0	0/0	0/0	0/0	0/0	0/0	0/0
1	921281	Chr1_921281	C	T	0/0	0/0	0/0	0/0	0/0	2022-01-01	0/0	2022-01-01	2022-01-01	0/0	2022-01-01	0/0	0/0	0/0	2022-01-01	2022-01-01	2022-01-01	2022-01-01	2022-01-01	2022-01-01	0/0	0/0	2022-01-01	0/0	2022-01-01	0/0	0/0	0/0	2022-01-01	2022-01-01	2022-01-01	0/0	0/0	0/0	2022-01-01	0/0	2022-01-01	0/0	2022-01-01	0/0	2022-01-01	2022-01-01	2022-01-01	2022-01-01	2022-01-01
1	921661	Chr1_921661	T	C	0/1	2022-01-01	2022-01-01	2022-01-01	0/0	2022-01-01	0/0	2022-01-01	2022-01-01	0/0	2022-01-01	0/0	2022-01-01	0/0	2022-01-01	2022-01-01	2022-01-01	2022-01-01	2022-01-01	2022-01-01	0/0	0/0	2022-01-01	0/0	2022-01-01	0/0	0/0	0/0	2022-01-01	2022-01-01	2022-01-01	0/0	0/0	2022-01-01	2022-01-01	0/0	2022-01-01	0/0	2022-01-01	0/0	2022-01-01	2022-01-01	2022-01-01	2022-01-01	2022-01-01
1	922027	Chr1_922027	T	C	1/0	2022-01-01	2022-01-01	2022-01-01	2022-01-01	0/0	2022-01-01	0/0	0/0	2022-01-01	0/0	2022-01-01	2022-01-01	2022-01-01	0/0	0/0	0/0	0/0	0/0	0/0	2022-01-01	2022-01-01	0/0	2022-01-01	0/0	2022-01-01	2022-01-01	2022-01-01	0/0	0/0	0/0	2022-01-01	2022-01-01	2022-01-01	0/0	2022-01-01	0/0	2022-01-01	0/0	2022-01-01	0/0	0/0	0/0	0/0	0/0
1	922627	Chr1_922627	T	C	0/0	0/0	0/0	0/0	2022-01-01	0/0	2022-01-01	0/0	0/0	2022-01-01	0/0	2022-01-01	0/0	2022-01-01	0/0	0/0	0/0	0/0	0/0	0/0	2022-01-01	2022-01-01	0/0	2022-01-01	0/0	2022-01-01	2022-01-01	2022-01-01	0/0	0/0	0/0	2022-01-01	2022-01-01	0/0	0/0	2022-01-01	0/0	2022-01-01	0/0	2022-01-01	0/0	0/0	0/0	0/0	0/0
1	924986	Chr1_924986	T	A	2022-01-01	2022-01-01	2022-01-01	2022-01-01	2022-01-01	0/0	2022-01-01	0/0	0/0	2022-01-01	0/0	2022-01-01	2022-01-01	2022-01-01	0/0	0/0	0/0	0/0	0/0	0/0	2022-01-01	2022-01-01	0/0	2022-01-01	0/0	2022-01-01	2022-01-01	2022-01-01	0/0	0/0	0/0	2022-01-01	2022-01-01	2022-01-01	0/0	2022-01-01	0/0	2022-01-01	0/0	2022-01-01	0/0	0/0	0/0	0/0	0/0
1	928409	Chr1_928409	G	A	2022-01-01	2022-01-01	2022-01-01	2022-01-01	0/0	0/0	0/0	0/0	0/0	0/0	0/0	0/0	2022-01-01	0/0	0/0	0/0	0/0	0/0	0/0	0/0	0/0	0/0	0/0	0/0	0/0	0/0	0/0	0/0	0/0	0/0	0/0	0/0	0/0	2022-01-01	0/0	0/0	0/0	0/0	0/0	0/0	0/0	0/0	0/0	0/0	0/0
1	932813	Chr1_932813	A	G	1/0	2022-01-01	2022-01-01	2022-01-01	2022-01-01	0/0	2022-01-01	0/0	0/0	2022-01-01	0/0	2022-01-01	2022-01-01	2022-01-01	0/0	0/0	0/0	0/0	0/0	0/0	2022-01-01	2022-01-01	0/0	2022-01-01	0/0	2022-01-01	2022-01-01	2022-01-01	0/0	0/0	0/0	2022-01-01	0/0	2022-01-01	0/0	2022-01-01	0/0	2022-01-01	0/0	2022-01-01	0/0	0/0	0/0	0/0	0/0
1	933378	Chr1_933378	C	T	0/0	0/0	0/0	0/0	2022-01-01	0/0	2022-01-01	0/0	0/0	2022-01-01	0/0	2022-01-01	0/0	2022-01-01	0/0	0/0	0/0	0/0	0/0	0/0	2022-01-01	2022-01-01	0/0	2022-01-01	0/0	2022-01-01	2022-01-01	2022-01-01	0/0	0/0	0/0	2022-01-01	0/0	0/0	0/0	2022-01-01	0/0	2022-01-01	0/0	2022-01-01	0/0	0/0	0/0	0/0	0/0
1	934219	Chr1_934219	T	A	0/0	0/0	0/0	0/0	2022-01-01	0/0	2022-01-01	0/0	0/0	2022-01-01	0/0	2022-01-01	0/0	2022-01-01	0/0	0/0	0/0	0/0	0/0	0/0	2022-01-01	2022-01-01	0/0	2022-01-01	0/0	2022-01-01	2022-01-01	2022-01-01	0/0	0/0	0/0	2022-01-01	0/0	0/0	0/0	2022-01-01	0/0	2022-01-01	0/0	2022-01-01	0/0	0/0	0/0	0/0	0/0
1	934660	Chr1_934660	A	G	1/0	2022-01-01	2022-01-01	2022-01-01	2022-01-01	0/0	2022-01-01	0/0	0/0	2022-01-01	0/0	2022-01-01	2022-01-01	2022-01-01	0/0	0/0	0/0	0/0	0/0	0/0	2022-01-01	2022-01-01	0/0	2022-01-01	0/0	2022-01-01	2022-01-01	2022-01-01	0/0	0/0	0/0	2022-01-01	2022-01-01	2022-01-01	0/0	2022-01-01	0/0	2022-01-01	0/0	2022-01-01	0/0	0/0	0/0	0/0	0/0
1	939062	Chr1_939062	G	C	0/0	0/0	0/0	0/0	2022-01-01	2022-01-01	2022-01-01	2022-01-01	2022-01-01	2022-01-01	2022-01-01	2022-01-01	0/0	2022-01-01	2022-01-01	2022-01-01	2022-01-01	2022-01-01	2022-01-01	2022-01-01	2022-01-01	2022-01-01	2022-01-01	2022-01-01	2022-01-01	2022-01-01	2022-01-01	2022-01-01	2022-01-01	2022-01-01	2022-01-01	2022-01-01	0/0	0/0	2022-01-01	2022-01-01	2022-01-01	2022-01-01	2022-01-01	2022-01-01	2022-01-01	2022-01-01	2022-01-01	2022-01-01	2022-01-01
1	939206	Chr1_939206	A	G	0/0	0/0	0/0	0/0	2022-01-01	2022-01-01	2022-01-01	2022-01-01	2022-01-01	2022-01-01	2022-01-01	2022-01-01	0/0	2022-01-01	2022-01-01	2022-01-01	2022-01-01	2022-01-01	2022-01-01	2022-01-01	2022-01-01	2022-01-01	2022-01-01	2022-01-01	2022-01-01	2022-01-01	2022-01-01	2022-01-01	2022-01-01	2022-01-01	2022-01-01	2022-01-01	2022-01-01	0/0	2022-01-01	2022-01-01	2022-01-01	2022-01-01	2022-01-01	2022-01-01	2022-01-01	2022-01-01	2022-01-01	2022-01-01	2022-01-01
1	956165	Chr1_956165	C	T	1/0	2022-01-01	1/0	2022-01-01	0/0	0/0	1/0	0/0	0/0	0/0	0/0	1/0	1/0	1/0	0/0	0/0	0/0	0/0	0/0	0/0	1/0	1/0	0/0	1/0	0/0	1/0	0/0	0/0	0/0	0/0	0/0	0/0	2022-01-01	2022-01-01	0/0	0/0	0/0	1/0	0/0	0/0	0/0	0/0	0/0	0/0	0/0
1	956171	Chr1_956171	G	A	1/0	2022-01-01	1/0	2022-01-01	0/0	0/0	1/0	0/0	0/0	0/0	0/0	1/0	2022-01-01	1/0	0/0	0/0	0/0	0/0	0/0	0/0	1/0	1/0	0/0	1/0	0/0	1/0	0/0	0/0	0/0	0/0	0/0	0/0	0/0	2022-01-01	0/0	0/0	0/0	1/0	0/0	0/0	0/0	0/0	0/0	0/0	0/0
1	959130	Chr1_959130	A	T	0/0	0/0	0/0	0/0	0/0	2022-01-01	0/0	2022-01-01	2022-01-01	0/0	2022-01-01	0/0	0/0	0/0	2022-01-01	2022-01-01	2022-01-01	2022-01-01	2022-01-01	2022-01-01	0/0	0/0	2022-01-01	0/0	2022-01-01	0/0	0/0	0/0	2022-01-01	2022-01-01	2022-01-01	0/0	0/0	0/0	2022-01-01	0/0	2022-01-01	0/0	2022-01-01	0/0	2022-01-01	2022-01-01	2022-01-01	2022-01-01	2022-01-01
1	962737	Chr1_962737	G	A	0/0	0/0	0/0	0/0	0/0	0/0	2022-01-01	0/0	0/0	2022-01-01	0/0	2022-01-01	0/0	2022-01-01	0/0	0/0	0/0	0/0	0/0	0/0	2022-01-01	2022-01-01	0/0	2022-01-01	0/0	2022-01-01	0/0	2022-01-01	0/0	0/0	0/0	2022-01-01	0/0	0/0	0/0	0/0	0/0	0/0	0/0	0/0	0/0	0/0	0/0	0/0	0/0
1	984665	Chr1_984665	T	C	0/0	0/0	0/0	0/0	0/0	2022-01-01	0/0	2022-01-01	2022-01-01	0/0	2022-01-01	0/0	0/0	0/0	2022-01-01	2022-01-01	2022-01-01	./.	2022-01-01	2022-01-01	0/0	0/1	2022-01-01	0/0	2022-01-01	0/1	0/1	0/0	2022-01-01	2022-01-01	2022-01-01	0/0	2022-01-01	0/0	2022-01-01	0/1	2022-01-01	0/1	2022-01-01	0/1	2022-01-01	2022-01-01	2022-01-01	2022-01-01	2022-01-01
1	984737	Chr1_984737	A	G	0/0	0/0	0/0	0/0	2022-01-01	0/0	2022-01-01	0/0	0/0	2022-01-01	0/0	2022-01-01	0/0	2022-01-01	0/0	0/0	0/0	./.	0/0	0/0	2022-01-01	1/0	0/0	2022-01-01	0/0	1/0	1/0	2022-01-01	0/0	0/0	0/0	2022-01-01	0/0	0/0	0/0	1/0	0/0	1/0	0/0	1/0	0/0	0/0	0/0	0/0	0/0
1	1000817	Chr1_1000817	G	A	0/0	0/0	0/0	0/0	2022-01-01	2022-01-01	2022-01-01	2022-01-01	2022-01-01	2022-01-01	2022-01-01	2022-01-01	0/0	2022-01-01	2022-01-01	2022-01-01	2022-01-01	2022-01-01	2022-01-01	2022-01-01	2022-01-01	2022-01-01	2022-01-01	2022-01-01	2022-01-01	2022-01-01	2022-01-01	2022-01-01	2022-01-01	2022-01-01	2022-01-01	2022-01-01	0/0	0/0	2022-01-01	2022-01-01	2022-01-01	2022-01-01	2022-01-01	2022-01-01	2022-01-01	2022-01-01	2022-01-01	2022-01-01	2022-01-01
1	1016051	Chr1_1016051	T	G	0/0	0/0	0/0	0/0	2022-01-01	2022-01-01	2022-01-01	2022-01-01	2022-01-01	2022-01-01	2022-01-01	2022-01-01	0/0	2022-01-01	2022-01-01	2022-01-01	2022-01-01	2022-01-01	2022-01-01	2022-01-01	2022-01-01	2022-01-01	2022-01-01	2022-01-01	2022-01-01	2022-01-01	2022-01-01	2022-01-01	2022-01-01	2022-01-01	2022-01-01	2022-01-01	0/0	0/0	2022-01-01	2022-01-01	2022-01-01	2022-01-01	2022-01-01	2022-01-01	2022-01-01	2022-01-01	2022-01-01	2022-01-01	2022-01-01
1	1016059	Chr1_1016059	C	A	2022-01-01	2022-01-01	2022-01-01	2022-01-01	0/0	0/0	0/0	0/0	0/0	0/0	0/0	0/0	2022-01-01	0/0	0/0	0/0	0/0	0/0	0/0	0/0	0/0	0/0	0/0	0/0	0/0	0/0	0/0	0/0	0/0	0/0	0/0	0/0	0/0	2022-01-01	0/0	0/0	0/0	0/0	0/0	0/0	0/0	0/0	0/0	0/0	0/0
1	1018259	Chr1_1018259	G	A	0/0	0/0	0/0	0/0	2022-01-01	2022-01-01	0/0	2022-01-01	2022-01-01	0/0	2022-01-01	0/0	0/0	0/0	2022-01-01	2022-01-01	2022-01-01	2022-01-01	2022-01-01	2022-01-01	0/0	2022-01-01	0/0	0/0	0/0	2022-01-01	2022-01-01	0/0	2022-01-01	0/0	2022-01-01	2022-01-01	2022-01-01	0/0	2022-01-01	2022-01-01	2022-01-01	0/0	2022-01-01	2022-01-01	0/0	2022-01-01	2022-01-01	0/0	2022-01-01
1	1020069	Chr1_1020069	T	G	1/0	2022-01-01	2022-01-01	2022-01-01	0/0	0/0	2022-01-01	0/0	0/0	2022-01-01	0/0	2022-01-01	2022-01-01	2022-01-01	0/0	0/0	0/0	0/0	0/0	0/0	2022-01-01	0/0	2022-01-01	2022-01-01	2022-01-01	0/0	0/0	2022-01-01	0/0	2022-01-01	0/0	0/0	2022-01-01	2022-01-01	0/0	0/0	0/0	2022-01-01	0/0	0/0	2022-01-01	0/0	0/0	2022-01-01	0/0
1	1024084	Chr1_1024084	C	T	2022-01-01	2022-01-01	2022-01-01	2022-01-01	0/0	0/0	2022-01-01	0/0	0/0	2022-01-01	0/0	2022-01-01	2022-01-01	2022-01-01	0/0	0/0	0/0	0/0	0/0	0/0	2022-01-01	0/0	2022-01-01	2022-01-01	2022-01-01	0/0	0/0	2022-01-01	0/0	2022-01-01	0/0	0/0	0/0	2022-01-01	0/0	0/0	0/0	2022-01-01	0/0	0/0	2022-01-01	0/0	0/0	2022-01-01	0/0
1	1024991	Chr1_1024991	G	A	0/0	0/0	0/0	0/0	0/0	0/0	2022-01-01	0/0	0/0	2022-01-01	0/0	2022-01-01	0/0	2022-01-01	0/0	0/0	0/0	0/0	0/0	0/0	2022-01-01	0/0	2022-01-01	2022-01-01	2022-01-01	0/0	0/0	2022-01-01	0/0	2022-01-01	0/0	0/0	2022-01-01	0/0	0/0	0/0	0/0	2022-01-01	0/0	0/0	2022-01-01	0/0	0/0	2022-01-01	0/0
1	1029542	Chr1_1029542	G	C	0/0	0/0	0/0	0/0	0/0	0/0	2022-01-01	0/0	0/0	2022-01-01	0/0	2022-01-01	0/0	2022-01-01	0/0	0/0	0/0	0/0	0/0	0/0	2022-01-01	0/0	2022-01-01	2022-01-01	2022-01-01	0/0	0/0	2022-01-01	0/0	2022-01-01	0/0	0/0	2022-01-01	0/0	0/0	0/0	0/0	2022-01-01	0/0	0/0	2022-01-01	0/0	0/0	2022-01-01	0/0
1	1029733	Chr1_1029733	G	C	0/0	0/0	0/0	0/0	2022-01-01	2022-01-01	2022-01-01	2022-01-01	2022-01-01	2022-01-01	2022-01-01	2022-01-01	0/0	2022-01-01	2022-01-01	2022-01-01	2022-01-01	2022-01-01	2022-01-01	2022-01-01	2022-01-01	2022-01-01	2022-01-01	2022-01-01	2022-01-01	2022-01-01	2022-01-01	2022-01-01	2022-01-01	2022-01-01	2022-01-01	2022-01-01	2022-01-01	0/0	2022-01-01	2022-01-01	2022-01-01	2022-01-01	2022-01-01	2022-01-01	2022-01-01	2022-01-01	2022-01-01	2022-01-01	2022-01-01
1	1030635	Chr1_1030635	G	A	0/0	0/0	0/0	0/0	2022-01-01	2022-01-01	0/0	2022-01-01	2022-01-01	0/0	2022-01-01	0/0	0/0	0/0	2022-01-01	2022-01-01	2022-01-01	2022-01-01	2022-01-01	2022-01-01	0/0	2022-01-01	0/0	0/0	0/0	2022-01-01	2022-01-01	0/0	2022-01-01	0/0	2022-01-01	2022-01-01	0/0	0/0	2022-01-01	2022-01-01	2022-01-01	0/0	2022-01-01	2022-01-01	0/0	2022-01-01	2022-01-01	0/0	2022-01-01
1	1031454	Chr1_1031454	A	G	0/0	0/0	0/0	0/0	0/0	0/0	2022-01-01	0/0	0/0	2022-01-01	0/0	2022-01-01	0/0	2022-01-01	0/0	0/0	0/0	0/0	0/0	0/0	2022-01-01	0/0	2022-01-01	2022-01-01	2022-01-01	0/0	0/0	2022-01-01	0/0	2022-01-01	0/0	0/0	0/0	0/0	0/0	0/0	0/0	2022-01-01	0/0	0/0	2022-01-01	0/0	0/0	2022-01-01	0/0
1	1032392	Chr1_1032392	C	A	0/0	0/0	0/0	0/0	0/0	2022-01-01	0/0	0/0	2022-01-01	0/0	2022-01-01	0/0	0/0	0/0	2022-01-01	0/0	0/0	0/0	2022-01-01	0/0	0/0	2022-01-01	0/0	0/0	0/0	2022-01-01	0/0	0/0	2022-01-01	0/0	2022-01-01	2022-01-01	0/0	0/0	2022-01-01	0/0	2022-01-01	0/0	2022-01-01	0/0	0/0	2022-01-01	2022-01-01	0/0	2022-01-01
1	1032403	Chr1_1032403	T	C	1/0	2022-01-01	2022-01-01	2022-01-01	0/0	0/0	0/0	0/0	0/0	0/0	0/0	0/0	2022-01-01	0/0	0/0	0/0	0/0	0/0	0/0	0/0	0/0	0/0	0/0	0/0	0/0	0/0	0/0	0/0	0/0	0/0	0/0	0/0	2022-01-01	2022-01-01	0/0	0/0	0/0	0/0	0/0	0/0	0/0	0/0	0/0	0/0	0/0
1	1033126	Chr1_1033126	A	G	0/0	0/0	0/0	0/0	0/0	2022-01-01	0/0	0/0	2022-01-01	0/0	2022-01-01	0/0	0/0	0/0	2022-01-01	0/0	0/0	0/0	2022-01-01	0/0	0/0	2022-01-01	0/0	0/0	0/0	2022-01-01	0/0	0/0	2022-01-01	0/0	2022-01-01	2022-01-01	0/0	0/0	0/0	0/0	2022-01-01	0/0	2022-01-01	0/0	0/0	0/0	2022-01-01	0/0	0/0
1	1033737	Chr1_1033737	A	G	0/0	0/0	0/0	0/0	2022-01-01	2022-01-01	0/0	2022-01-01	2022-01-01	0/0	2022-01-01	0/0	0/0	0/0	2022-01-01	2022-01-01	2022-01-01	2022-01-01	2022-01-01	2022-01-01	0/0	2022-01-01	0/0	0/0	0/0	2022-01-01	2022-01-01	0/0	2022-01-01	0/0	2022-01-01	2022-01-01	0/0	0/0	2022-01-01	2022-01-01	2022-01-01	0/0	2022-01-01	2022-01-01	0/0	2022-01-01	2022-01-01	0/0	2022-01-01
1	1033820	Chr1_1033820	T	C	1/0	2022-01-01	2022-01-01	2022-01-01	0/0	0/0	2022-01-01	0/0	0/0	2022-01-01	0/0	2022-01-01	2022-01-01	2022-01-01	0/0	0/0	0/0	0/0	0/0	0/0	2022-01-01	0/0	2022-01-01	2022-01-01	2022-01-01	0/0	0/0	2022-01-01	0/0	2022-01-01	0/0	0/0	2022-01-01	2022-01-01	0/0	0/0	0/0	2022-01-01	0/0	0/0	2022-01-01	0/0	0/0	2022-01-01	0/0
1	1033892	Chr1_1033892	G	A	2022-01-01	2022-01-01	2022-01-01	2022-01-01	0/0	0/0	2022-01-01	0/0	0/0	2022-01-01	0/0	2022-01-01	2022-01-01	2022-01-01	0/0	0/0	0/0	0/0	0/0	0/0	2022-01-01	0/0	2022-01-01	2022-01-01	2022-01-01	0/0	0/0	2022-01-01	0/0	2022-01-01	0/0	0/0	0/0	2022-01-01	0/0	0/0	0/0	2022-01-01	0/0	0/0	2022-01-01	0/0	0/0	2022-01-01	0/0
1	1033910	Chr1_1033910	C	T	2022-01-01	2022-01-01	2022-01-01	2022-01-01	2022-01-01	2022-01-01	0/0	2022-01-01	2022-01-01	0/0	2022-01-01	0/0	2022-01-01	0/0	2022-01-01	2022-01-01	2022-01-01	2022-01-01	2022-01-01	2022-01-01	0/0	2022-01-01	0/0	0/0	0/0	2022-01-01	2022-01-01	0/0	2022-01-01	0/0	2022-01-01	2022-01-01	0/0	2022-01-01	2022-01-01	2022-01-01	2022-01-01	0/0	2022-01-01	2022-01-01	0/0	2022-01-01	2022-01-01	0/0	2022-01-01
1	1033978	Chr1_1033978	A	T	0/0	0/0	0/0	0/0	2022-01-01	2022-01-01	2022-01-01	2022-01-01	2022-01-01	2022-01-01	2022-01-01	2022-01-01	0/0	0/1	2022-01-01	2022-01-01	2022-01-01	2022-01-01	2022-01-01	2022-01-01	2022-01-01	2022-01-01	2022-01-01	2022-01-01	./.	2022-01-01	2022-01-01	2022-01-01	2022-01-01	2022-01-01	2022-01-01	2022-01-01	0/0	0/0	2022-01-01	2022-01-01	2022-01-01	2022-01-01	2022-01-01	2022-01-01	2022-01-01	2022-01-01	2022-01-01	2022-01-01	2022-01-01
1	1034236	Chr1_1034236	A	T	0/0	0/0	0/0	0/0	2022-01-01	2022-01-01	2022-01-01	2022-01-01	2022-01-01	2022-01-01	2022-01-01	2022-01-01	0/0	2022-01-01	2022-01-01	2022-01-01	2022-01-01	2022-01-01	2022-01-01	2022-01-01	2022-01-01	2022-01-01	2022-01-01	2022-01-01	2022-01-01	2022-01-01	2022-01-01	2022-01-01	2022-01-01	2022-01-01	2022-01-01	2022-01-01	0/0	0/0	2022-01-01	2022-01-01	2022-01-01	2022-01-01	2022-01-01	2022-01-01	2022-01-01	2022-01-01	2022-01-01	2022-01-01	2022-01-01
1	1035210	Chr1_1035210	T	C	0/0	0/0	0/0	0/0	2022-01-01	2022-01-01	0/0	2022-01-01	2022-01-01	0/0	2022-01-01	0/0	0/0	0/0	2022-01-01	2022-01-01	2022-01-01	2022-01-01	2022-01-01	2022-01-01	0/0	2022-01-01	0/0	0/0	0/0	2022-01-01	2022-01-01	0/0	2022-01-01	0/0	2022-01-01	2022-01-01	2022-01-01	0/0	2022-01-01	2022-01-01	2022-01-01	0/0	2022-01-01	2022-01-01	0/0	2022-01-01	2022-01-01	0/0	2022-01-01
1	1035345	Chr1_1035345	T	C	0/0	0/0	0/0	0/0	0/0	0/0	2022-01-01	0/0	0/0	2022-01-01	0/0	2022-01-01	0/0	2022-01-01	0/0	0/0	0/0	0/0	0/0	0/0	2022-01-01	0/0	2022-01-01	2022-01-01	2022-01-01	0/0	0/0	2022-01-01	0/0	2022-01-01	0/0	0/0	2022-01-01	0/0	0/0	0/0	0/0	2022-01-01	0/0	0/0	2022-01-01	0/0	0/0	2022-01-01	0/0
1	1037022	Chr1_1037022	T	A	0/0	0/0	0/0	0/0	2022-01-01	2022-01-01	2022-01-01	2022-01-01	2022-01-01	2022-01-01	2022-01-01	2022-01-01	0/0	2022-01-01	2022-01-01	2022-01-01	2022-01-01	2022-01-01	2022-01-01	2022-01-01	2022-01-01	2022-01-01	2022-01-01	2022-01-01	2022-01-01	2022-01-01	2022-01-01	2022-01-01	2022-01-01	2022-01-01	2022-01-01	2022-01-01	2022-01-01	0/0	2022-01-01	2022-01-01	2022-01-01	2022-01-01	2022-01-01	2022-01-01	2022-01-01	2022-01-01	2022-01-01	2022-01-01	2022-01-01
1	1037320	Chr1_1037320	G	A	0/0	0/0	0/0	0/0	2022-01-01	2022-01-01	0/0	2022-01-01	2022-01-01	0/0	2022-01-01	0/0	0/0	0/0	2022-01-01	2022-01-01	2022-01-01	2022-01-01	2022-01-01	2022-01-01	0/0	2022-01-01	0/0	0/0	0/0	2022-01-01	2022-01-01	0/0	2022-01-01	0/0	2022-01-01	2022-01-01	0/0	0/0	2022-01-01	2022-01-01	2022-01-01	0/0	2022-01-01	2022-01-01	0/0	2022-01-01	2022-01-01	0/0	2022-01-01
1	1038172	Chr1_1038172	C	T	0/0	0/0	0/0	0/0	2022-01-01	2022-01-01	2022-01-01	2022-01-01	2022-01-01	2022-01-01	2022-01-01	2022-01-01	0/0	2022-01-01	2022-01-01	2022-01-01	2022-01-01	2022-01-01	2022-01-01	2022-01-01	2022-01-01	2022-01-01	2022-01-01	2022-01-01	2022-01-01	2022-01-01	2022-01-01	2022-01-01	2022-01-01	2022-01-01	2022-01-01	2022-01-01	2022-01-01	0/0	2022-01-01	2022-01-01	2022-01-01	2022-01-01	2022-01-01	2022-01-01	2022-01-01	2022-01-01	2022-01-01	2022-01-01	2022-01-01
1	1038357	Chr1_1038357	G	A	0/0	0/0	0/0	0/0	2022-01-01	2022-01-01	0/0	2022-01-01	2022-01-01	0/0	2022-01-01	0/0	0/0	0/0	2022-01-01	2022-01-01	2022-01-01	2022-01-01	2022-01-01	2022-01-01	0/0	2022-01-01	0/0	0/0	0/0	2022-01-01	2022-01-01	0/0	2022-01-01	0/0	2022-01-01	2022-01-01	2022-01-01	0/0	2022-01-01	2022-01-01	2022-01-01	0/0	2022-01-01	2022-01-01	0/0	2022-01-01	2022-01-01	0/0	2022-01-01
1	1038485	Chr1_1038485	C	T	0/0	0/0	0/0	0/0	2022-01-01	2022-01-01	2022-01-01	2022-01-01	2022-01-01	2022-01-01	2022-01-01	2022-01-01	0/0	2022-01-01	2022-01-01	2022-01-01	2022-01-01	2022-01-01	2022-01-01	2022-01-01	2022-01-01	2022-01-01	2022-01-01	2022-01-01	2022-01-01	2022-01-01	2022-01-01	2022-01-01	2022-01-01	2022-01-01	2022-01-01	2022-01-01	2022-01-01	0/0	2022-01-01	2022-01-01	2022-01-01	2022-01-01	2022-01-01	2022-01-01	2022-01-01	2022-01-01	2022-01-01	2022-01-01	2022-01-01
1	1041588	Chr1_1041588	C	A	0/0	0/0	0/0	0/0	2022-01-01	2022-01-01	2022-01-01	2022-01-01	2022-01-01	2022-01-01	2022-01-01	2022-01-01	0/0	2022-01-01	2022-01-01	2022-01-01	2022-01-01	2022-01-01	2022-01-01	2022-01-01	2022-01-01	2022-01-01	2022-01-01	2022-01-01	2022-01-01	2022-01-01	2022-01-01	2022-01-01	2022-01-01	2022-01-01	2022-01-01	2022-01-01	0/0	0/0	2022-01-01	2022-01-01	2022-01-01	2022-01-01	2022-01-01	2022-01-01	2022-01-01	2022-01-01	2022-01-01	2022-01-01	2022-01-01
1	1043563	Chr1_1043563	A	G	0/0	0/0	0/0	0/0	2022-01-01	2022-01-01	2022-01-01	2022-01-01	2022-01-01	2022-01-01	2022-01-01	2022-01-01	0/0	2022-01-01	2022-01-01	2022-01-01	2022-01-01	2022-01-01	2022-01-01	2022-01-01	2022-01-01	2022-01-01	2022-01-01	2022-01-01	2022-01-01	2022-01-01	2022-01-01	2022-01-01	2022-01-01	2022-01-01	2022-01-01	2022-01-01	0/0	0/0	2022-01-01	2022-01-01	2022-01-01	2022-01-01	2022-01-01	2022-01-01	2022-01-01	2022-01-01	2022-01-01	2022-01-01	2022-01-01
1	1043635	Chr1_1043635	C	T	2022-01-01	2022-01-01	2022-01-01	2022-01-01	0/0	0/0	0/0	0/0	0/0	0/0	0/0	0/0	2022-01-01	0/0	0/0	0/0	0/0	0/0	0/0	0/0	0/0	0/0	0/0	0/0	0/0	0/0	0/0	0/0	0/0	0/0	0/0	0/0	2022-01-01	2022-01-01	0/0	0/0	0/0	0/0	0/0	0/0	0/0	0/0	0/0	0/0	0/0
1	1047535	Chr1_1047535	G	A	1/0	0/0	0/0	0/0	0/0	0/0	2022-01-01	0/0	0/0	2022-01-01	0/0	2022-01-01	0/0	2022-01-01	0/0	0/0	0/0	0/0	0/0	0/0	2022-01-01	0/0	2022-01-01	2022-01-01	2022-01-01	0/0	0/0	2022-01-01	0/0	2022-01-01	0/0	0/0	0/0	0/0	0/0	0/0	0/0	2022-01-01	0/0	0/0	2022-01-01	0/0	0/0	2022-01-01	0/0
1	1066189	Chr1_1066189	G	A	0/1	0/0	0/0	0/0	0/0	2022-01-01	0/0	2022-01-01	2022-01-01	0/0	2022-01-01	0/0	0/0	2022-01-01	2022-01-01	2022-01-01	2022-01-01	2022-01-01	2022-01-01	2022-01-01	2022-01-01	2022-01-01	2022-01-01	2022-01-01	2022-01-01	2022-01-01	0/0	2022-01-01	2022-01-01	2022-01-01	2022-01-01	2022-01-01	0/0	0/0	2022-01-01	0/0	2022-01-01	2022-01-01	2022-01-01	0/0	2022-01-01	2022-01-01	2022-01-01	2022-01-01	2022-01-01
1	1081724	Chr1_1081724	G	A	0/0	0/0	0/0	0/0	0/0	0/0	0/0	0/0	0/0	0/0	0/0	0/0	0/0	2022-01-01	0/0	0/0	0/0	0/0	0/0	0/0	2022-01-01	0/0	2022-01-01	2022-01-01	2022-01-01	0/0	0/0	2022-01-01	0/0	2022-01-01	0/0	0/0	0/0	0/0	0/0	0/0	0/0	2022-01-01	0/0	0/0	2022-01-01	0/0	0/0	2022-01-01	0/0
1	1103361	Chr1_1103361	G	A	1/0	2022-01-01	2022-01-01	0/0	0/0	0/0	0/0	0/0	0/0	0/0	0/0	0/0	2022-01-01	0/0	0/0	0/0	0/0	0/0	0/0	0/0	0/0	0/0	0/0	0/0	0/0	0/0	0/0	0/0	0/0	0/0	0/0	0/0	2022-01-01	2022-01-01	0/0	0/0	0/0	0/0	0/0	0/0	0/0	0/0	0/0	0/0	0/0
1	1151085	Chr1_1151085	C	T	0/0	0/0	0/0	0/0	0/0	2022-01-01	0/0	2022-01-01	2022-01-01	0/0	2022-01-01	0/0	0/0	2022-01-01	2022-01-01	2022-01-01	2022-01-01	2022-01-01	2022-01-01	2022-01-01	2022-01-01	2022-01-01	2022-01-01	0/0	0/0	2022-01-01	0/0	2022-01-01	2022-01-01	0/0	2022-01-01	2022-01-01	0/0	0/0	0/0	0/0	2022-01-01	0/0	2022-01-01	0/0	0/0	0/0	2022-01-01	0/0	0/0
1	1162495	Chr1_1162495	G	A	0/0	0/0	0/0	0/0	0/0	0/0	0/0	0/0	0/0	0/0	0/0	0/0	0/0	0/0	2022-01-01	0/0	0/0	0/0	0/0	0/0	0/0	2022-01-01	0/0	0/0	0/0	2022-01-01	0/0	0/0	2022-01-01	0/0	2022-01-01	2022-01-01	0/0	0/0	0/0	0/0	2022-01-01	0/0	2022-01-01	0/0	0/0	0/0	2022-01-01	0/0	0/0
1	1176090	Chr1_1176090	C	T	0/0	0/0	0/0	0/0	0/0	2022-01-01	0/0	0/0	2022-01-01	0/0	2022-01-01	0/0	0/0	0/0	2022-01-01	0/0	2022-01-01	0/0	2022-01-01	0/0	0/0	2022-01-01	0/0	0/0	0/0	2022-01-01	0/0	0/0	2022-01-01	0/0	2022-01-01	2022-01-01	0/0	0/0	0/0	0/0	2022-01-01	0/0	2022-01-01	0/0	0/0	0/0	2022-01-01	0/0	0/0
1	1218603	Chr1_1218603	T	A	0/0	0/0	0/0	2022-01-01	0/0	0/0	2022-01-01	0/0	0/0	0/0	0/0	2022-01-01	0/0	0/0	0/0	0/0	0/0	0/0	0/0	0/0	0/0	0/0	0/0	0/0	0/0	0/0	0/0	0/0	0/0	0/0	0/0	0/0	2022-01-01	0/0	2022-01-01	2022-01-01	0/0	0/0	0/0	1/0	0/0	2022-01-01	0/0	0/0	2022-01-01
1	1224254	Chr1_1224254	G	A	0/0	0/0	0/0	2022-01-01	0/0	0/0	0/0	0/0	0/0	0/0	0/0	0/0	0/0	0/0	0/0	0/0	0/0	0/0	0/0	0/0	0/0	0/0	0/0	0/0	0/0	0/0	0/0	0/0	0/0	0/0	0/0	0/0	2022-01-01	0/0	2022-01-01	0/0	0/0	0/0	0/0	0/0	0/0	2022-01-01	0/0	0/0	2022-01-01
1	1224431	Chr1_1224431	A	C	0/0	0/0	0/0	2022-01-01	0/0	0/0	0/0	0/0	0/0	2022-01-01	0/0	0/0	0/0	0/0	0/0	0/0	0/0	0/0	0/0	0/0	0/0	0/0	0/0	0/0	0/0	0/0	0/0	0/0	0/0	0/0	0/0	0/0	2022-01-01	0/0	2022-01-01	0/0	0/0	0/0	0/0	0/0	0/0	2022-01-01	0/0	0/0	2022-01-01
1	1254538	Chr1_1254538	C	G	0/0	0/0	0/0	0/0	0/0	0/0	0/0	0/0	0/0	2022-01-01	0/0	0/0	0/0	0/0	0/0	0/0	0/0	0/0	0/0	0/0	0/0	0/0	0/0	0/0	0/0	0/0	0/0	0/0	0/0	0/0	0/0	0/0	2022-01-01	0/0	2022-01-01	0/0	0/0	0/0	0/0	0/0	0/0	2022-01-01	0/0	0/0	2022-01-01
1	1304612	Chr1_1304612	T	C	0/1	2022-01-01	2022-01-01	0/0	0/0	2022-01-01	0/0	2022-01-01	2022-01-01	./.	2022-01-01	0/0	2022-01-01	2022-01-01	2022-01-01	0/0	2022-01-01	0/0	2022-01-01	2022-01-01	2022-01-01	2022-01-01	2022-01-01	2022-01-01	2022-01-01	2022-01-01	0/0	2022-01-01	2022-01-01	2022-01-01	2022-01-01	2022-01-01	./.	0/0	./.	0/0	2022-01-01	2022-01-01	2022-01-01	0/0	2022-01-01	./.	2022-01-01	2022-01-01	./.
1	1327714	Chr1_1327714	A	G	0/0	0/0	0/0	0/0	0/0	0/0	./.	0/0	0/0	0/0	2022-01-01	./.	0/0	0/0	0/0	0/0	0/0	0/0	0/0	0/0	2022-01-01	0/0	0/0	2022-01-01	2022-01-01	0/0	0/0	0/0	0/0	2022-01-01	0/0	0/0	0/0	0/0	0/0	0/0	0/0	2022-01-01	0/0	0/0	2022-01-01	0/0	0/0	2022-01-01	0/0
1	1343548	Chr1_1343548	A	C	0/0	0/0	0/0	0/0	0/0	0/0	./.	0/0	0/0	2022-01-01	0/0	./.	0/0	0/0	0/0	0/0	0/0	0/0	0/0	0/0	2022-01-01	0/0	0/0	2022-01-01	2022-01-01	0/0	0/0	0/0	0/0	2022-01-01	0/0	0/0	2022-01-01	0/0	2022-01-01	0/0	0/0	2022-01-01	0/0	0/0	2022-01-01	2022-01-01	0/0	2022-01-01	2022-01-01
1	1354018	Chr1_1354018	A	C	0/0	0/0	0/0	0/0	2022-01-01	0/0	2022-01-01	0/0	0/0	0/0	0/0	2022-01-01	0/0	0/0	0/0	2022-01-01	0/0	2022-01-01	0/0	0/0	0/0	0/0	0/0	0/0	0/0	0/0	0/0	0/0	0/0	0/0	0/0	0/0	2022-01-01	0/0	2022-01-01	0/0	0/0	0/0	0/0	0/0	0/0	2022-01-01	0/0	0/0	2022-01-01
1	1354195	Chr1_1354195	C	G	0/1	2022-01-01	2022-01-01	2022-01-01	2022-01-01	2022-01-01	2022-01-01	2022-01-01	2022-01-01	2022-01-01	2022-01-01	2022-01-01	2022-01-01	2022-01-01	0/0	2022-01-01	2022-01-01	2022-01-01	2022-01-01	2022-01-01	2022-01-01	2022-01-01	2022-01-01	2022-01-01	2022-01-01	2022-01-01	2022-01-01	2022-01-01	2022-01-01	2022-01-01	2022-01-01	2022-01-01	0/0	2022-01-01	0/0	2022-01-01	2022-01-01	2022-01-01	2022-01-01	2022-01-01	2022-01-01	0/0	2022-01-01	2022-01-01	0/0
1	1366075	Chr1_1366075	A	G	0/0	0/0	0/0	0/0	0/0	0/0	0/0	0/0	0/0	0/0	0/0	0/0	0/0	2022-01-01	0/0	0/0	0/0	0/0	0/0	0/0	2022-01-01	2022-01-01	2022-01-01	2022-01-01	2022-01-01	2022-01-01	0/0	2022-01-01	0/0	2022-01-01	0/0	0/0	0/0	0/0	0/0	0/0	0/0	2022-01-01	0/0	0/0	2022-01-01	0/0	0/0	2022-01-01	0/0
1	1367197	Chr1_1367197	C	T	0/0	0/0	0/0	0/0	0/0	0/0	0/0	0/0	0/0	0/0	0/0	0/0	0/0	2022-01-01	0/0	0/0	0/0	0/0	0/0	0/0	2022-01-01	2022-01-01	2022-01-01	2022-01-01	2022-01-01	2022-01-01	0/0	2022-01-01	0/0	2022-01-01	0/0	0/0	0/0	0/0	0/0	0/0	0/0	2022-01-01	0/0	0/0	2022-01-01	0/0	0/0	2022-01-01	0/0
1	1367768	Chr1_1367768	C	T	0/0	0/0	0/0	0/0	0/0	0/0	0/0	0/0	0/0	0/0	0/0	0/0	0/0	2022-01-01	0/0	0/0	0/0	0/0	0/0	0/0	2022-01-01	2022-01-01	2022-01-01	2022-01-01	2022-01-01	2022-01-01	0/0	2022-01-01	0/0	2022-01-01	0/0	0/0	0/0	0/0	0/0	0/0	0/0	2022-01-01	0/0	0/0	2022-01-01	0/0	0/0	2022-01-01	0/0
1	1368369	Chr1_1368369	A	G	0/0	0/0	0/0	0/0	0/0	0/0	0/0	0/0	0/0	0/0	0/0	0/0	0/0	2022-01-01	0/0	0/0	0/0	0/0	0/0	0/0	2022-01-01	2022-01-01	2022-01-01	2022-01-01	2022-01-01	2022-01-01	0/0	2022-01-01	0/0	2022-01-01	0/0	0/0	2022-01-01	0/0	2022-01-01	0/0	0/0	2022-01-01	0/0	0/0	2022-01-01	2022-01-01	0/0	2022-01-01	2022-01-01
1	1419966	Chr1_1419966	G	A	0/0	0/0	0/0	0/0	0/0	0/0	0/0	0/0	0/0	0/0	0/0	0/0	0/0	2022-01-01	0/0	0/0	0/0	0/0	0/0	0/0	2022-01-01	2022-01-01	2022-01-01	2022-01-01	2022-01-01	2022-01-01	0/0	2022-01-01	0/0	2022-01-01	0/0	0/0	0/0	0/0	0/0	0/0	0/0	2022-01-01	0/0	0/0	2022-01-01	0/0	0/0	2022-01-01	0/0
1	1446582	Chr1_1446582	A	G	0/0	0/0	0/0	0/0	0/0	0/0	0/0	0/0	0/0	0/0	0/0	0/0	0/0	2022-01-01	0/0	0/0	0/0	0/0	0/0	0/0	2022-01-01	2022-01-01	2022-01-01	2022-01-01	2022-01-01	2022-01-01	0/0	2022-01-01	0/0	2022-01-01	0/0	0/0	2022-01-01	0/0	2022-01-01	0/0	0/0	2022-01-01	0/0	0/0	2022-01-01	2022-01-01	0/0	2022-01-01	2022-01-01
1	1490886	Chr1_1490886	C	T	0/0	0/0	0/0	0/0	0/0	0/0	0/0	0/0	0/0	0/0	0/0	0/0	0/0	2022-01-01	0/0	0/0	0/0	0/0	0/0	0/0	2022-01-01	2022-01-01	2022-01-01	2022-01-01	2022-01-01	2022-01-01	0/0	2022-01-01	0/0	2022-01-01	0/0	0/0	0/0	0/0	0/0	0/0	0/0	2022-01-01	0/0	0/0	2022-01-01	0/0	0/0	2022-01-01	0/0
1	1494991	Chr1_1494991	C	T	0/0	0/0	0/0	0/0	0/0	0/0	0/0	0/0	0/0	0/0	0/0	0/0	0/0	2022-01-01	0/0	0/0	0/0	0/0	0/0	0/0	2022-01-01	2022-01-01	2022-01-01	2022-01-01	2022-01-01	2022-01-01	0/0	2022-01-01	0/0	2022-01-01	0/0	0/0	0/0	0/0	0/0	0/0	0/0	2022-01-01	0/0	0/0	2022-01-01	0/0	0/0	2022-01-01	0/0
1	1497022	Chr1_1497022	G	A	0/0	0/0	0/0	0/0	0/0	0/0	0/0	0/0	0/0	0/0	0/0	0/0	0/0	2022-01-01	0/0	0/0	0/0	0/0	0/0	0/0	2022-01-01	2022-01-01	2022-01-01	2022-01-01	2022-01-01	2022-01-01	0/0	2022-01-01	0/0	2022-01-01	0/0	0/0	0/0	0/0	0/0	0/0	0/0	2022-01-01	0/0	0/0	2022-01-01	0/0	0/0	2022-01-01	0/0
1	1497141	Chr1_1497141	C	T	0/0	2022-01-01	2022-01-01	0/0	0/0	0/0	0/0	0/0	0/0	0/0	0/0	0/0	2022-01-01	2022-01-01	0/0	0/0	0/0	0/0	0/0	0/0	2022-01-01	2022-01-01	2022-01-01	2022-01-01	2022-01-01	2022-01-01	0/0	2022-01-01	0/0	2022-01-01	0/0	0/0	0/0	0/0	0/0	0/0	0/0	2022-01-01	0/0	0/0	2022-01-01	0/0	0/0	2022-01-01	0/0
1	1498091	Chr1_1498091	C	T	0/0	0/0	0/0	0/0	0/0	0/0	0/0	0/0	0/0	0/0	0/0	0/0	0/0	2022-01-01	0/0	0/0	0/0	0/0	0/0	0/0	2022-01-01	2022-01-01	2022-01-01	2022-01-01	2022-01-01	2022-01-01	0/0	2022-01-01	0/0	2022-01-01	0/0	0/0	0/0	0/0	0/0	0/0	0/0	2022-01-01	0/0	0/0	2022-01-01	0/0	0/0	2022-01-01	0/0
1	1511013	Chr1_1511013	G	T	0/0	2022-01-01	2022-01-01	2022-01-01	0/0	0/0	0/0	0/0	0/0	0/0	0/0	0/0	2022-01-01	2022-01-01	0/0	0/0	0/0	0/0	0/0	0/0	2022-01-01	2022-01-01	2022-01-01	2022-01-01	2022-01-01	2022-01-01	0/0	2022-01-01	0/0	2022-01-01	0/0	0/0	0/0	0/0	0/0	0/0	0/0	2022-01-01	0/0	0/0	2022-01-01	0/0	0/0	2022-01-01	0/0
1	1511969	Chr1_1511969	G	A	0/0	2022-01-01	2022-01-01	2022-01-01	0/0	0/0	0/0	0/0	0/0	0/0	0/0	0/0	2022-01-01	0/0	0/0	0/0	0/0	0/0	0/0	0/0	0/0	0/0	0/0	0/0	0/0	0/0	0/0	0/0	0/0	0/0	0/0	0/0	0/0	0/0	0/0	0/0	0/0	0/0	0/0	0/0	0/0	0/0	0/0	0/0	0/0
1	1516945	Chr1_1516945	A	C	0/0	2022-01-01	2022-01-01	2022-01-01	2022-01-01	2022-01-01	2022-01-01	2022-01-01	2022-01-01	2022-01-01	2022-01-01	2022-01-01	2022-01-01	2022-01-01	0/0	2022-01-01	2022-01-01	2022-01-01	2022-01-01	2022-01-01	2022-01-01	2022-01-01	2022-01-01	2022-01-01	2022-01-01	2022-01-01	2022-01-01	2022-01-01	2022-01-01	2022-01-01	2022-01-01	2022-01-01	0/0	0/0	0/0	2022-01-01	2022-01-01	2022-01-01	2022-01-01	2022-01-01	2022-01-01	0/0	0/0	2022-01-01	0/0
1	1520327	Chr1_1520327	T	C	0/0	0/0	0/0	0/0	0/0	0/0	0/0	0/0	0/0	0/0	0/0	0/0	0/0	2022-01-01	0/0	0/0	0/0	0/0	0/0	0/0	2022-01-01	2022-01-01	2022-01-01	2022-01-01	2022-01-01	2022-01-01	0/0	2022-01-01	0/0	2022-01-01	0/0	0/0	0/0	0/0	0/0	0/0	0/0	2022-01-01	0/0	0/0	2022-01-01	0/0	0/0	2022-01-01	0/0
1	1520898	Chr1_1520898	G	A	2022-01-01	0/0	0/0	0/0	2022-01-01	2022-01-01	2022-01-01	2022-01-01	2022-01-01	2022-01-01	2022-01-01	2022-01-01	0/0	0/0	2022-01-01	2022-01-01	2022-01-01	2022-01-01	2022-01-01	2022-01-01	0/0	0/0	0/0	0/0	0/0	0/0	2022-01-01	0/0	2022-01-01	0/0	2022-01-01	2022-01-01	0/0	2022-01-01	0/0	2022-01-01	2022-01-01	0/0	2022-01-01	2022-01-01	0/0	0/0	0/0	0/0	0/0
1	1531859	Chr1_1531859	A	T	0/0	0/0	0/0	0/0	0/0	0/0	0/0	0/0	0/0	0/0	0/0	0/0	0/0	0/0	0/0	0/0	0/0	0/0	0/0	0/0	0/0	0/0	0/0	0/0	0/0	0/0	0/0	0/0	0/0	0/0	0/0	0/0	2022-01-01	0/0	2022-01-01	0/0	0/0	0/0	0/0	0/0	0/0	2022-01-01	2022-01-01	0/0	2022-01-01
1	1534575	Chr1_1534575	T	C	0/0	2022-01-01	2022-01-01	2022-01-01	0/0	0/0	0/0	0/0	0/0	0/0	0/0	0/0	2022-01-01	0/0	0/0	0/0	0/0	0/0	0/0	0/0	0/0	0/0	0/0	0/0	0/0	0/0	0/0	0/0	0/0	0/0	0/0	0/0	2022-01-01	0/0	2022-01-01	0/0	0/0	0/0	0/0	0/0	0/0	2022-01-01	2022-01-01	0/0	2022-01-01
1	1534644	Chr1_1534644	A	G	0/0	2022-01-01	2022-01-01	2022-01-01	0/0	0/0	0/0	0/0	0/0	0/0	0/0	0/0	2022-01-01	0/0	0/0	0/0	0/0	0/0	0/0	0/0	0/0	0/0	0/0	0/0	0/0	0/0	0/0	0/0	0/0	0/0	0/0	0/0	2022-01-01	0/0	2022-01-01	0/0	0/0	0/0	0/0	0/0	0/0	2022-01-01	2022-01-01	0/0	2022-01-01
1	1537747	Chr1_1537747	A	C	0/0	0/0	0/0	0/0	0/0	0/0	0/0	0/0	0/0	0/0	0/0	0/0	0/0	0/0	0/0	0/0	0/0	0/0	0/0	0/0	0/0	0/0	0/0	0/0	0/0	0/0	0/0	0/0	0/0	0/0	0/0	0/0	2022-01-01	0/0	2022-01-01	0/0	0/0	0/0	0/0	0/0	0/0	2022-01-01	2022-01-01	0/0	2022-01-01
1	1541484	Chr1_1541484	G	C	0/0	2022-01-01	2022-01-01	2022-01-01	0/0	0/0	0/0	0/0	0/0	0/0	0/0	0/0	2022-01-01	0/0	2022-01-01	0/0	0/0	0/0	0/0	0/0	0/0	0/0	0/0	0/0	0/0	0/0	0/0	0/0	0/0	0/0	0/0	0/0	0/0	0/0	0/0	0/0	0/0	0/0	0/0	0/0	0/0	0/0	0/0	0/0	0/0
1	1543156	Chr1_1543156	G	A	0/1	0/0	0/0	0/0	2022-01-01	2022-01-01	2022-01-01	2022-01-01	2022-01-01	2022-01-01	2022-01-01	2022-01-01	0/0	2022-01-01	0/0	2022-01-01	2022-01-01	2022-01-01	2022-01-01	2022-01-01	2022-01-01	2022-01-01	2022-01-01	2022-01-01	2022-01-01	2022-01-01	2022-01-01	2022-01-01	2022-01-01	2022-01-01	2022-01-01	2022-01-01	0/0	2022-01-01	0/0	2022-01-01	2022-01-01	2022-01-01	2022-01-01	2022-01-01	2022-01-01	0/0	0/0	2022-01-01	0/0
1	1545216	Chr1_1545216	G	A	0/0	0/0	0/0	0/0	0/0	0/0	0/0	0/0	0/0	0/0	0/0	0/0	0/0	0/0	0/0	0/0	0/0	0/0	0/0	0/0	0/0	0/0	0/0	0/0	0/0	0/0	0/0	0/0	0/0	0/0	0/0	0/0	2022-01-01	0/0	2022-01-01	0/0	0/0	0/0	0/0	0/0	0/0	2022-01-01	2022-01-01	0/0	2022-01-01
1	1546089	Chr1_1546089	G	A	2022-01-01	0/0	0/0	0/0	2022-01-01	2022-01-01	2022-01-01	2022-01-01	2022-01-01	2022-01-01	2022-01-01	2022-01-01	0/0	2022-01-01	0/0	2022-01-01	2022-01-01	2022-01-01	2022-01-01	2022-01-01	2022-01-01	2022-01-01	2022-01-01	2022-01-01	2022-01-01	2022-01-01	2022-01-01	2022-01-01	2022-01-01	2022-01-01	2022-01-01	2022-01-01	0/0	2022-01-01	0/0	2022-01-01	2022-01-01	2022-01-01	2022-01-01	2022-01-01	2022-01-01	0/0	0/0	2022-01-01	0/0
1	1546250	Chr1_1546250	T	C	2022-01-01	2022-01-01	2022-01-01	2022-01-01	2022-01-01	2022-01-01	2022-01-01	2022-01-01	2022-01-01	2022-01-01	2022-01-01	2022-01-01	2022-01-01	2022-01-01	0/0	2022-01-01	2022-01-01	2022-01-01	2022-01-01	2022-01-01	2022-01-01	2022-01-01	2022-01-01	2022-01-01	2022-01-01	2022-01-01	2022-01-01	2022-01-01	2022-01-01	2022-01-01	2022-01-01	2022-01-01	0/0	2022-01-01	0/0	2022-01-01	2022-01-01	2022-01-01	2022-01-01	2022-01-01	2022-01-01	0/0	0/0	2022-01-01	0/0
1	1546669	Chr1_1546669	C	T	1/0	2022-01-01	2022-01-01	2022-01-01	0/0	0/0	0/0	0/0	0/0	0/0	0/0	0/0	2022-01-01	0/0	2022-01-01	0/0	0/0	0/0	0/0	0/0	0/0	0/0	0/0	0/0	0/0	0/0	0/0	0/0	0/0	0/0	0/0	0/0	0/0	0/0	0/0	0/0	0/0	0/0	0/0	0/0	0/0	0/0	0/0	0/0	0/0
1	1554730	Chr1_1554730	C	T	0/0	2022-01-01	2022-01-01	2022-01-01	0/0	0/0	0/0	0/0	0/0	0/0	0/0	0/0	2022-01-01	0/0	0/0	0/0	0/0	0/0	0/0	0/0	0/0	0/0	0/0	0/0	0/0	0/0	0/0	0/0	0/0	0/0	0/0	0/0	2022-01-01	0/0	2022-01-01	0/0	0/0	0/0	0/0	0/0	0/0	2022-01-01	2022-01-01	0/0	2022-01-01
1	1560999	Chr1_1560999	G	A	0/0	0/0	0/0	0/0	0/0	0/0	0/0	0/0	0/0	0/0	0/0	0/0	0/0	0/0	0/0	0/0	0/0	0/0	0/0	0/0	0/0	0/0	0/0	0/0	0/0	0/0	0/0	0/0	0/0	0/0	0/0	0/0	2022-01-01	0/0	2022-01-01	0/0	0/0	0/0	0/0	0/0	0/0	2022-01-01	2022-01-01	0/0	2022-01-01
1	1561690	Chr1_1561690	T	G	1/0	2022-01-01	2022-01-01	2022-01-01	2022-01-01	0/0	0/0	0/0	0/0	0/0	0/0	0/0	2022-01-01	0/0	0/0	2022-01-01	0/0	2022-01-01	0/0	0/0	0/0	0/0	0/0	0/0	0/0	0/0	0/0	0/0	0/0	0/0	0/0	0/0	2022-01-01	2022-01-01	2022-01-01	0/0	0/0	0/0	0/0	0/0	0/0	2022-01-01	2022-01-01	0/0	2022-01-01
1	1562911	Chr1_1562911	C	A	0/0	0/0	0/0	0/0	0/0	0/0	0/0	0/0	0/0	0/0	0/0	0/0	0/0	0/0	0/0	0/0	0/0	0/0	0/0	0/0	0/0	0/0	0/0	0/0	0/0	0/0	0/0	0/0	0/0	0/0	0/0	0/0	2022-01-01	0/0	2022-01-01	0/0	0/0	0/0	0/0	0/0	0/0	2022-01-01	2022-01-01	0/0	2022-01-01
1	1563350	Chr1_1563350	T	C	1/0	2022-01-01	2022-01-01	2022-01-01	2022-01-01	0/0	0/0	0/0	0/0	0/0	0/0	0/0	2022-01-01	0/0	0/0	2022-01-01	0/0	2022-01-01	0/0	0/0	0/0	0/0	0/0	0/0	0/0	0/0	0/0	0/0	0/0	0/0	0/0	0/0	2022-01-01	2022-01-01	2022-01-01	0/0	0/0	0/0	0/0	0/0	0/0	2022-01-01	2022-01-01	0/0	2022-01-01
1	1565294	Chr1_1565294	G	A	0/0	./.	./.	./.	0/0	0/0	0/0	0/0	0/0	0/0	0/0	0/0	./.	0/0	0/0	0/0	0/0	0/0	0/0	0/0	0/0	0/0	0/0	0/0	0/0	0/0	0/0	0/0	0/0	0/0	0/0	0/0	2022-01-01	0/0	2022-01-01	0/0	0/0	0/0	0/0	0/0	0/0	2022-01-01	2022-01-01	0/0	2022-01-01
1	1570877	Chr1_1570877	G	A	0/0	0/0	0/0	0/0	0/0	0/0	0/0	0/0	0/0	0/0	0/0	0/0	0/0	0/0	0/0	0/0	0/0	0/0	0/0	0/0	0/0	0/0	0/0	0/0	0/0	0/0	0/0	0/0	0/0	0/0	0/0	0/0	2022-01-01	0/0	2022-01-01	0/0	0/0	0/0	0/0	0/0	0/0	2022-01-01	2022-01-01	0/0	2022-01-01
1	1575488	Chr1_1575488	A	G	0/0	2022-01-01	2022-01-01	2022-01-01	0/0	0/0	0/0	0/0	0/0	0/0	0/0	0/0	2022-01-01	0/0	0/0	0/0	0/0	0/0	0/0	0/0	0/0	0/0	0/0	0/0	0/0	0/0	0/0	0/0	0/0	0/0	0/0	0/0	2022-01-01	0/0	2022-01-01	0/0	0/0	0/0	0/0	0/0	0/0	2022-01-01	2022-01-01	0/0	2022-01-01
1	1577927	Chr1_1577927	A	G	2022-01-01	2022-01-01	2022-01-01	2022-01-01	2022-01-01	0/0	0/0	0/0	0/0	0/0	0/0	0/0	2022-01-01	0/0	0/0	2022-01-01	0/0	2022-01-01	0/0	0/0	0/0	0/0	0/0	0/0	0/0	0/0	0/0	0/0	0/0	0/0	0/0	0/0	0/0	2022-01-01	0/0	0/0	0/0	0/0	0/0	0/0	0/0	0/0	0/0	0/0	0/0
1	1578519	Chr1_1578519	G	A	0/0	2022-01-01	2022-01-01	2022-01-01	0/0	2022-01-01	2022-01-01	2022-01-01	2022-01-01	2022-01-01	2022-01-01	2022-01-01	2022-01-01	2022-01-01	0/0	0/0	2022-01-01	0/0	2022-01-01	2022-01-01	2022-01-01	2022-01-01	2022-01-01	2022-01-01	2022-01-01	2022-01-01	2022-01-01	2022-01-01	2022-01-01	2022-01-01	2022-01-01	2022-01-01	0/0	0/0	0/0	2022-01-01	2022-01-01	2022-01-01	2022-01-01	2022-01-01	2022-01-01	0/0	0/0	2022-01-01	0/0
1	1578938	Chr1_1578938	T	C	0/0	0/0	0/0	0/0	0/0	2022-01-01	2022-01-01	2022-01-01	2022-01-01	2022-01-01	2022-01-01	2022-01-01	0/0	2022-01-01	0/0	0/0	2022-01-01	0/0	2022-01-01	2022-01-01	2022-01-01	2022-01-01	2022-01-01	2022-01-01	2022-01-01	2022-01-01	2022-01-01	2022-01-01	2022-01-01	2022-01-01	2022-01-01	2022-01-01	0/0	0/0	0/0	2022-01-01	2022-01-01	2022-01-01	2022-01-01	2022-01-01	2022-01-01	0/0	0/0	2022-01-01	0/0
1	1608044	Chr1_1608044	A	T	0/0	0/0	0/0	0/0	0/0	2022-01-01	0/0	2022-01-01	2022-01-01	0/0	2022-01-01	0/0	0/0	0/0	0/0	0/0	0/1	0/0	2022-01-01	2022-01-01	0/0	2022-01-01	0/0	0/0	0/0	2022-01-01	0/0	0/0	2022-01-01	0/0	2022-01-01	2022-01-01	0/0	0/0	0/0	0/0	2022-01-01	0/0	2022-01-01	0/0	0/0	0/0	0/0	0/0	0/0
1	1619314	Chr1_1619314	C	T	0/1	0/0	0/0	0/0	2022-01-01	2022-01-01	2022-01-01	2022-01-01	2022-01-01	2022-01-01	2022-01-01	2022-01-01	0/0	2022-01-01	0/0	2022-01-01	2022-01-01	2022-01-01	2022-01-01	2022-01-01	2022-01-01	2022-01-01	2022-01-01	2022-01-01	2022-01-01	2022-01-01	2022-01-01	2022-01-01	2022-01-01	2022-01-01	2022-01-01	2022-01-01	0/0	2022-01-01	0/0	2022-01-01	2022-01-01	2022-01-01	2022-01-01	2022-01-01	2022-01-01	0/0	0/0	2022-01-01	0/0
1	1621450	Chr1_1621450	C	A	2022-01-01	0/0	0/0	0/0	2022-01-01	2022-01-01	2022-01-01	2022-01-01	2022-01-01	2022-01-01	2022-01-01	2022-01-01	0/0	2022-01-01	0/0	2022-01-01	2022-01-01	2022-01-01	2022-01-01	2022-01-01	2022-01-01	2022-01-01	2022-01-01	2022-01-01	2022-01-01	2022-01-01	2022-01-01	2022-01-01	2022-01-01	2022-01-01	2022-01-01	2022-01-01	0/0	2022-01-01	0/0	2022-01-01	2022-01-01	2022-01-01	2022-01-01	2022-01-01	2022-01-01	0/0	0/0	2022-01-01	0/0
1	1621980	Chr1_1621980	C	T	2022-01-01	0/0	0/0	0/0	2022-01-01	2022-01-01	2022-01-01	2022-01-01	2022-01-01	2022-01-01	2022-01-01	2022-01-01	0/0	2022-01-01	0/0	2022-01-01	2022-01-01	2022-01-01	2022-01-01	2022-01-01	2022-01-01	2022-01-01	2022-01-01	2022-01-01	2022-01-01	2022-01-01	2022-01-01	2022-01-01	2022-01-01	2022-01-01	2022-01-01	2022-01-01	0/0	2022-01-01	0/0	2022-01-01	2022-01-01	2022-01-01	2022-01-01	2022-01-01	2022-01-01	0/0	0/0	2022-01-01	0/0
1	1623676	Chr1_1623676	G	A	0/0	0/0	0/0	0/0	0/0	0/0	2022-01-01	0/0	0/0	2022-01-01	0/0	2022-01-01	0/0	2022-01-01	0/0	0/0	0/0	0/0	0/0	0/0	2022-01-01	0/0	2022-01-01	2022-01-01	2022-01-01	0/0	2022-01-01	2022-01-01	0/0	2022-01-01	0/0	0/0	0/0	0/0	0/0	2022-01-01	0/0	2022-01-01	0/0	2022-01-01	2022-01-01	0/0	0/0	2022-01-01	0/0
1	1623800	Chr1_1623800	A	T	0/1	0/0	0/0	0/0	2022-01-01	2022-01-01	0/0	2022-01-01	2022-01-01	0/0	2022-01-01	0/0	0/0	0/0	0/0	2022-01-01	2022-01-01	2022-01-01	2022-01-01	2022-01-01	0/0	2022-01-01	0/0	0/0	0/0	2022-01-01	0/0	0/0	2022-01-01	0/0	2022-01-01	2022-01-01	0/0	2022-01-01	0/0	0/0	2022-01-01	0/0	2022-01-01	0/0	0/0	0/0	0/0	0/0	0/0
1	1626027	Chr1_1626027	A	G	0/0	0/0	0/0	0/0	0/0	0/0	0/0	0/0	0/0	0/0	0/0	0/0	0/0	2022-01-01	0/0	0/0	0/0	0/0	0/0	0/0	2022-01-01	0/0	2022-01-01	2022-01-01	2022-01-01	0/0	0/0	2022-01-01	0/0	2022-01-01	0/0	0/0	0/0	0/0	0/0	0/0	0/0	2022-01-01	0/0	0/0	2022-01-01	0/0	0/0	2022-01-01	0/0
1	1627181	Chr1_1627181	C	T	0/0	0/0	0/0	0/0	0/0	0/1	0/0	0/0	2022-01-01	0/0	0/0	0/0	0/0	0/0	0/0	0/0	0/0	0/0	2022-01-01	0/0	0/0	2022-01-01	0/0	0/0	0/0	2022-01-01	0/0	0/0	2022-01-01	0/0	2022-01-01	2022-01-01	0/0	0/0	0/0	0/0	2022-01-01	0/0	2022-01-01	0/0	0/0	0/0	0/0	0/0	0/0
1	1630867	Chr1_1630867	T	C	0/0	0/0	0/0	0/0	0/0	2022-01-01	0/0	2022-01-01	2022-01-01	2022-01-01	2022-01-01	0/0	0/0	2022-01-01	./.	0/0	2022-01-01	0/0	2022-01-01	2022-01-01	2022-01-01	2022-01-01	2022-01-01	2022-01-01	2022-01-01	2022-01-01	0/0	2022-01-01	2022-01-01	2022-01-01	2022-01-01	2022-01-01	0/0	0/0	0/0	0/0	2022-01-01	2022-01-01	2022-01-01	0/0	2022-01-01	0/0	0/0	2022-01-01	0/0
1	1630950	Chr1_1630950	G	A	0/0	0/0	0/0	0/0	0/0	2022-01-01	0/0	2022-01-01	2022-01-01	2022-01-01	2022-01-01	0/0	0/0	2022-01-01	0/0	0/0	2022-01-01	0/0	2022-01-01	2022-01-01	2022-01-01	2022-01-01	2022-01-01	2022-01-01	2022-01-01	2022-01-01	0/0	2022-01-01	2022-01-01	2022-01-01	2022-01-01	2022-01-01	0/0	0/0	0/0	0/0	2022-01-01	2022-01-01	2022-01-01	0/0	2022-01-01	0/0	0/0	2022-01-01	0/0
1	1631058	Chr1_1631058	T	C	1/0	0/0	0/0	0/0	2022-01-01	0/0	2022-01-01	0/0	0/0	0/0	0/0	2022-01-01	0/0	0/0	0/0	2022-01-01	0/0	2022-01-01	0/0	0/0	0/0	0/0	0/0	0/0	0/0	0/0	2022-01-01	0/0	0/0	0/0	0/0	0/0	0/0	2022-01-01	0/0	2022-01-01	0/0	0/0	0/0	2022-01-01	0/0	0/0	0/0	0/0	0/0
1	1632085	Chr1_1632085	G	A	0/0	2022-01-01	2022-01-01	2022-01-01	0/0	0/0	0/0	0/0	0/0	0/0	0/0	0/0	2022-01-01	0/0	2022-01-01	0/0	0/0	0/0	0/0	0/0	0/0	0/0	0/0	0/0	0/0	0/0	0/0	0/0	0/0	0/0	0/0	0/0	0/0	0/0	0/0	0/0	0/0	0/0	0/0	0/0	0/0	0/0	0/0	0/0	0/0
1	1635754	Chr1_1635754	C	T	1/0	2022-01-01	1/0	2022-01-01	2022-01-01	0/0	2022-01-01	0/0	0/0	0/0	0/0	2022-01-01	2022-01-01	0/0	0/0	2022-01-01	0/0	2022-01-01	0/0	0/0	0/0	0/0	0/0	0/0	0/0	0/0	2022-01-01	0/0	0/0	0/0	0/0	0/0	0/0	2022-01-01	0/0	2022-01-01	0/0	0/0	0/0	2022-01-01	0/0	0/0	0/0	0/0	0/0
1	1646385	Chr1_1646385	T	C	0/0	0/0	0/0	0/0	0/0	2022-01-01	0/0	2022-01-01	2022-01-01	2022-01-01	2022-01-01	0/0	0/0	2022-01-01	0/0	0/0	2022-01-01	0/0	2022-01-01	2022-01-01	2022-01-01	2022-01-01	2022-01-01	2022-01-01	2022-01-01	2022-01-01	0/0	2022-01-01	2022-01-01	2022-01-01	2022-01-01	2022-01-01	2022-01-01	0/0	2022-01-01	0/0	2022-01-01	2022-01-01	2022-01-01	0/0	2022-01-01	2022-01-01	2022-01-01	2022-01-01	2022-01-01
1	1649942	Chr1_1649942	T	C	2022-01-01	2022-01-01	2022-01-01	2022-01-01	2022-01-01	0/0	2022-01-01	0/0	0/0	0/0	0/0	2022-01-01	2022-01-01	0/0	2022-01-01	2022-01-01	0/0	2022-01-01	0/0	0/0	0/0	0/0	0/0	0/0	0/0	0/0	2022-01-01	0/0	0/0	0/0	0/0	0/0	0/0	2022-01-01	0/0	2022-01-01	0/0	0/0	0/0	2022-01-01	0/0	0/0	0/0	0/0	0/0
1	1650050	Chr1_1650050	A	T	0/0	2022-01-01	2022-01-01	2022-01-01	0/0	2022-01-01	0/0	2022-01-01	2022-01-01	2022-01-01	2022-01-01	0/0	2022-01-01	2022-01-01	0/0	0/0	2022-01-01	0/0	2022-01-01	2022-01-01	2022-01-01	2022-01-01	2022-01-01	2022-01-01	2022-01-01	2022-01-01	0/0	2022-01-01	2022-01-01	2022-01-01	2022-01-01	2022-01-01	2022-01-01	0/0	2022-01-01	0/0	2022-01-01	2022-01-01	2022-01-01	0/0	2022-01-01	2022-01-01	2022-01-01	2022-01-01	2022-01-01
1	1650070	Chr1_1650070	C	T	0/0	2022-01-01	2022-01-01	2022-01-01	0/0	0/0	1/0	0/0	0/0	0/0	0/0	0/0	2022-01-01	0/0	0/0	0/0	0/0	0/0	0/0	0/0	0/0	0/0	0/0	0/0	0/0	0/0	0/0	0/0	0/0	0/0	0/0	0/0	0/0	0/0	0/0	0/0	0/0	0/0	0/0	0/0	0/0	0/0	0/0	0/0	0/0
1	1651445	Chr1_1651445	G	A	1/0	0/0	0/0	0/0	2022-01-01	0/0	2022-01-01	0/0	0/0	0/0	0/0	2022-01-01	0/0	0/0	0/0	2022-01-01	0/0	2022-01-01	0/0	0/0	0/0	0/0	0/0	0/0	0/0	0/0	2022-01-01	0/0	0/0	0/0	0/0	0/0	0/0	2022-01-01	0/0	2022-01-01	0/0	0/0	0/0	2022-01-01	0/0	0/0	0/0	0/0	0/0
1	1661537	Chr1_1661537	G	A	2022-01-01	0/0	0/0	0/0	2022-01-01	0/0	2022-01-01	0/0	0/0	0/0	0/0	2022-01-01	0/0	0/0	2022-01-01	2022-01-01	0/0	2022-01-01	0/0	0/0	0/0	0/0	0/0	0/0	0/0	0/0	2022-01-01	0/0	0/0	0/0	0/0	0/0	0/0	2022-01-01	0/0	2022-01-01	0/0	0/0	0/0	2022-01-01	0/0	0/0	0/0	0/0	0/0
1	1662114	Chr1_1662114	T	C	0/0	0/0	0/0	0/0	0/0	2022-01-01	0/0	2022-01-01	2022-01-01	2022-01-01	2022-01-01	0/0	0/0	0/0	0/0	0/0	2022-01-01	0/0	2022-01-01	2022-01-01	0/0	2022-01-01	0/0	0/0	0/0	2022-01-01	0/0	0/0	2022-01-01	0/0	2022-01-01	2022-01-01	2022-01-01	0/0	2022-01-01	0/0	2022-01-01	0/0	2022-01-01	0/0	0/0	2022-01-01	2022-01-01	0/0	2022-01-01
1	1663030	Chr1_1663030	T	G	1/0	2022-01-01	2022-01-01	2022-01-01	0/0	0/0	0/0	0/0	0/0	0/0	0/0	0/0	2022-01-01	0/0	2022-01-01	0/0	0/0	0/0	0/0	0/0	0/0	0/0	0/0	0/0	0/0	0/0	0/0	0/0	0/0	0/0	0/0	0/0	0/0	0/0	0/0	2022-01-01	0/0	0/0	0/0	2022-01-01	0/0	0/0	0/0	0/0	0/0
1	1665136	Chr1_1665136	G	A	0/0	0/0	0/0	0/0	0/0	0/0	0/0	0/0	0/0	0/0	0/0	0/0	0/0	2022-01-01	0/0	0/0	0/0	0/0	0/0	0/0	2022-01-01	0/0	2022-01-01	2022-01-01	2022-01-01	0/0	0/0	2022-01-01	0/0	2022-01-01	0/0	0/0	0/0	0/0	0/0	0/0	0/0	2022-01-01	0/0	0/0	2022-01-01	0/0	0/0	2022-01-01	0/0
1	1665308	Chr1_1665308	C	T	0/0	2022-01-01	2022-01-01	2022-01-01	0/0	0/0	0/0	0/0	0/0	0/0	0/0	0/0	2022-01-01	0/0	0/0	0/0	0/0	0/0	0/0	0/0	0/0	0/0	0/0	0/0	0/0	0/0	0/0	0/0	0/0	0/0	0/0	0/0	0/0	0/0	0/0	2022-01-01	0/0	0/0	0/0	2022-01-01	0/0	0/0	0/0	0/0	0/0
1	1665790	Chr1_1665790	G	A	0/0	2022-01-01	2022-01-01	2022-01-01	0/0	0/0	0/0	0/0	0/0	0/0	0/0	0/0	2022-01-01	0/0	0/0	0/0	0/0	0/0	0/0	0/0	0/0	0/0	0/0	0/0	0/0	0/0	0/0	0/0	0/0	0/0	0/0	0/0	0/0	0/0	0/0	2022-01-01	0/0	0/0	0/0	2022-01-01	0/0	0/0	0/0	0/0	0/0
1	1670618	Chr1_1670618	T	C	1/0	0/0	0/0	0/0	2022-01-01	0/0	2022-01-01	0/0	0/0	0/0	0/0	2022-01-01	0/0	0/0	0/0	2022-01-01	0/0	2022-01-01	0/0	0/0	0/0	0/0	0/0	0/0	0/0	0/0	2022-01-01	0/0	0/0	0/0	0/0	0/0	0/0	2022-01-01	0/0	0/0	0/0	0/0	0/0	0/0	0/0	0/0	0/0	0/0	0/0
1	1672074	Chr1_1672074	T	C	1/0	2022-01-01	2022-01-01	2022-01-01	2022-01-01	0/0	2022-01-01	0/0	0/0	0/0	0/0	2022-01-01	2022-01-01	2022-01-01	0/0	2022-01-01	0/0	2022-01-01	0/0	0/0	2022-01-01	0/0	2022-01-01	2022-01-01	2022-01-01	0/0	2022-01-01	2022-01-01	0/0	2022-01-01	0/0	0/0	0/0	2022-01-01	0/0	2022-01-01	0/0	2022-01-01	0/0	2022-01-01	2022-01-01	0/0	0/0	2022-01-01	0/0
1	1673118	Chr1_1673118	G	A	0/0	2022-01-01	2022-01-01	2022-01-01	0/0	0/0	0/0	0/0	0/0	0/0	0/0	0/0	2022-01-01	0/0	0/0	0/0	0/0	0/0	0/0	0/0	0/0	0/0	0/0	0/0	0/0	0/0	0/0	0/0	0/0	0/0	0/0	0/0	0/0	0/0	0/0	2022-01-01	0/0	0/0	0/0	2022-01-01	0/0	0/0	0/0	0/0	0/0
1	1677368	Chr1_1677368	A	T	0/0	2022-01-01	2022-01-01	2022-01-01	0/0	0/0	0/0	0/0	0/0	0/0	0/0	0/0	2022-01-01	0/0	0/0	0/0	0/0	0/0	0/0	0/0	0/0	0/0	0/0	0/0	0/0	0/0	0/0	0/0	0/0	0/0	0/0	0/0	0/0	0/0	0/0	2022-01-01	0/0	0/0	0/0	2022-01-01	0/0	0/0	0/0	0/0	0/0
1	1678263	Chr1_1678263	A	G	1/0	2022-01-01	2022-01-01	2022-01-01	2022-01-01	0/0	2022-01-01	0/0	0/0	0/0	0/0	2022-01-01	2022-01-01	0/0	0/0	2022-01-01	0/0	2022-01-01	0/0	0/0	0/0	0/0	0/0	0/0	0/0	0/0	2022-01-01	0/0	0/0	0/0	0/0	0/0	0/0	2022-01-01	0/0	2022-01-01	0/0	0/0	0/0	2022-01-01	0/0	0/0	0/0	0/0	0/0
1	1686004	Chr1_1686004	C	T	0/0	0/0	0/0	0/0	0/0	2022-01-01	0/0	2022-01-01	2022-01-01	2022-01-01	2022-01-01	0/0	0/0	2022-01-01	0/0	0/0	2022-01-01	0/0	2022-01-01	2022-01-01	2022-01-01	2022-01-01	2022-01-01	2022-01-01	2022-01-01	2022-01-01	0/0	2022-01-01	2022-01-01	2022-01-01	2022-01-01	2022-01-01	0/0	0/0	0/0	0/0	2022-01-01	2022-01-01	2022-01-01	0/0	2022-01-01	0/0	0/0	2022-01-01	0/0
1	1688334	Chr1_1688334	G	A	1/0	2022-01-01	2022-01-01	2022-01-01	2022-01-01	0/0	2022-01-01	0/0	0/0	0/0	0/0	2022-01-01	2022-01-01	0/0	0/0	0/0	0/0	0/0	0/0	0/0	0/0	0/0	0/0	0/0	0/0	0/0	2022-01-01	0/0	0/0	0/0	0/0	0/0	0/0	2022-01-01	0/0	2022-01-01	0/0	0/0	0/0	2022-01-01	0/0	0/0	0/0	0/0	0/0
1	1688530	Chr1_1688530	C	G	0/0	2022-01-01	2022-01-01	2022-01-01	0/0	0/0	0/0	0/0	0/0	0/0	0/0	0/0	2022-01-01	0/0	0/0	0/0	0/0	0/0	0/0	0/0	0/0	0/0	0/0	0/0	0/0	0/0	0/0	0/0	0/0	0/0	0/0	0/0	0/0	0/0	0/0	2022-01-01	0/0	0/0	0/0	2022-01-01	0/0	0/0	0/0	0/0	0/0
1	1690267	Chr1_1690267	A	G	2022-01-01	0/0	2022-01-01	0/0	2022-01-01	0/1	2022-01-01	0/0	2022-01-01	0/0	2022-01-01	2022-01-01	2022-01-01	2022-01-01	0/0	0/0	2022-01-01	0/0	2022-01-01	0/0	2022-01-01	2022-01-01	2022-01-01	2022-01-01	2022-01-01	2022-01-01	2022-01-01	2022-01-01	2022-01-01	2022-01-01	2022-01-01	2022-01-01	0/0	2022-01-01	0/0	0/0	2022-01-01	2022-01-01	2022-01-01	0/0	2022-01-01	0/0	0/0	2022-01-01	0/0
1	1690327	Chr1_1690327	G	A	0/0	0/0	2022-01-01	0/0	0/0	0/0	0/0	0/0	0/0	0/0	0/0	0/0	2022-01-01	0/0	2022-01-01	0/0	0/0	0/0	0/0	0/0	0/0	0/0	0/0	0/0	0/0	0/0	0/0	0/0	0/0	0/0	0/0	0/0	2022-01-01	0/0	2022-01-01	0/0	0/0	0/0	0/0	0/0	0/0	2022-01-01	2022-01-01	0/0	2022-01-01
1	1690377	Chr1_1690377	A	G	2022-01-01	0/0	0/0	0/0	2022-01-01	2022-01-01	2022-01-01	2022-01-01	2022-01-01	2022-01-01	2022-01-01	2022-01-01	0/0	0/0	0/0	2022-01-01	2022-01-01	2022-01-01	2022-01-01	2022-01-01	0/0	2022-01-01	0/0	0/0	0/0	2022-01-01	2022-01-01	0/0	2022-01-01	0/0	2022-01-01	2022-01-01	0/0	2022-01-01	0/0	0/0	2022-01-01	0/0	2022-01-01	0/0	0/0	0/0	0/0	0/0	0/0
1	1692097	Chr1_1692097	T	C	0/0	0/0	0/0	0/0	0/0	0/1	0/0	0/0	2022-01-01	0/0	0/0	0/0	0/0	0/0	0/0	0/0	2022-01-01	0/0	2022-01-01	0/0	0/0	2022-01-01	0/0	0/0	2022-01-01	2022-01-01	0/0	0/0	2022-01-01	0/0	2022-01-01	2022-01-01	0/0	0/0	0/0	0/0	2022-01-01	0/0	2022-01-01	0/0	0/0	0/0	0/0	0/0	0/0
1	1692670	Chr1_1692670	A	G	0/0	0/0	0/0	0/0	0/0	2022-01-01	0/0	0/1	2022-01-01	2022-01-01	2022-01-01	0/0	0/0	2022-01-01	0/1	2022-01-01	2022-01-01	2022-01-01	2022-01-01	2022-01-01	2022-01-01	2022-01-01	2022-01-01	2022-01-01	2022-01-01	2022-01-01	0/0	2022-01-01	2022-01-01	2022-01-01	2022-01-01	2022-01-01	0/0	0/0	0/0	0/0	2022-01-01	2022-01-01	2022-01-01	0/0	2022-01-01	0/0	0/0	2022-01-01	0/0
1	1692687	Chr1_1692687	C	G	2022-01-01	0/0	0/0	0/0	2022-01-01	2022-01-01	2022-01-01	2022-01-01	2022-01-01	2022-01-01	2022-01-01	2022-01-01	0/0	2022-01-01	0/1	2022-01-01	2022-01-01	2022-01-01	2022-01-01	2022-01-01	2022-01-01	2022-01-01	2022-01-01	2022-01-01	2022-01-01	2022-01-01	2022-01-01	2022-01-01	2022-01-01	2022-01-01	2022-01-01	2022-01-01	0/0	2022-01-01	0/0	0/0	2022-01-01	2022-01-01	2022-01-01	0/0	2022-01-01	0/0	0/0	2022-01-01	0/0
1	1693780	Chr1_1693780	T	A	0/0	0/0	0/0	0/0	0/0	0/1	0/0	0/0	2022-01-01	0/0	0/0	0/0	0/0	2022-01-01	0/0	0/0	0/1	0/0	2022-01-01	0/0	2022-01-01	2022-01-01	2022-01-01	2022-01-01	2022-01-01	2022-01-01	0/0	2022-01-01	2022-01-01	2022-01-01	2022-01-01	2022-01-01	0/0	0/0	0/0	0/0	2022-01-01	2022-01-01	2022-01-01	0/0	2022-01-01	0/0	0/0	2022-01-01	0/0
1	1696244	Chr1_1696244	T	G	0/1	0/0	2022-01-01	0/0	2022-01-01	2022-01-01	2022-01-01	2022-01-01	2022-01-01	2022-01-01	2022-01-01	2022-01-01	2022-01-01	2022-01-01	0/0	2022-01-01	2022-01-01	2022-01-01	2022-01-01	2022-01-01	2022-01-01	2022-01-01	2022-01-01	2022-01-01	2022-01-01	2022-01-01	2022-01-01	2022-01-01	2022-01-01	2022-01-01	2022-01-01	2022-01-01	0/0	2022-01-01	0/0	0/0	2022-01-01	2022-01-01	2022-01-01	0/0	2022-01-01	0/0	0/0	2022-01-01	0/0
1	1696426	Chr1_1696426	C	T	0/0	0/0	0/0	0/0	0/0	0/0	0/0	0/0	0/0	0/0	0/0	0/0	0/0	0/0	0/0	0/0	0/0	0/0	0/0	0/0	0/0	0/0	0/0	0/0	0/0	0/0	0/0	0/0	0/0	0/0	0/0	0/0	2022-01-01	0/0	2022-01-01	0/0	0/0	0/0	0/0	0/0	0/0	2022-01-01	2022-01-01	0/0	2022-01-01
1	1696532	Chr1_1696532	T	C	2022-01-01	0/0	2022-01-01	0/0	2022-01-01	0/0	2022-01-01	0/0	0/0	0/0	0/0	2022-01-01	2022-01-01	0/0	2022-01-01	0/0	0/0	0/0	0/0	0/0	0/0	0/0	0/0	0/0	0/0	0/0	2022-01-01	0/0	0/0	0/0	0/0	0/0	2022-01-01	2022-01-01	2022-01-01	0/0	0/0	0/0	0/0	0/0	0/0	2022-01-01	2022-01-01	0/0	2022-01-01
1	1697343	Chr1_1697343	C	T	0/0	0/0	0/0	0/0	0/0	0/1	0/0	2022-01-01	0/0	2022-01-01	2022-01-01	0/0	0/0	0/0	0/0	2022-01-01	0/1	2022-01-01	0/0	2022-01-01	0/0	2022-01-01	0/0	0/0	2022-01-01	2022-01-01	0/0	0/0	2022-01-01	0/0	2022-01-01	2022-01-01	0/0	0/0	0/0	0/0	2022-01-01	0/0	2022-01-01	0/0	0/0	0/0	0/0	0/0	0/0
1	1698327	Chr1_1698327	C	A	0/0	0/0	0/0	0/0	0/0	2022-01-01	0/0	2022-01-01	2022-01-01	2022-01-01	2022-01-01	0/0	0/0	0/0	0/0	2022-01-01	0/0	2022-01-01	2022-01-01	2022-01-01	0/0	2022-01-01	0/0	0/0	2022-01-01	2022-01-01	0/0	0/0	2022-01-01	0/0	2022-01-01	2022-01-01	0/0	0/0	0/0	0/0	2022-01-01	0/0	2022-01-01	0/0	0/0	0/0	0/0	0/0	0/0
1	1699226	Chr1_1699226	C	A	1/0	0/0	0/0	0/0	0/0	0/0	0/0	0/0	0/0	0/0	0/0	0/0	0/0	0/0	2022-01-01	0/0	0/0	0/0	0/0	0/0	0/0	0/0	0/0	0/0	0/0	0/0	0/0	0/0	0/0	0/0	0/0	0/0	2022-01-01	0/0	2022-01-01	0/0	0/0	0/0	0/0	0/0	0/0	2022-01-01	2022-01-01	0/0	2022-01-01
1	1703623	Chr1_1703623	T	C	0/1	0/0	2022-01-01	0/0	2022-01-01	2022-01-01	2022-01-01	2022-01-01	2022-01-01	2022-01-01	2022-01-01	2022-01-01	2022-01-01	2022-01-01	0/0	2022-01-01	2022-01-01	2022-01-01	2022-01-01	2022-01-01	2022-01-01	2022-01-01	2022-01-01	2022-01-01	2022-01-01	2022-01-01	2022-01-01	2022-01-01	2022-01-01	2022-01-01	2022-01-01	2022-01-01	0/0	2022-01-01	0/0	0/0	2022-01-01	2022-01-01	2022-01-01	0/0	2022-01-01	0/0	0/0	2022-01-01	0/0
1	1706656	Chr1_1706656	T	A	0/0	0/0	0/0	0/0	0/0	0/1	0/0	2022-01-01	0/0	2022-01-01	2022-01-01	0/0	0/0	0/0	0/0	2022-01-01	0/1	2022-01-01	0/0	2022-01-01	0/0	2022-01-01	0/0	0/0	2022-01-01	2022-01-01	0/0	0/0	2022-01-01	0/0	2022-01-01	2022-01-01	0/0	0/0	0/0	0/0	2022-01-01	2022-01-01	2022-01-01	0/0	0/0	0/0	0/0	0/0	0/0
1	1714859	Chr1_1714859	C	T	0/0	2022-01-01	2022-01-01	2022-01-01	0/0	0/0	0/0	0/0	0/0	0/0	0/0	0/0	2022-01-01	0/0	0/0	0/0	1/0	0/0	0/0	0/0	0/0	0/0	0/0	0/0	0/0	0/0	0/0	0/0	0/0	0/0	0/0	0/0	0/0	0/0	0/0	2022-01-01	0/0	0/0	0/0	2022-01-01	0/0	0/0	0/0	0/0	0/0
1	1715502	Chr1_1715502	G	A	1/0	0/0	0/0	0/0	0/0	0/0	0/0	0/0	0/0	0/0	0/0	0/0	0/0	0/0	2022-01-01	0/0	0/0	0/0	0/0	0/0	0/0	0/0	0/0	0/0	0/0	0/0	0/0	0/0	0/0	0/0	0/0	0/0	2022-01-01	0/0	2022-01-01	0/0	0/0	0/0	0/0	0/0	0/0	2022-01-01	2022-01-01	0/0	2022-01-01
1	1715522	Chr1_1715522	C	T	0/0	0/0	0/0	0/0	0/0	0/0	0/0	0/0	0/0	2022-01-01	2022-01-01	0/0	0/0	0/0	0/0	2022-01-01	0/0	2022-01-01	0/0	0/0	0/0	0/0	0/0	0/0	2022-01-01	0/0	0/0	0/0	2022-01-01	0/0	2022-01-01	2022-01-01	0/0	0/0	0/0	0/0	2022-01-01	2022-01-01	2022-01-01	0/0	0/0	0/0	0/0	0/0	0/0
1	1716173	Chr1_1716173	C	T	0/1	0/0	0/0	0/0	0/0	2022-01-01	0/0	2022-01-01	2022-01-01	2022-01-01	2022-01-01	0/0	0/0	0/0	0/0	2022-01-01	0/1	2022-01-01	2022-01-01	2022-01-01	0/0	0/0	0/0	0/0	2022-01-01	0/0	0/0	0/0	2022-01-01	0/0	2022-01-01	2022-01-01	0/0	0/0	0/0	0/0	2022-01-01	2022-01-01	2022-01-01	0/0	0/0	0/0	0/0	0/0	0/0
1	1716238	Chr1_1716238	C	T	1/0	2022-01-01	0/0	2022-01-01	2022-01-01	0/0	2022-01-01	0/0	0/0	0/0	0/0	2022-01-01	0/0	0/0	0/0	0/0	0/0	0/0	0/0	0/0	0/0	0/0	0/0	0/0	0/0	0/0	2022-01-01	0/0	0/0	0/0	0/0	0/0	0/0	2022-01-01	0/0	2022-01-01	0/0	0/0	0/0	2022-01-01	0/0	0/0	0/0	0/0	0/0
1	1719751	Chr1_1719751	A	G	0/0	0/0	2022-01-01	0/0	0/0	2022-01-01	0/0	2022-01-01	2022-01-01	2022-01-01	2022-01-01	0/0	2022-01-01	2022-01-01	0/0	2022-01-01	2022-01-01	2022-01-01	2022-01-01	2022-01-01	2022-01-01	2022-01-01	2022-01-01	2022-01-01	2022-01-01	2022-01-01	0/0	2022-01-01	2022-01-01	2022-01-01	2022-01-01	2022-01-01	0/0	0/0	0/0	0/0	2022-01-01	2022-01-01	2022-01-01	0/0	2022-01-01	0/0	0/0	2022-01-01	0/0
1	1723948	Chr1_1723948	G	A	0/0	0/0	2022-01-01	0/0	0/0	2022-01-01	0/0	2022-01-01	2022-01-01	2022-01-01	2022-01-01	0/0	2022-01-01	2022-01-01	0/0	2022-01-01	2022-01-01	2022-01-01	2022-01-01	2022-01-01	2022-01-01	2022-01-01	2022-01-01	2022-01-01	2022-01-01	2022-01-01	0/0	2022-01-01	2022-01-01	2022-01-01	2022-01-01	2022-01-01	0/0	0/0	0/0	0/0	2022-01-01	2022-01-01	2022-01-01	0/0	2022-01-01	0/0	0/0	2022-01-01	0/0
1	1724299	Chr1_1724299	C	T	0/0	0/0	0/0	0/0	0/0	2022-01-01	0/0	2022-01-01	2022-01-01	2022-01-01	2022-01-01	0/0	0/0	2022-01-01	0/0	2022-01-01	0/1	2022-01-01	2022-01-01	2022-01-01	2022-01-01	2022-01-01	2022-01-01	2022-01-01	2022-01-01	2022-01-01	0/0	2022-01-01	2022-01-01	2022-01-01	2022-01-01	2022-01-01	0/0	0/0	0/0	0/0	2022-01-01	2022-01-01	2022-01-01	0/0	2022-01-01	0/0	0/0	2022-01-01	0/0
1	1724344	Chr1_1724344	C	T	0/0	0/0	0/0	0/0	0/0	2022-01-01	0/0	2022-01-01	2022-01-01	2022-01-01	2022-01-01	0/0	0/0	2022-01-01	0/0	2022-01-01	2022-01-01	2022-01-01	2022-01-01	2022-01-01	2022-01-01	2022-01-01	2022-01-01	2022-01-01	2022-01-01	2022-01-01	0/0	2022-01-01	2022-01-01	2022-01-01	2022-01-01	2022-01-01	0/0	0/0	0/0	0/0	2022-01-01	2022-01-01	2022-01-01	0/0	2022-01-01	0/0	0/0	2022-01-01	0/0
1	1729888	Chr1_1729888	T	C	0/1	0/0	0/0	0/0	2022-01-01	2022-01-01	2022-01-01	2022-01-01	2022-01-01	2022-01-01	2022-01-01	2022-01-01	0/0	2022-01-01	0/0	2022-01-01	2022-01-01	2022-01-01	2022-01-01	2022-01-01	2022-01-01	2022-01-01	2022-01-01	2022-01-01	2022-01-01	2022-01-01	2022-01-01	2022-01-01	2022-01-01	2022-01-01	2022-01-01	2022-01-01	0/0	2022-01-01	0/0	0/0	2022-01-01	2022-01-01	2022-01-01	0/0	2022-01-01	0/0	0/0	2022-01-01	0/0
1	1729904	Chr1_1729904	C	T	0/0	0/0	0/0	0/0	0/0	2022-01-01	0/0	2022-01-01	2022-01-01	2022-01-01	2022-01-01	0/0	0/0	2022-01-01	0/0	2022-01-01	0/0	2022-01-01	2022-01-01	2022-01-01	2022-01-01	2022-01-01	2022-01-01	2022-01-01	2022-01-01	2022-01-01	0/0	2022-01-01	2022-01-01	2022-01-01	2022-01-01	2022-01-01	0/0	0/0	0/0	0/0	2022-01-01	2022-01-01	2022-01-01	0/0	2022-01-01	0/0	0/0	2022-01-01	0/0
1	1732214	Chr1_1732214	G	A	2022-01-01	0/0	0/0	0/0	0/0	0/1	0/0	2022-01-01	0/0	2022-01-01	2022-01-01	2022-01-01	0/0	0/0	0/0	2022-01-01	0/1	2022-01-01	0/0	2022-01-01	0/0	2022-01-01	0/0	0/0	2022-01-01	2022-01-01	0/0	0/0	2022-01-01	0/0	2022-01-01	2022-01-01	0/0	2022-01-01	0/0	0/0	2022-01-01	0/0	2022-01-01	0/0	0/0	0/0	0/0	0/0	0/0
1	1732592	Chr1_1732592	G	T	0/1	0/0	0/0	0/0	0/0	2022-01-01	0/0	2022-01-01	2022-01-01	2022-01-01	2022-01-01	2022-01-01	0/0	2022-01-01	0/0	2022-01-01	2022-01-01	2022-01-01	2022-01-01	2022-01-01	2022-01-01	2022-01-01	2022-01-01	2022-01-01	2022-01-01	2022-01-01	0/0	2022-01-01	2022-01-01	2022-01-01	2022-01-01	2022-01-01	0/0	2022-01-01	0/0	0/0	2022-01-01	2022-01-01	2022-01-01	0/0	2022-01-01	0/0	0/0	2022-01-01	0/0
1	1733137	Chr1_1733137	C	T	0/1	0/0	0/0	0/0	0/0	2022-01-01	0/0	2022-01-01	2022-01-01	2022-01-01	2022-01-01	2022-01-01	0/0	2022-01-01	0/0	2022-01-01	2022-01-01	2022-01-01	2022-01-01	2022-01-01	2022-01-01	2022-01-01	2022-01-01	2022-01-01	2022-01-01	2022-01-01	0/0	2022-01-01	2022-01-01	2022-01-01	2022-01-01	2022-01-01	0/0	2022-01-01	0/0	0/0	2022-01-01	2022-01-01	2022-01-01	0/0	2022-01-01	0/0	0/0	2022-01-01	0/0
1	1744840	Chr1_1744840	C	T	0/1	0/0	2022-01-01	2022-01-01	0/0	2022-01-01	0/0	2022-01-01	2022-01-01	2022-01-01	2022-01-01	2022-01-01	2022-01-01	2022-01-01	0/0	2022-01-01	0/1	2022-01-01	2022-01-01	2022-01-01	2022-01-01	2022-01-01	2022-01-01	2022-01-01	2022-01-01	2022-01-01	0/0	2022-01-01	2022-01-01	2022-01-01	2022-01-01	2022-01-01	0/0	2022-01-01	0/0	2022-01-01	2022-01-01	2022-01-01	2022-01-01	2022-01-01	2022-01-01	0/0	0/0	2022-01-01	0/0
1	1745068	Chr1_1745068	G	A	0/1	0/0	0/0	0/0	0/0	2022-01-01	0/0	2022-01-01	2022-01-01	2022-01-01	2022-01-01	0/0	0/0	2022-01-01	0/0	2022-01-01	0/1	2022-01-01	2022-01-01	2022-01-01	2022-01-01	2022-01-01	2022-01-01	2022-01-01	2022-01-01	2022-01-01	0/0	2022-01-01	2022-01-01	2022-01-01	2022-01-01	2022-01-01	0/0	2022-01-01	0/0	0/0	2022-01-01	2022-01-01	2022-01-01	0/0	2022-01-01	0/0	0/0	./.	0/0
1	1750514	Chr1_1750514	T	C	0/0	0/0	0/0	0/0	0/0	0/0	0/0	0/0	0/0	0/0	0/0	0/0	0/0	0/0	2022-01-01	0/0	0/0	0/0	0/0	0/0	0/0	0/0	0/0	0/0	0/0	0/0	0/0	0/0	0/0	0/0	0/0	0/0	2022-01-01	0/0	2022-01-01	0/0	0/0	0/0	0/0	0/0	0/0	2022-01-01	2022-01-01	0/0	2022-01-01
1	1757801	Chr1_1757801	T	C	1/0	0/0	0/0	0/0	0/0	0/0	0/0	0/0	0/0	0/0	0/0	0/0	0/0	0/0	2022-01-01	0/0	0/0	0/0	0/0	0/0	0/0	0/0	0/0	0/0	0/0	0/0	0/0	0/0	0/0	0/0	0/0	0/0	2022-01-01	0/0	2022-01-01	0/0	0/0	0/0	0/0	0/0	0/0	2022-01-01	2022-01-01	0/0	2022-01-01
1	1759906	Chr1_1759906	C	G	0/0	0/0	0/0	0/0	0/0	0/0	0/0	0/0	0/0	0/0	0/0	0/0	0/0	0/0	2022-01-01	0/0	0/0	0/0	0/0	0/0	0/0	0/0	0/0	0/0	0/0	0/0	0/0	0/0	0/0	0/0	0/0	0/0	2022-01-01	0/0	2022-01-01	0/0	0/0	0/0	0/0	0/0	0/0	2022-01-01	2022-01-01	0/0	2022-01-01
1	1762188	Chr1_1762188	T	C	2022-01-01	0/0	0/0	0/0	0/0	0/1	0/0	2022-01-01	0/0	0/0	0/0	0/0	0/0	0/0	0/0	0/0	0/0	0/0	0/0	2022-01-01	0/0	2022-01-01	0/0	0/0	0/0	2022-01-01	0/0	0/0	2022-01-01	0/0	2022-01-01	0/0	0/0	2022-01-01	0/0	0/0	2022-01-01	0/0	2022-01-01	0/0	0/0	0/0	0/0	0/0	0/0
1	1764030	Chr1_1764030	T	G	2022-01-01	0/0	0/0	2022-01-01	2022-01-01	2022-01-01	2022-01-01	2022-01-01	2022-01-01	2022-01-01	2022-01-01	0/0	0/0	2022-01-01	0/0	2022-01-01	2022-01-01	2022-01-01	2022-01-01	2022-01-01	2022-01-01	2022-01-01	2022-01-01	2022-01-01	2022-01-01	2022-01-01	2022-01-01	2022-01-01	2022-01-01	2022-01-01	2022-01-01	2022-01-01	0/0	2022-01-01	0/0	2022-01-01	2022-01-01	2022-01-01	2022-01-01	2022-01-01	2022-01-01	0/0	0/0	2022-01-01	0/0
1	1769245	Chr1_1769245	A	G	0/1	2022-01-01	0/0	2022-01-01	./.	2022-01-01	2022-01-01	2022-01-01	2022-01-01	2022-01-01	2022-01-01	0/0	0/0	2022-01-01	0/0	2022-01-01	2022-01-01	2022-01-01	2022-01-01	2022-01-01	2022-01-01	2022-01-01	2022-01-01	2022-01-01	2022-01-01	2022-01-01	./.	2022-01-01	2022-01-01	2022-01-01	2022-01-01	2022-01-01	0/0	2022-01-01	0/0	2022-01-01	2022-01-01	2022-01-01	2022-01-01	2022-01-01	2022-01-01	0/0	0/0	2022-01-01	0/0
1	1771827	Chr1_1771827	A	G	2022-01-01	2022-01-01	0/0	2022-01-01	0/0	2022-01-01	2022-01-01	2022-01-01	2022-01-01	2022-01-01	2022-01-01	0/0	0/0	2022-01-01	0/0	2022-01-01	2022-01-01	2022-01-01	2022-01-01	2022-01-01	2022-01-01	2022-01-01	2022-01-01	2022-01-01	2022-01-01	2022-01-01	0/0	2022-01-01	2022-01-01	2022-01-01	2022-01-01	2022-01-01	0/0	2022-01-01	0/0	2022-01-01	2022-01-01	2022-01-01	2022-01-01	2022-01-01	2022-01-01	0/0	0/0	2022-01-01	0/0
1	1772534	Chr1_1772534	T	G	0/1	2022-01-01	2022-01-01	2022-01-01	./.	2022-01-01	2022-01-01	2022-01-01	2022-01-01	2022-01-01	2022-01-01	2022-01-01	2022-01-01	2022-01-01	0/0	2022-01-01	2022-01-01	2022-01-01	2022-01-01	2022-01-01	2022-01-01	2022-01-01	2022-01-01	2022-01-01	2022-01-01	2022-01-01	./.	2022-01-01	2022-01-01	2022-01-01	2022-01-01	2022-01-01	0/0	2022-01-01	0/0	2022-01-01	2022-01-01	2022-01-01	2022-01-01	2022-01-01	2022-01-01	0/0	0/0	2022-01-01	0/0
1	1772781	Chr1_1772781	A	T	0/1	2022-01-01	0/0	2022-01-01	2022-01-01	2022-01-01	2022-01-01	2022-01-01	2022-01-01	2022-01-01	2022-01-01	0/0	0/0	2022-01-01	0/0	2022-01-01	2022-01-01	2022-01-01	2022-01-01	2022-01-01	2022-01-01	2022-01-01	2022-01-01	2022-01-01	2022-01-01	2022-01-01	2022-01-01	2022-01-01	2022-01-01	2022-01-01	2022-01-01	2022-01-01	0/0	2022-01-01	0/0	2022-01-01	2022-01-01	2022-01-01	2022-01-01	2022-01-01	2022-01-01	0/0	0/0	2022-01-01	0/0
1	1774179	Chr1_1774179	G	A	2022-01-01	0/0	0/0	0/0	0/0	2022-01-01	2022-01-01	2022-01-01	2022-01-01	2022-01-01	2022-01-01	0/0	0/0	2022-01-01	0/0	2022-01-01	1/0	2022-01-01	2022-01-01	0/0	2022-01-01	0/0	2022-01-01	2022-01-01	2022-01-01	0/0	0/0	2022-01-01	0/0	2022-01-01	0/0	2022-01-01	0/0	2022-01-01	0/0	0/0	0/0	2022-01-01	0/0	0/0	2022-01-01	0/0	0/0	2022-01-01	0/0
1	1786241	Chr1_1786241	C	T	0/0	0/0	0/0	0/0	0/0	0/0	0/0	0/0	0/0	0/0	0/0	0/0	0/0	2022-01-01	0/0	0/0	0/0	0/0	0/0	0/0	2022-01-01	0/0	2022-01-01	2022-01-01	0/0	0/0	0/0	2022-01-01	0/0	2022-01-01	0/0	0/0	0/0	0/0	0/0	0/0	0/0	1/0	0/0	0/0	2022-01-01	0/0	0/0	2022-01-01	0/0
1	1787279	Chr1_1787279	G	A	2022-01-01	0/0	2022-01-01	0/0	0/0	2022-01-01	2022-01-01	2022-01-01	2022-01-01	2022-01-01	2022-01-01	0/0	2022-01-01	2022-01-01	0/0	2022-01-01	0/1	2022-01-01	2022-01-01	2022-01-01	2022-01-01	2022-01-01	2022-01-01	2022-01-01	2022-01-01	2022-01-01	0/0	2022-01-01	2022-01-01	2022-01-01	2022-01-01	2022-01-01	0/0	2022-01-01	0/0	0/0	2022-01-01	2022-01-01	2022-01-01	0/0	2022-01-01	0/0	0/0	2022-01-01	0/0
1	1795237	Chr1_1795237	A	C	2022-01-01	2022-01-01	2022-01-01	2022-01-01	0/0	2022-01-01	2022-01-01	2022-01-01	2022-01-01	2022-01-01	2022-01-01	2022-01-01	2022-01-01	2022-01-01	0/0	2022-01-01	2022-01-01	2022-01-01	2022-01-01	2022-01-01	2022-01-01	2022-01-01	2022-01-01	2022-01-01	2022-01-01	2022-01-01	0/0	2022-01-01	2022-01-01	2022-01-01	2022-01-01	2022-01-01	0/0	2022-01-01	0/0	2022-01-01	2022-01-01	2022-01-01	2022-01-01	2022-01-01	2022-01-01	0/0	0/0	2022-01-01	0/0
1	1799408	Chr1_1799408	G	A	1/0	0/0	0/0	0/0	0/0	0/0	0/0	0/0	0/0	0/0	0/0	0/0	0/0	0/0	2022-01-01	0/0	0/0	0/0	0/0	0/0	0/0	0/0	0/0	0/0	0/0	0/0	0/0	0/0	0/0	0/0	0/0	0/0	2022-01-01	0/0	2022-01-01	0/0	0/0	0/0	0/0	0/0	0/0	2022-01-01	2022-01-01	0/0	2022-01-01
1	1817351	Chr1_1817351	G	A	1/0	0/0	0/0	0/0	0/0	2022-01-01	0/0	2022-01-01	2022-01-01	0/0	0/0	0/0	0/0	2022-01-01	0/0	0/0	1/0	0/0	2022-01-01	2022-01-01	2022-01-01	0/0	2022-01-01	2022-01-01	0/0	0/0	0/0	2022-01-01	0/0	2022-01-01	0/0	0/0	0/0	2022-01-01	0/0	0/0	0/0	2022-01-01	0/0	0/0	2022-01-01	0/0	0/0	2022-01-01	0/0
1	1840695	Chr1_1840695	G	A	0/1	0/0	2022-01-01	0/0	0/0	2022-01-01	2022-01-01	2022-01-01	2022-01-01	2022-01-01	2022-01-01	0/0	2022-01-01	2022-01-01	0/0	2022-01-01	0/0	2022-01-01	2022-01-01	2022-01-01	2022-01-01	2022-01-01	2022-01-01	2022-01-01	2022-01-01	2022-01-01	0/0	2022-01-01	2022-01-01	2022-01-01	2022-01-01	2022-01-01	0/0	2022-01-01	0/0	0/0	2022-01-01	2022-01-01	2022-01-01	0/0	2022-01-01	0/0	0/0	2022-01-01	0/0
1	1841054	Chr1_1841054	T	C	0/0	0/0	0/0	0/0	0/0	0/0	0/0	0/0	0/0	0/0	0/0	0/0	0/0	2022-01-01	0/0	0/0	0/0	0/0	0/0	0/0	2022-01-01	0/0	2022-01-01	0/0	0/0	0/0	0/0	2022-01-01	0/0	2022-01-01	0/0	0/0	0/0	0/0	0/0	0/0	0/0	2022-01-01	0/0	0/0	2022-01-01	0/0	0/0	2022-01-01	0/0
1	1843417	Chr1_1843417	G	A	0/0	0/0	2022-01-01	0/0	0/0	0/0	2022-01-01	0/0	0/0	2022-01-01	2022-01-01	0/0	2022-01-01	0/0	0/0	2022-01-01	0/0	2022-01-01	0/0	0/0	0/0	2022-01-01	0/0	0/0	2022-01-01	2022-01-01	0/0	0/0	2022-01-01	0/0	2022-01-01	2022-01-01	0/0	0/0	0/0	0/0	2022-01-01	0/0	2022-01-01	0/0	0/0	0/0	0/0	0/0	0/0
1	1856046	Chr1_1856046	G	A	2022-01-01	0/0	0/0	0/0	0/0	2022-01-01	0/0	2022-01-01	2022-01-01	0/0	0/0	0/0	0/0	2022-01-01	0/0	0/0	0/0	0/0	2022-01-01	2022-01-01	2022-01-01	0/0	2022-01-01	2022-01-01	0/0	0/0	0/0	2022-01-01	0/0	2022-01-01	0/0	0/0	0/0	2022-01-01	0/0	0/0	0/0	2022-01-01	0/0	0/0	2022-01-01	0/0	0/0	2022-01-01	0/0
1	1861139	Chr1_1861139	C	T	0/0	0/0	0/0	0/0	1/0	0/0	0/0	0/0	0/0	0/0	0/0	0/0	0/0	0/0	2022-01-01	0/0	0/0	0/0	0/0	0/0	0/0	0/0	0/0	0/0	0/0	0/0	2022-01-01	1/0	0/0	0/0	0/0	0/0	2022-01-01	0/0	2022-01-01	0/0	0/0	0/0	0/0	0/0	0/0	2022-01-01	2022-01-01	0/0	2022-01-01
1	1862342	Chr1_1862342	A	C	0/0	0/0	2022-01-01	0/0	0/0	0/0	2022-01-01	0/0	0/0	2022-01-01	2022-01-01	0/0	2022-01-01	0/0	0/0	2022-01-01	0/0	2022-01-01	0/0	0/0	0/0	2022-01-01	0/0	0/0	2022-01-01	2022-01-01	0/0	0/0	2022-01-01	0/0	2022-01-01	2022-01-01	0/0	0/0	0/0	0/0	2022-01-01	0/0	2022-01-01	0/0	0/0	0/0	0/0	0/0	0/0
1	1870871	Chr1_1870871	G	A	1/0	0/0	0/0	0/0	0/0	0/0	0/0	0/0	2022-01-01	0/0	0/0	0/0	0/0	2022-01-01	0/0	0/0	0/0	0/0	0/0	0/0	2022-01-01	0/0	2022-01-01	2022-01-01	0/0	0/0	0/0	2022-01-01	0/0	2022-01-01	0/0	0/0	0/0	2022-01-01	0/0	0/0	0/0	2022-01-01	0/0	0/0	2022-01-01	0/0	0/0	2022-01-01	0/0
1	1874265	Chr1_1874265	C	A	1/0	0/0	0/0	0/0	0/0	0/0	0/0	0/0	0/0	0/0	0/0	0/0	0/0	0/0	2022-01-01	0/0	0/0	0/0	0/0	0/0	0/0	0/0	0/0	0/0	0/0	0/0	0/0	0/0	0/0	0/0	0/0	0/0	2022-01-01	0/0	2022-01-01	0/0	0/0	0/0	0/0	0/0	0/0	2022-01-01	2022-01-01	0/0	2022-01-01
1	1880320	Chr1_1880320	G	A	0/1	2022-01-01	2022-01-01	2022-01-01	2022-01-01	2022-01-01	2022-01-01	2022-01-01	2022-01-01	2022-01-01	2022-01-01	2022-01-01	2022-01-01	2022-01-01	0/0	2022-01-01	2022-01-01	2022-01-01	2022-01-01	2022-01-01	2022-01-01	2022-01-01	2022-01-01	2022-01-01	2022-01-01	2022-01-01	2022-01-01	2022-01-01	2022-01-01	2022-01-01	2022-01-01	2022-01-01	0/0	2022-01-01	0/0	2022-01-01	2022-01-01	2022-01-01	2022-01-01	2022-01-01	2022-01-01	0/0	0/0	2022-01-01	0/0
1	1883867	Chr1_1883867	C	T	2022-01-01	2022-01-01	2022-01-01	2022-01-01	2022-01-01	2022-01-01	2022-01-01	2022-01-01	2022-01-01	2022-01-01	2022-01-01	0/0	2022-01-01	2022-01-01	0/0	2022-01-01	2022-01-01	2022-01-01	2022-01-01	2022-01-01	2022-01-01	2022-01-01	2022-01-01	2022-01-01	2022-01-01	2022-01-01	2022-01-01	2022-01-01	2022-01-01	2022-01-01	2022-01-01	2022-01-01	0/0	2022-01-01	0/0	2022-01-01	2022-01-01	2022-01-01	2022-01-01	2022-01-01	2022-01-01	0/0	0/0	2022-01-01	0/0
1	1883884	Chr1_1883884	G	A	2022-01-01	2022-01-01	2022-01-01	2022-01-01	0/0	2022-01-01	2022-01-01	2022-01-01	2022-01-01	2022-01-01	2022-01-01	0/0	2022-01-01	2022-01-01	0/0	2022-01-01	2022-01-01	2022-01-01	2022-01-01	2022-01-01	2022-01-01	2022-01-01	2022-01-01	2022-01-01	2022-01-01	2022-01-01	0/0	2022-01-01	2022-01-01	2022-01-01	2022-01-01	2022-01-01	0/0	2022-01-01	0/0	2022-01-01	2022-01-01	2022-01-01	2022-01-01	2022-01-01	2022-01-01	0/0	0/0	2022-01-01	0/0
1	1885376	Chr1_1885376	A	G	2022-01-01	0/0	0/0	0/0	0/0	0/0	0/0	0/0	2022-01-01	0/0	0/0	0/0	0/0	2022-01-01	0/0	0/0	0/0	0/0	0/0	0/0	2022-01-01	2022-01-01	2022-01-01	2022-01-01	0/0	2022-01-01	0/0	2022-01-01	2022-01-01	2022-01-01	2022-01-01	0/0	0/0	2022-01-01	0/0	0/0	2022-01-01	2022-01-01	2022-01-01	0/0	2022-01-01	0/0	0/0	2022-01-01	0/0
1	1895155	Chr1_1895155	C	T	1/0	0/0	0/0	0/0	0/0	0/0	0/0	0/0	0/0	0/0	0/0	0/0	0/0	0/0	2022-01-01	0/0	0/0	0/0	0/0	0/0	0/0	0/0	0/0	0/0	0/0	0/0	0/0	0/0	0/0	0/0	0/0	0/0	2022-01-01	0/0	2022-01-01	0/0	0/0	0/0	0/0	0/0	0/0	2022-01-01	2022-01-01	0/0	2022-01-01
1	1895761	Chr1_1895761	T	A	0/1	0/0	0/0	0/0	./.	0/0	0/0	0/0	2022-01-01	0/0	0/0	0/0	0/0	0/0	0/0	0/0	0/0	0/0	0/0	0/0	0/0	2022-01-01	0/0	2022-01-01	0/0	2022-01-01	./.	0/0	2022-01-01	0/0	2022-01-01	0/0	0/0	2022-01-01	0/0	0/0	2022-01-01	0/0	2022-01-01	0/0	0/0	./.	0/0	0/0	0/0
1	1896833	Chr1_1896833	C	T	2022-01-01	0/0	0/0	0/0	2022-01-01	0/0	0/0	0/0	2022-01-01	0/0	0/0	0/0	0/0	0/0	0/0	0/0	0/0	0/0	0/0	0/0	0/0	2022-01-01	0/0	2022-01-01	0/0	2022-01-01	2022-01-01	0/0	2022-01-01	0/0	2022-01-01	0/0	0/0	2022-01-01	0/0	0/0	2022-01-01	0/0	2022-01-01	0/0	0/0	0/0	0/0	0/0	0/0
1	1897683	Chr1_1897683	C	T	0/0	0/0	2022-01-01	2022-01-01	0/0	2022-01-01	2022-01-01	0/0	0/0	2022-01-01	2022-01-01	0/0	2022-01-01	2022-01-01	0/0	2022-01-01	1/0	2022-01-01	2022-01-01	2022-01-01	2022-01-01	0/0	2022-01-01	0/0	2022-01-01	0/0	0/0	2022-01-01	0/0	2022-01-01	0/0	2022-01-01	0/0	0/0	0/0	2022-01-01	0/0	2022-01-01	0/0	2022-01-01	2022-01-01	0/0	0/0	2022-01-01	0/0
1	1910343	Chr1_1910343	C	T	2022-01-01	2022-01-01	2022-01-01	2022-01-01	2022-01-01	2022-01-01	2022-01-01	2022-01-01	2022-01-01	2022-01-01	2022-01-01	2022-01-01	2022-01-01	2022-01-01	0/0	2022-01-01	2022-01-01	2022-01-01	2022-01-01	2022-01-01	2022-01-01	2022-01-01	2022-01-01	2022-01-01	2022-01-01	2022-01-01	2022-01-01	2022-01-01	2022-01-01	2022-01-01	2022-01-01	2022-01-01	0/0	2022-01-01	0/0	2022-01-01	2022-01-01	2022-01-01	2022-01-01	2022-01-01	2022-01-01	0/0	0/0	2022-01-01	0/0
1	1910691	Chr1_1910691	T	G	0/1	2022-01-01	2022-01-01	2022-01-01	2022-01-01	2022-01-01	2022-01-01	2022-01-01	2022-01-01	2022-01-01	2022-01-01	2022-01-01	2022-01-01	2022-01-01	0/0	2022-01-01	2022-01-01	2022-01-01	2022-01-01	2022-01-01	2022-01-01	2022-01-01	2022-01-01	2022-01-01	2022-01-01	2022-01-01	2022-01-01	2022-01-01	2022-01-01	2022-01-01	2022-01-01	2022-01-01	0/0	2022-01-01	0/0	2022-01-01	2022-01-01	2022-01-01	2022-01-01	2022-01-01	2022-01-01	0/0	0/0	2022-01-01	0/0
1	1911748	Chr1_1911748	G	A	2022-01-01	2022-01-01	2022-01-01	2022-01-01	./.	2022-01-01	2022-01-01	2022-01-01	2022-01-01	2022-01-01	2022-01-01	./.	2022-01-01	2022-01-01	0/0	2022-01-01	2022-01-01	2022-01-01	2022-01-01	2022-01-01	2022-01-01	2022-01-01	2022-01-01	2022-01-01	2022-01-01	2022-01-01	./.	2022-01-01	2022-01-01	2022-01-01	2022-01-01	2022-01-01	0/0	2022-01-01	0/0	2022-01-01	2022-01-01	2022-01-01	2022-01-01	2022-01-01	2022-01-01	0/0	0/0	2022-01-01	0/0
1	1932507	Chr1_1932507	C	T	0/0	0/0	0/0	0/0	./.	0/0	0/0	0/0	0/0	0/0	0/0	./.	0/0	0/0	2022-01-01	0/0	0/0	0/0	0/0	0/0	0/0	0/0	0/0	0/0	0/0	0/0	./.	0/0	0/0	0/0	0/0	0/0	2022-01-01	0/0	2022-01-01	0/0	0/0	0/0	0/0	0/0	0/0	2022-01-01	2022-01-01	0/0	2022-01-01
1	1935222	Chr1_1935222	T	C	2022-01-01	2022-01-01	2022-01-01	2022-01-01	./.	2022-01-01	2022-01-01	2022-01-01	2022-01-01	2022-01-01	2022-01-01	2022-01-01	2022-01-01	2022-01-01	0/0	2022-01-01	2022-01-01	2022-01-01	2022-01-01	2022-01-01	2022-01-01	2022-01-01	2022-01-01	2022-01-01	2022-01-01	2022-01-01	./.	2022-01-01	2022-01-01	2022-01-01	2022-01-01	2022-01-01	0/0	2022-01-01	0/0	2022-01-01	2022-01-01	2022-01-01	2022-01-01	2022-01-01	2022-01-01	0/0	0/0	2022-01-01	0/0
1	1937815	Chr1_1937815	T	C	0/0	0/0	0/0	0/0	./.	2022-01-01	2022-01-01	0/0	0/0	2022-01-01	2022-01-01	0/0	0/0	2022-01-01	0/0	2022-01-01	0/0	2022-01-01	2022-01-01	0/0	2022-01-01	0/0	2022-01-01	0/0	2022-01-01	0/0	./.	2022-01-01	0/0	2022-01-01	0/0	2022-01-01	0/0	0/0	0/0	0/0	0/0	2022-01-01	0/0	0/0	2022-01-01	0/0	0/0	2022-01-01	0/0
1	1941529	Chr1_1941529	A	G	0/1	2022-01-01	2022-01-01	2022-01-01	2022-01-01	2022-01-01	2022-01-01	2022-01-01	2022-01-01	2022-01-01	2022-01-01	2022-01-01	2022-01-01	2022-01-01	0/0	2022-01-01	2022-01-01	2022-01-01	2022-01-01	2022-01-01	2022-01-01	2022-01-01	2022-01-01	2022-01-01	2022-01-01	2022-01-01	2022-01-01	2022-01-01	2022-01-01	2022-01-01	2022-01-01	2022-01-01	0/0	2022-01-01	0/0	2022-01-01	2022-01-01	2022-01-01	2022-01-01	2022-01-01	2022-01-01	0/0	0/0	2022-01-01	0/0
1	1943618	Chr1_1943618	A	T	0/0	2022-01-01	2022-01-01	1/0	0/0	1/0	2022-01-01	0/0	0/0	0/0	2022-01-01	./.	2022-01-01	2022-01-01	0/0	0/0	1/0	0/0	0/0	2022-01-01	1/0	0/0	2022-01-01	0/0	2022-01-01	0/0	0/0	2022-01-01	0/0	2022-01-01	0/0	2022-01-01	0/0	0/0	0/0	2022-01-01	0/0	2022-01-01	0/0	2022-01-01	2022-01-01	0/0	0/0	2022-01-01	0/0
1	1945408	Chr1_1945408	C	T	0/0	0/0	0/0	0/0	0/0	0/0	0/0	0/0	0/0	0/0	0/0	0/0	0/0	0/0	0/0	0/0	0/0	0/0	0/0	0/0	0/0	0/0	0/0	0/0	0/0	0/0	0/0	0/0	0/0	0/0	0/0	0/0	2022-01-01	0/0	2022-01-01	0/0	0/0	0/0	0/0	0/0	0/0	2022-01-01	2022-01-01	0/0	2022-01-01
1	1949130	Chr1_1949130	G	T	2022-01-01	2022-01-01	2022-01-01	2022-01-01	2022-01-01	2022-01-01	2022-01-01	2022-01-01	2022-01-01	2022-01-01	2022-01-01	2022-01-01	2022-01-01	2022-01-01	0/0	2022-01-01	2022-01-01	2022-01-01	2022-01-01	2022-01-01	2022-01-01	2022-01-01	2022-01-01	2022-01-01	2022-01-01	2022-01-01	2022-01-01	2022-01-01	2022-01-01	2022-01-01	2022-01-01	2022-01-01	0/0	2022-01-01	0/0	2022-01-01	2022-01-01	2022-01-01	2022-01-01	2022-01-01	2022-01-01	0/0	0/0	2022-01-01	0/0
1	1950542	Chr1_1950542	C	T	0/0	0/0	2022-01-01	2022-01-01	0/0	2022-01-01	2022-01-01	0/0	2022-01-01	2022-01-01	2022-01-01	0/0	2022-01-01	2022-01-01	0/0	2022-01-01	0/1	2022-01-01	2022-01-01	2022-01-01	2022-01-01	2022-01-01	2022-01-01	0/0	2022-01-01	2022-01-01	0/0	2022-01-01	2022-01-01	2022-01-01	2022-01-01	2022-01-01	0/0	0/0	0/0	2022-01-01	2022-01-01	2022-01-01	2022-01-01	2022-01-01	2022-01-01	0/0	0/0	2022-01-01	0/0
1	1950986	Chr1_1950986	A	G	2022-01-01	2022-01-01	2022-01-01	2022-01-01	0/0	2022-01-01	2022-01-01	2022-01-01	2022-01-01	2022-01-01	2022-01-01	0/0	2022-01-01	2022-01-01	0/0	2022-01-01	2022-01-01	2022-01-01	2022-01-01	2022-01-01	2022-01-01	2022-01-01	2022-01-01	2022-01-01	2022-01-01	2022-01-01	0/0	2022-01-01	2022-01-01	2022-01-01	2022-01-01	2022-01-01	0/0	2022-01-01	0/0	2022-01-01	2022-01-01	2022-01-01	2022-01-01	2022-01-01	2022-01-01	0/0	0/0	2022-01-01	0/0
1	1955362	Chr1_1955362	C	T	0/0	0/0	0/0	0/0	0/0	0/0	0/0	0/0	2022-01-01	0/0	0/0	0/0	0/0	0/0	0/0	0/0	0/0	0/0	0/0	0/0	2022-01-01	2022-01-01	0/0	0/0	2022-01-01	2022-01-01	0/0	0/0	2022-01-01	0/0	2022-01-01	0/0	0/0	0/0	0/0	0/0	2022-01-01	0/0	2022-01-01	0/0	0/0	0/0	0/0	0/0	0/0
1	1962012	Chr1_1962012	G	C	0/1	0/0	2022-01-01	2022-01-01	0/0	2022-01-01	2022-01-01	2022-01-01	2022-01-01	2022-01-01	2022-01-01	0/0	2022-01-01	2022-01-01	0/0	2022-01-01	2022-01-01	2022-01-01	2022-01-01	2022-01-01	2022-01-01	2022-01-01	2022-01-01	2022-01-01	2022-01-01	2022-01-01	0/0	2022-01-01	2022-01-01	2022-01-01	2022-01-01	2022-01-01	0/0	2022-01-01	0/0	2022-01-01	2022-01-01	2022-01-01	2022-01-01	2022-01-01	2022-01-01	0/0	0/0	2022-01-01	0/0
1	1965179	Chr1_1965179	T	C	2022-01-01	2022-01-01	2022-01-01	2022-01-01	2022-01-01	2022-01-01	2022-01-01	2022-01-01	2022-01-01	2022-01-01	./.	0/0	2022-01-01	2022-01-01	0/0	2022-01-01	./.	2022-01-01	2022-01-01	2022-01-01	2022-01-01	2022-01-01	2022-01-01	2022-01-01	2022-01-01	2022-01-01	2022-01-01	2022-01-01	2022-01-01	2022-01-01	2022-01-01	2022-01-01	0/0	./.	0/0	2022-01-01	2022-01-01	2022-01-01	2022-01-01	2022-01-01	2022-01-01	0/0	0/0	2022-01-01	0/0
1	1968038	Chr1_1968038	C	T	0/0	0/0	0/0	2022-01-01	0/0	0/1	2022-01-01	0/0	2022-01-01	2022-01-01	0/0	0/0	0/0	2022-01-01	0/0	2022-01-01	0/0	2022-01-01	2022-01-01	0/0	2022-01-01	2022-01-01	2022-01-01	0/0	2022-01-01	2022-01-01	0/0	2022-01-01	2022-01-01	2022-01-01	2022-01-01	2022-01-01	0/0	0/0	0/0	2022-01-01	2022-01-01	2022-01-01	2022-01-01	2022-01-01	2022-01-01	0/0	0/0	2022-01-01	0/0
1	1971897	Chr1_1971897	G	A	0/0	2022-01-01	0/0	2022-01-01	0/0	0/1	2022-01-01	0/0	2022-01-01	2022-01-01	0/0	2022-01-01	0/0	2022-01-01	0/0	2022-01-01	0/0	2022-01-01	2022-01-01	0/0	2022-01-01	2022-01-01	2022-01-01	0/0	2022-01-01	2022-01-01	0/0	2022-01-01	2022-01-01	2022-01-01	2022-01-01	2022-01-01	0/0	0/0	0/0	2022-01-01	2022-01-01	2022-01-01	2022-01-01	2022-01-01	2022-01-01	0/0	0/0	2022-01-01	0/0
1	1973963	Chr1_1973963	C	T	0/0	0/0	0/0	0/0	0/0	0/1	0/0	0/0	2022-01-01	2022-01-01	0/0	0/0	0/0	2022-01-01	0/0	2022-01-01	0/0	2022-01-01	2022-01-01	0/0	2022-01-01	2022-01-01	2022-01-01	0/0	2022-01-01	2022-01-01	0/0	2022-01-01	2022-01-01	2022-01-01	2022-01-01	2022-01-01	0/0	0/0	0/0	0/0	2022-01-01	2022-01-01	2022-01-01	0/0	2022-01-01	0/0	0/0	2022-01-01	0/0
1	1974040	Chr1_1974040	C	T	1/0	0/0	2022-01-01	0/0	0/0	1/0	0/0	2022-01-01	0/0	0/0	2022-01-01	0/0	2022-01-01	0/0	0/0	0/0	2022-01-01	0/0	0/0	2022-01-01	0/0	0/0	0/0	2022-01-01	0/0	0/0	0/0	0/0	0/0	0/0	0/0	0/0	0/0	2022-01-01	0/0	0/0	0/0	0/0	0/0	0/0	0/0	0/0	0/0	0/0	0/0
1	1979461	Chr1_1979461	C	A	0/0	2022-01-01	0/0	2022-01-01	0/0	0/1	2022-01-01	0/0	2022-01-01	2022-01-01	0/0	0/0	0/0	2022-01-01	0/0	2022-01-01	0/0	2022-01-01	2022-01-01	0/0	2022-01-01	2022-01-01	2022-01-01	0/0	2022-01-01	2022-01-01	0/0	2022-01-01	2022-01-01	2022-01-01	2022-01-01	2022-01-01	0/0	0/0	0/0	2022-01-01	2022-01-01	2022-01-01	2022-01-01	2022-01-01	2022-01-01	0/0	0/0	2022-01-01	0/0
1	1980280	Chr1_1980280	T	C	0/0	2022-01-01	0/0	2022-01-01	0/0	0/1	2022-01-01	0/0	2022-01-01	2022-01-01	0/0	0/0	0/0	2022-01-01	0/0	2022-01-01	0/0	2022-01-01	2022-01-01	0/0	2022-01-01	2022-01-01	2022-01-01	0/0	2022-01-01	2022-01-01	0/0	2022-01-01	2022-01-01	2022-01-01	2022-01-01	2022-01-01	0/0	0/0	0/0	2022-01-01	2022-01-01	2022-01-01	2022-01-01	2022-01-01	2022-01-01	0/0	0/0	2022-01-01	0/0
1	1981526	Chr1_1981526	A	T	2022-01-01	2022-01-01	2022-01-01	2022-01-01	0/0	0/1	2022-01-01	2022-01-01	2022-01-01	2022-01-01	2022-01-01	0/0	2022-01-01	2022-01-01	0/0	2022-01-01	2022-01-01	2022-01-01	2022-01-01	2022-01-01	2022-01-01	2022-01-01	2022-01-01	2022-01-01	2022-01-01	2022-01-01	0/0	2022-01-01	2022-01-01	2022-01-01	2022-01-01	2022-01-01	0/0	2022-01-01	0/0	2022-01-01	2022-01-01	2022-01-01	2022-01-01	2022-01-01	2022-01-01	0/0	0/0	2022-01-01	0/0
1	1981884	Chr1_1981884	A	G	1/0	0/0	2022-01-01	0/0	2022-01-01	1/0	0/0	2022-01-01	0/0	0/0	2022-01-01	2022-01-01	2022-01-01	0/0	0/0	0/0	2022-01-01	0/0	0/0	2022-01-01	0/0	0/0	0/0	2022-01-01	0/0	0/0	2022-01-01	0/0	0/0	0/0	0/0	0/0	0/0	2022-01-01	0/0	0/0	0/0	0/0	0/0	0/0	0/0	0/0	0/0	0/0	0/0
1	1991142	Chr1_1991142	C	T	0/1	2022-01-01	2022-01-01	2022-01-01	2022-01-01	2022-01-01	2022-01-01	2022-01-01	2022-01-01	2022-01-01	2022-01-01	./.	2022-01-01	2022-01-01	0/0	2022-01-01	2022-01-01	2022-01-01	2022-01-01	2022-01-01	2022-01-01	2022-01-01	2022-01-01	2022-01-01	2022-01-01	2022-01-01	2022-01-01	2022-01-01	2022-01-01	2022-01-01	2022-01-01	2022-01-01	0/0	2022-01-01	0/0	2022-01-01	2022-01-01	2022-01-01	2022-01-01	2022-01-01	2022-01-01	0/0	0/0	2022-01-01	0/0
1	1993309	Chr1_1993309	A	G	0/0	2022-01-01	2022-01-01	2022-01-01	0/0	0/1	2022-01-01	0/0	2022-01-01	2022-01-01	0/0	2022-01-01	2022-01-01	2022-01-01	0/0	2022-01-01	0/0	2022-01-01	2022-01-01	0/0	2022-01-01	2022-01-01	2022-01-01	0/0	2022-01-01	2022-01-01	0/0	2022-01-01	2022-01-01	2022-01-01	2022-01-01	2022-01-01	./.	0/0	0/0	2022-01-01	2022-01-01	2022-01-01	2022-01-01	2022-01-01	2022-01-01	0/0	0/0	2022-01-01	0/0
1	1996726	Chr1_1996726	C	T	0/0	2022-01-01	2022-01-01	2022-01-01	0/0	0/1	2022-01-01	0/0	2022-01-01	2022-01-01	0/0	0/0	2022-01-01	2022-01-01	0/0	2022-01-01	0/0	2022-01-01	2022-01-01	0/0	2022-01-01	2022-01-01	2022-01-01	0/0	2022-01-01	2022-01-01	0/0	2022-01-01	2022-01-01	2022-01-01	2022-01-01	2022-01-01	0/0	0/0	0/0	2022-01-01	2022-01-01	2022-01-01	2022-01-01	2022-01-01	2022-01-01	0/0	0/0	2022-01-01	0/0
1	1998216	Chr1_1998216	T	A	1/0	0/0	0/0	0/0	0/0	1/0	0/0	2022-01-01	0/0	0/0	2022-01-01	0/0	0/0	0/0	1/0	0/0	2022-01-01	0/0	0/0	2022-01-01	0/0	0/0	0/0	2022-01-01	0/0	0/0	0/0	0/0	0/0	0/0	0/0	0/0	1/0	2022-01-01	1/0	0/0	0/0	0/0	0/0	0/0	0/0	1/0	1/0	0/0	1/0
1	2040466	Chr1_2040466	G	C	0/0	0/0	0/0	0/0	0/0	0/0	2022-01-01	0/0	0/0	0/0	0/0	0/0	0/0	0/0	0/0	0/0	0/0	0/0	0/0	0/0	0/0	2022-01-01	0/0	0/0	2022-01-01	2022-01-01	0/0	0/0	2022-01-01	0/0	2022-01-01	0/0	0/0	0/0	0/0	0/0	2022-01-01	0/0	2022-01-01	0/0	0/0	0/0	0/0	0/0	0/0
1	2044913	Chr1_2044913	C	T	./.	2022-01-01	2022-01-01	2022-01-01	0/0	2022-01-01	2022-01-01	./.	2022-01-01	2022-01-01	./.	0/0	2022-01-01	2022-01-01	0/0	2022-01-01	./.	2022-01-01	2022-01-01	./.	./.	2022-01-01	2022-01-01	./.	2022-01-01	2022-01-01	0/0	2022-01-01	2022-01-01	2022-01-01	2022-01-01	2022-01-01	0/0	./.	0/0	2022-01-01	2022-01-01	2022-01-01	2022-01-01	2022-01-01	2022-01-01	0/0	0/0	2022-01-01	0/0
1	2046181	Chr1_2046181	A	G	./.	0/0	0/0	0/0	0/0	0/0	0/0	./.	0/0	0/0	./.	0/0	0/0	0/0	2022-01-01	0/0	./.	0/0	0/0	./.	0/0	0/0	0/0	./.	0/0	0/0	0/0	0/0	0/0	0/0	0/0	0/0	2022-01-01	./.	2022-01-01	0/0	0/0	0/0	0/0	0/0	0/0	2022-01-01	2022-01-01	0/0	2022-01-01
1	2053966	Chr1_2053966	C	G	1/0	0/0	0/0	0/0	2022-01-01	1/0	0/0	2022-01-01	0/0	0/0	2022-01-01	0/0	0/0	0/0	0/0	0/0	2022-01-01	0/0	0/0	2022-01-01	0/0	0/0	0/0	2022-01-01	0/0	0/0	2022-01-01	0/0	0/0	0/0	0/0	0/0	0/0	2022-01-01	0/0	0/0	0/0	0/0	0/0	0/0	0/0	0/0	0/0	0/0	0/0
1	2055836	Chr1_2055836	G	A	1/0	0/0	0/0	0/0	0/0	0/0	0/0	0/0	0/0	0/0	0/0	0/0	0/0	0/0	2022-01-01	0/0	0/0	0/0	0/0	0/0	0/0	0/0	0/0	0/0	0/0	0/0	0/0	0/0	0/0	0/0	0/0	0/0	2022-01-01	0/0	2022-01-01	0/0	0/0	0/0	0/0	0/0	0/0	2022-01-01	2022-01-01	0/0	2022-01-01
1	2066340	Chr1_2066340	T	C	0/0	0/0	0/0	0/0	0/0	1/0	0/0	0/0	0/0	2022-01-01	0/0	0/0	0/0	2022-01-01	0/0	2022-01-01	0/0	2022-01-01	2022-01-01	0/0	2022-01-01	0/0	2022-01-01	0/0	0/0	0/0	0/0	2022-01-01	2022-01-01	2022-01-01	2022-01-01	2022-01-01	0/0	0/0	0/0	0/0	0/0	2022-01-01	0/0	0/0	2022-01-01	0/0	0/0	2022-01-01	0/0
1	2068751	Chr1_2068751	C	T	0/0	2022-01-01	2022-01-01	2022-01-01	0/0	0/1	2022-01-01	0/0	2022-01-01	2022-01-01	0/0	0/0	2022-01-01	2022-01-01	0/0	2022-01-01	0/0	2022-01-01	2022-01-01	0/0	2022-01-01	2022-01-01	2022-01-01	0/0	2022-01-01	2022-01-01	0/0	2022-01-01	2022-01-01	2022-01-01	2022-01-01	2022-01-01	0/0	0/0	0/0	2022-01-01	2022-01-01	2022-01-01	2022-01-01	2022-01-01	2022-01-01	0/0	0/0	2022-01-01	0/0
1	2071716	Chr1_2071716	A	C	0/0	0/0	0/0	0/0	2022-01-01	2022-01-01	0/0	2022-01-01	0/0	2022-01-01	2022-01-01	2022-01-01	0/0	2022-01-01	0/0	2022-01-01	2022-01-01	2022-01-01	2022-01-01	2022-01-01	2022-01-01	0/0	2022-01-01	2022-01-01	0/0	0/0	2022-01-01	2022-01-01	2022-01-01	2022-01-01	2022-01-01	2022-01-01	0/0	0/0	0/0	0/0	0/0	2022-01-01	0/0	0/0	2022-01-01	0/0	0/0	2022-01-01	0/0
1	2073706	Chr1_2073706	G	A	0/0	0/0	0/0	0/0	0/0	2022-01-01	0/0	2022-01-01	0/0	2022-01-01	2022-01-01	0/0	0/0	2022-01-01	0/0	2022-01-01	2022-01-01	2022-01-01	2022-01-01	2022-01-01	2022-01-01	0/0	2022-01-01	2022-01-01	0/0	0/0	0/0	2022-01-01	2022-01-01	2022-01-01	2022-01-01	2022-01-01	0/0	0/0	0/0	0/0	0/0	2022-01-01	0/0	0/0	2022-01-01	0/0	0/0	2022-01-01	0/0
1	2074898	Chr1_2074898	C	A	0/0	0/0	2022-01-01	2022-01-01	0/0	0/0	2022-01-01	0/0	2022-01-01	0/0	0/0	0/0	2022-01-01	0/0	0/0	0/0	0/0	0/0	0/0	0/0	0/0	2022-01-01	0/0	0/0	2022-01-01	2022-01-01	0/0	0/0	0/0	0/0	0/0	0/0	0/0	0/0	0/0	2022-01-01	2022-01-01	0/0	2022-01-01	2022-01-01	0/0	0/0	0/0	0/0	0/0
1	2078157	Chr1_2078157	G	A	0/0	2022-01-01	2022-01-01	2022-01-01	2022-01-01	0/0	2022-01-01	0/0	2022-01-01	0/0	0/0	0/0	2022-01-01	0/0	0/0	0/0	0/0	0/0	0/0	0/0	0/0	2022-01-01	0/0	0/0	2022-01-01	2022-01-01	2022-01-01	0/0	0/0	0/0	0/0	0/0	0/0	0/0	0/0	2022-01-01	2022-01-01	0/0	2022-01-01	2022-01-01	0/0	0/0	0/0	0/0	0/0
1	2079423	Chr1_2079423	G	T	0/0	2022-01-01	2022-01-01	2022-01-01	0/0	0/0	2022-01-01	0/0	2022-01-01	0/0	0/0	0/0	2022-01-01	0/0	0/0	0/0	0/0	0/0	0/0	0/0	0/0	2022-01-01	0/0	0/0	2022-01-01	2022-01-01	0/0	0/0	0/0	0/0	0/0	0/0	0/0	0/0	0/0	2022-01-01	2022-01-01	0/0	2022-01-01	2022-01-01	0/0	0/0	0/0	0/0	0/0
1	2083049	Chr1_2083049	G	C	0/0	0/0	0/0	0/0	0/0	2022-01-01	0/0	2022-01-01	2022-01-01	2022-01-01	2022-01-01	0/0	0/0	2022-01-01	0/0	2022-01-01	2022-01-01	2022-01-01	2022-01-01	2022-01-01	2022-01-01	0/0	2022-01-01	2022-01-01	0/0	0/0	0/0	2022-01-01	2022-01-01	2022-01-01	2022-01-01	2022-01-01	0/0	0/0	0/0	0/0	2022-01-01	2022-01-01	2022-01-01	0/0	2022-01-01	0/0	0/0	2022-01-01	0/0
1	2084677	Chr1_2084677	A	T	0/1	0/0	0/0	0/0	2022-01-01	2022-01-01	0/0	2022-01-01	0/0	2022-01-01	2022-01-01	0/0	0/0	2022-01-01	0/0	2022-01-01	2022-01-01	2022-01-01	2022-01-01	2022-01-01	2022-01-01	0/0	2022-01-01	2022-01-01	0/0	0/0	2022-01-01	2022-01-01	2022-01-01	2022-01-01	2022-01-01	2022-01-01	0/0	2022-01-01	0/0	0/0	2022-01-01	2022-01-01	2022-01-01	0/0	2022-01-01	0/0	0/0	2022-01-01	0/0
1	2088173	Chr1_2088173	G	A	2022-01-01	2022-01-01	2022-01-01	2022-01-01	0/0	0/0	2022-01-01	0/0	2022-01-01	0/0	0/0	0/0	2022-01-01	0/0	0/0	0/0	0/0	0/0	0/0	0/0	0/0	2022-01-01	0/0	0/0	2022-01-01	2022-01-01	0/0	0/0	0/0	0/0	0/0	0/0	0/0	2022-01-01	0/0	2022-01-01	0/0	0/0	0/0	2022-01-01	0/0	0/0	0/0	0/0	0/0
1	2088208	Chr1_2088208	A	G	0/1	2022-01-01	2022-01-01	2022-01-01	2022-01-01	2022-01-01	2022-01-01	2022-01-01	2022-01-01	2022-01-01	2022-01-01	2022-01-01	2022-01-01	2022-01-01	0/0	2022-01-01	2022-01-01	2022-01-01	2022-01-01	2022-01-01	2022-01-01	2022-01-01	2022-01-01	2022-01-01	2022-01-01	2022-01-01	./.	2022-01-01	2022-01-01	2022-01-01	2022-01-01	2022-01-01	0/0	2022-01-01	0/0	2022-01-01	2022-01-01	2022-01-01	2022-01-01	2022-01-01	2022-01-01	0/0	0/0	2022-01-01	0/0
1	2089407	Chr1_2089407	T	C	2022-01-01	2022-01-01	2022-01-01	2022-01-01	2022-01-01	0/0	2022-01-01	0/0	2022-01-01	0/0	0/0	0/0	2022-01-01	0/0	0/0	0/0	0/0	0/0	0/0	0/0	0/0	2022-01-01	0/0	0/0	2022-01-01	2022-01-01	2022-01-01	0/0	0/0	0/0	0/0	0/0	0/0	2022-01-01	0/0	2022-01-01	0/0	0/0	0/0	2022-01-01	0/0	0/0	0/0	0/0	0/0
1	2089705	Chr1_2089705	C	T	0/0	2022-01-01	2022-01-01	2022-01-01	0/0	2022-01-01	2022-01-01	2022-01-01	2022-01-01	2022-01-01	2022-01-01	0/0	2022-01-01	2022-01-01	0/0	2022-01-01	2022-01-01	2022-01-01	2022-01-01	2022-01-01	2022-01-01	2022-01-01	2022-01-01	2022-01-01	2022-01-01	2022-01-01	0/0	2022-01-01	2022-01-01	2022-01-01	2022-01-01	2022-01-01	0/0	0/0	0/0	2022-01-01	2022-01-01	2022-01-01	2022-01-01	2022-01-01	2022-01-01	0/0	0/0	2022-01-01	0/0
1	2089929	Chr1_2089929	C	T	0/0	2022-01-01	2022-01-01	2022-01-01	0/0	0/0	2022-01-01	0/0	2022-01-01	0/0	0/0	0/0	2022-01-01	0/0	0/0	0/0	0/0	0/0	0/0	0/0	0/0	2022-01-01	0/0	0/0	2022-01-01	2022-01-01	0/0	0/0	0/0	0/0	0/0	0/0	0/0	0/0	0/0	2022-01-01	0/0	0/0	0/0	2022-01-01	0/0	0/0	0/0	0/0	0/0
1	2093823	Chr1_2093823	A	G	0/0	2022-01-01	2022-01-01	2022-01-01	2022-01-01	2022-01-01	2022-01-01	2022-01-01	2022-01-01	2022-01-01	2022-01-01	0/0	2022-01-01	2022-01-01	0/0	2022-01-01	2022-01-01	2022-01-01	2022-01-01	2022-01-01	2022-01-01	2022-01-01	2022-01-01	2022-01-01	2022-01-01	2022-01-01	2022-01-01	2022-01-01	2022-01-01	2022-01-01	2022-01-01	2022-01-01	0/0	0/0	0/0	2022-01-01	2022-01-01	2022-01-01	2022-01-01	2022-01-01	2022-01-01	0/0	0/0	2022-01-01	0/0
1	2096025	Chr1_2096025	T	C	0/0	0/0	0/0	0/0	2022-01-01	2022-01-01	0/0	2022-01-01	0/0	2022-01-01	2022-01-01	0/0	0/0	2022-01-01	0/0	2022-01-01	2022-01-01	2022-01-01	2022-01-01	2022-01-01	2022-01-01	0/0	2022-01-01	2022-01-01	0/0	0/0	2022-01-01	2022-01-01	2022-01-01	2022-01-01	2022-01-01	2022-01-01	0/0	0/0	0/0	0/0	2022-01-01	2022-01-01	2022-01-01	0/0	2022-01-01	0/0	0/0	2022-01-01	0/0
1	2098143	Chr1_2098143	G	A	0/0	2022-01-01	2022-01-01	2022-01-01	./.	2022-01-01	2022-01-01	2022-01-01	2022-01-01	2022-01-01	2022-01-01	0/0	2022-01-01	2022-01-01	0/0	2022-01-01	2022-01-01	2022-01-01	2022-01-01	2022-01-01	2022-01-01	2022-01-01	2022-01-01	2022-01-01	2022-01-01	2022-01-01	./.	2022-01-01	2022-01-01	2022-01-01	2022-01-01	2022-01-01	0/0	./.	0/0	2022-01-01	2022-01-01	2022-01-01	2022-01-01	2022-01-01	2022-01-01	0/0	0/0	2022-01-01	0/0
1	2099804	Chr1_2099804	G	T	1/0	0/0	0/0	0/0	0/0	0/0	0/0	0/0	0/0	0/0	0/0	0/0	0/0	0/0	2022-01-01	0/0	0/0	0/0	0/0	0/0	0/0	0/0	0/0	0/0	0/0	0/0	0/0	0/0	0/0	0/0	0/0	0/0	2022-01-01	0/0	2022-01-01	0/0	0/0	0/0	0/0	0/0	0/0	2022-01-01	2022-01-01	0/0	2022-01-01
1	2101591	Chr1_2101591	C	T	0/0	2022-01-01	2022-01-01	2022-01-01	0/0	0/0	2022-01-01	0/0	2022-01-01	0/0	0/0	0/0	2022-01-01	0/0	0/0	0/0	0/0	0/0	0/0	0/0	0/0	2022-01-01	0/0	0/0	2022-01-01	2022-01-01	0/0	0/0	0/0	0/0	0/0	0/0	0/0	0/0	0/0	2022-01-01	0/0	0/0	0/0	2022-01-01	0/0	0/0	0/0	0/0	0/0
1	2103204	Chr1_2103204	A	C	0/0	2022-01-01	0/0	0/0	2022-01-01	2022-01-01	2022-01-01	2022-01-01	0/0	2022-01-01	2022-01-01	0/0	0/0	0/0	0/0	2022-01-01	0/1	2022-01-01	2022-01-01	2022-01-01	0/0	0/0	0/0	0/0	0/0	0/0	2022-01-01	0/0	0/0	0/0	0/0	2022-01-01	0/0	0/0	0/0	0/0	2022-01-01	0/0	2022-01-01	0/0	0/0	0/0	0/0	0/0	0/0
1	2103751	Chr1_2103751	G	A	0/0	0/0	0/0	0/0	0/0	0/0	0/0	0/0	0/0	0/0	0/0	0/0	0/0	2022-01-01	0/0	0/0	0/0	0/0	0/0	0/0	2022-01-01	0/0	2022-01-01	2022-01-01	0/0	0/0	0/0	2022-01-01	2022-01-01	2022-01-01	2022-01-01	0/0	0/0	0/0	0/0	0/0	0/0	2022-01-01	0/0	0/0	2022-01-01	0/0	0/0	2022-01-01	0/0
1	2104649	Chr1_2104649	C	T	0/0	2022-01-01	0/0	./.	2022-01-01	0/1	2022-01-01	0/1	0/0	2022-01-01	2022-01-01	0/0	./.	2022-01-01	0/0	2022-01-01	2022-01-01	2022-01-01	2022-01-01	2022-01-01	2022-01-01	0/0	2022-01-01	2022-01-01	0/0	0/0	0/1	2022-01-01	2022-01-01	2022-01-01	2022-01-01	2022-01-01	0/0	./.	0/0	./.	2022-01-01	2022-01-01	2022-01-01	./.	2022-01-01	0/0	0/0	2022-01-01	0/0
1	2106144	Chr1_2106144	C	T	2022-01-01	2022-01-01	0/0	0/0	2022-01-01	2022-01-01	2022-01-01	2022-01-01	0/0	2022-01-01	2022-01-01	0/0	0/0	2022-01-01	0/0	2022-01-01	2022-01-01	2022-01-01	2022-01-01	2022-01-01	2022-01-01	0/0	2022-01-01	2022-01-01	0/0	0/0	2022-01-01	2022-01-01	2022-01-01	2022-01-01	2022-01-01	2022-01-01	0/0	2022-01-01	0/0	0/0	2022-01-01	2022-01-01	2022-01-01	0/0	2022-01-01	0/0	0/0	2022-01-01	0/0
1	2106250	Chr1_2106250	C	T	2022-01-01	0/0	2022-01-01	2022-01-01	0/0	0/0	0/0	0/0	2022-01-01	0/0	0/0	0/0	2022-01-01	0/0	0/0	0/0	0/0	0/0	0/0	0/0	0/0	2022-01-01	0/0	0/0	2022-01-01	2022-01-01	0/0	0/0	0/0	0/0	0/0	0/0	0/0	2022-01-01	0/0	2022-01-01	0/0	0/0	0/0	2022-01-01	0/0	0/0	0/0	0/0	0/0
1	2106453	Chr1_2106453	C	A	0/0	0/0	0/0	0/0	0/0	0/0	0/0	0/0	0/0	0/0	0/0	0/0	0/0	0/0	0/0	0/0	0/0	0/0	0/0	0/0	0/0	0/0	0/0	0/0	0/0	0/0	0/0	0/0	0/0	0/0	0/0	0/0	2022-01-01	0/0	2022-01-01	0/0	0/0	0/0	0/0	0/0	0/0	2022-01-01	2022-01-01	0/0	2022-01-01
1	2107732	Chr1_2107732	C	T	./.	0/0	0/0	0/0	0/0	0/0	0/0	0/0	0/0	0/0	0/0	2022-01-01	0/0	0/0	2022-01-01	0/0	0/0	0/0	0/0	0/0	0/0	0/0	0/0	0/0	0/0	0/0	0/0	0/0	0/0	0/0	0/0	0/0	2022-01-01	./.	2022-01-01	0/0	0/0	0/0	0/0	0/0	0/0	2022-01-01	2022-01-01	0/0	2022-01-01
1	2107744	Chr1_2107744	C	T	0/0	0/0	0/0	0/0	0/0	0/0	0/0	0/0	0/0	0/0	0/0	0/0	0/0	2022-01-01	0/0	0/0	1/0	0/0	0/0	0/0	2022-01-01	0/0	2022-01-01	2022-01-01	0/0	0/0	0/0	2022-01-01	2022-01-01	2022-01-01	2022-01-01	0/0	0/0	./.	0/0	0/0	0/0	2022-01-01	0/0	0/0	2022-01-01	0/0	0/0	2022-01-01	0/0
1	2107959	Chr1_2107959	T	A	0/0	2022-01-01	0/0	0/0	0/0	2022-01-01	2022-01-01	2022-01-01	0/0	2022-01-01	2022-01-01	2022-01-01	0/0	2022-01-01	0/0	2022-01-01	2022-01-01	2022-01-01	2022-01-01	2022-01-01	2022-01-01	0/0	2022-01-01	2022-01-01	0/0	0/0	0/0	2022-01-01	2022-01-01	2022-01-01	2022-01-01	2022-01-01	0/0	./.	0/0	0/0	2022-01-01	2022-01-01	2022-01-01	0/0	2022-01-01	0/0	0/0	2022-01-01	0/0
1	2110690	Chr1_2110690	G	A	0/0	2022-01-01	0/0	0/0	./.	2022-01-01	2022-01-01	2022-01-01	0/0	2022-01-01	2022-01-01	0/0	0/0	0/0	0/0	2022-01-01	0/1	2022-01-01	2022-01-01	2022-01-01	0/0	0/0	0/0	0/0	0/0	0/0	./.	0/0	0/0	0/0	0/0	2022-01-01	0/0	0/0	0/0	0/0	2022-01-01	0/0	2022-01-01	0/0	0/0	0/0	0/0	0/0	0/0
1	2111726	Chr1_2111726	T	C	2022-01-01	2022-01-01	2022-01-01	2022-01-01	./.	2022-01-01	2022-01-01	2022-01-01	2022-01-01	2022-01-01	2022-01-01	0/0	2022-01-01	2022-01-01	0/0	2022-01-01	2022-01-01	2022-01-01	2022-01-01	2022-01-01	2022-01-01	2022-01-01	2022-01-01	2022-01-01	2022-01-01	2022-01-01	./.	2022-01-01	2022-01-01	2022-01-01	2022-01-01	2022-01-01	0/0	2022-01-01	0/0	2022-01-01	2022-01-01	2022-01-01	2022-01-01	2022-01-01	2022-01-01	0/0	0/0	2022-01-01	0/0
1	2114191	Chr1_2114191	G	A	1/0	0/0	0/0	0/0	0/0	0/0	0/0	0/0	2022-01-01	0/0	0/0	0/0	0/0	2022-01-01	0/0	0/0	1/0	0/0	0/0	0/0	2022-01-01	2022-01-01	2022-01-01	2022-01-01	2022-01-01	2022-01-01	0/0	2022-01-01	2022-01-01	2022-01-01	2022-01-01	0/0	0/0	2022-01-01	0/0	0/0	0/0	2022-01-01	0/0	0/0	2022-01-01	0/0	0/0	2022-01-01	0/0
1	2114522	Chr1_2114522	T	C	0/0	0/0	0/0	0/0	0/0	2022-01-01	0/0	2022-01-01	0/0	2022-01-01	2022-01-01	0/0	0/0	0/0	0/0	2022-01-01	0/1	2022-01-01	2022-01-01	2022-01-01	0/0	0/0	0/0	0/0	0/0	0/0	0/0	0/0	0/0	0/0	0/0	2022-01-01	0/0	0/0	0/0	0/0	2022-01-01	0/0	2022-01-01	0/0	0/0	0/0	0/0	0/0	0/0
1	2115289	Chr1_2115289	A	G	0/0	0/0	0/0	0/0	0/0	0/0	0/0	0/0	2022-01-01	0/0	0/0	0/0	0/0	2022-01-01	0/0	0/0	1/0	0/0	0/0	0/0	2022-01-01	2022-01-01	2022-01-01	2022-01-01	2022-01-01	2022-01-01	0/0	2022-01-01	2022-01-01	2022-01-01	2022-01-01	0/0	0/0	0/0	0/0	0/0	0/0	2022-01-01	0/0	0/0	2022-01-01	0/0	0/0	2022-01-01	0/0
1	2116639	Chr1_2116639	A	T	0/0	0/0	0/0	0/0	0/0	0/0	0/0	0/0	./.	0/0	0/0	0/0	0/0	0/0	2022-01-01	0/0	0/0	0/0	0/0	0/0	0/0	0/0	0/0	0/0	0/0	0/0	0/0	0/0	./.	./.	0/0	0/0	2022-01-01	0/0	2022-01-01	0/0	0/0	0/0	0/0	0/0	0/0	2022-01-01	2022-01-01	./.	2022-01-01
1	2116793	Chr1_2116793	G	A	1/0	0/0	0/0	0/0	2022-01-01	0/0	0/0	0/0	2022-01-01	0/0	0/0	0/0	0/0	2022-01-01	0/0	0/0	1/0	0/0	0/0	0/0	2022-01-01	2022-01-01	2022-01-01	2022-01-01	2022-01-01	2022-01-01	2022-01-01	2022-01-01	2022-01-01	2022-01-01	2022-01-01	0/0	0/0	2022-01-01	0/0	0/0	0/0	2022-01-01	0/0	0/0	2022-01-01	0/0	0/0	2022-01-01	0/0
1	2117318	Chr1_2117318	T	C	1/0	0/0	0/0	0/0	2022-01-01	0/0	0/0	0/0	2022-01-01	0/0	0/0	0/0	0/0	2022-01-01	0/0	0/0	1/0	0/0	0/0	0/0	2022-01-01	2022-01-01	2022-01-01	2022-01-01	2022-01-01	2022-01-01	2022-01-01	2022-01-01	2022-01-01	2022-01-01	2022-01-01	0/0	0/0	2022-01-01	0/0	0/0	0/0	2022-01-01	0/0	0/0	2022-01-01	0/0	0/0	2022-01-01	0/0
1	2120093	Chr1_2120093	G	A	0/0	2022-01-01	2022-01-01	2022-01-01	0/0	2022-01-01	2022-01-01	2022-01-01	2022-01-01	2022-01-01	2022-01-01	2022-01-01	2022-01-01	2022-01-01	0/0	2022-01-01	2022-01-01	2022-01-01	2022-01-01	2022-01-01	2022-01-01	2022-01-01	2022-01-01	2022-01-01	2022-01-01	2022-01-01	0/0	2022-01-01	2022-01-01	2022-01-01	2022-01-01	2022-01-01	0/0	0/0	0/0	2022-01-01	2022-01-01	2022-01-01	2022-01-01	2022-01-01	2022-01-01	0/0	0/0	2022-01-01	0/0
1	2124430	Chr1_2124430	G	T	0/0	0/0	0/0	0/0	0/0	0/1	0/0	0/0	2022-01-01	2022-01-01	0/0	0/0	0/0	2022-01-01	0/0	2022-01-01	2022-01-01	2022-01-01	2022-01-01	0/0	2022-01-01	2022-01-01	2022-01-01	2022-01-01	2022-01-01	2022-01-01	0/0	2022-01-01	2022-01-01	2022-01-01	2022-01-01	2022-01-01	0/0	0/0	0/0	0/0	2022-01-01	2022-01-01	2022-01-01	0/0	2022-01-01	0/0	0/0	2022-01-01	0/0
1	2125619	Chr1_2125619	T	G	2022-01-01	0/0	0/0	0/0	2022-01-01	0/0	0/0	0/0	0/0	0/0	0/0	2022-01-01	0/0	0/0	2022-01-01	0/0	0/0	0/0	0/0	0/0	0/0	0/0	0/0	0/0	0/0	0/0	2022-01-01	0/0	0/0	0/0	0/0	0/0	2022-01-01	2022-01-01	2022-01-01	0/0	0/0	0/0	0/0	0/0	0/0	2022-01-01	2022-01-01	0/0	2022-01-01
1	2125718	Chr1_2125718	G	C	0/0	2022-01-01	0/0	0/0	0/0	0/1	2022-01-01	0/0	2022-01-01	2022-01-01	0/0	0/0	0/0	2022-01-01	0/0	2022-01-01	0/1	2022-01-01	2022-01-01	0/0	2022-01-01	2022-01-01	2022-01-01	2022-01-01	2022-01-01	2022-01-01	0/0	2022-01-01	2022-01-01	2022-01-01	2022-01-01	2022-01-01	0/0	0/0	0/0	0/0	2022-01-01	2022-01-01	2022-01-01	0/0	2022-01-01	0/0	0/0	2022-01-01	0/0
1	2137478	Chr1_2137478	G	A	0/0	0/0	0/0	0/0	0/0	0/1	0/0	0/0	2022-01-01	2022-01-01	0/0	0/0	0/0	0/0	0/0	2022-01-01	2022-01-01	2022-01-01	2022-01-01	0/0	0/0	2022-01-01	0/0	0/0	2022-01-01	2022-01-01	0/0	0/0	0/0	0/0	0/0	2022-01-01	0/0	0/0	0/0	0/0	2022-01-01	0/0	2022-01-01	0/0	0/0	0/0	0/0	0/0	0/0
1	2137819	Chr1_2137819	A	C	1/0	2022-01-01	0/0	2022-01-01	2022-01-01	0/0	0/0	0/0	0/0	0/0	0/0	2022-01-01	0/0	0/0	0/0	0/0	0/0	0/0	0/0	0/0	0/0	0/0	0/0	0/0	0/0	0/0	2022-01-01	0/0	0/0	0/0	0/0	0/0	0/0	2022-01-01	0/0	2022-01-01	0/0	0/0	0/0	2022-01-01	0/0	0/0	0/0	0/0	0/0
1	2144999	Chr1_2144999	G	A	1/0	0/0	0/0	0/0	0/0	0/0	0/0	0/0	0/0	0/0	0/0	0/0	0/0	0/0	1/0	0/0	0/0	0/0	0/0	0/0	0/0	0/0	0/0	0/0	0/0	0/0	0/0	0/0	0/0	0/0	0/0	0/0	2022-01-01	0/0	2022-01-01	0/0	0/0	0/0	0/0	0/0	0/0	2022-01-01	2022-01-01	0/0	2022-01-01
1	2146468	Chr1_2146468	G	A	2022-01-01	2022-01-01	2022-01-01	2022-01-01	2022-01-01	2022-01-01	0/0	2022-01-01	2022-01-01	2022-01-01	2022-01-01	2022-01-01	2022-01-01	0/0	0/0	2022-01-01	2022-01-01	2022-01-01	2022-01-01	2022-01-01	0/0	2022-01-01	0/0	0/0	2022-01-01	2022-01-01	2022-01-01	0/0	0/0	0/0	0/0	2022-01-01	0/0	2022-01-01	0/0	2022-01-01	2022-01-01	0/0	2022-01-01	2022-01-01	0/0	0/0	0/0	0/0	0/0
1	2147436	Chr1_2147436	A	T	2022-01-01	2022-01-01	2022-01-01	2022-01-01	2022-01-01	2022-01-01	2022-01-01	2022-01-01	2022-01-01	2022-01-01	2022-01-01	2022-01-01	2022-01-01	0/0	0/0	2022-01-01	2022-01-01	2022-01-01	2022-01-01	2022-01-01	0/0	2022-01-01	0/0	0/0	2022-01-01	2022-01-01	2022-01-01	0/0	0/0	0/0	0/0	2022-01-01	0/0	2022-01-01	0/0	2022-01-01	2022-01-01	0/0	2022-01-01	2022-01-01	0/0	0/0	0/0	0/0	0/0
1	2154128	Chr1_2154128	G	A	1/0	2022-01-01	0/0	2022-01-01	2022-01-01	0/0	0/0	0/0	0/0	0/0	0/0	2022-01-01	0/0	2022-01-01	0/0	0/0	0/0	0/0	0/0	0/0	2022-01-01	0/0	2022-01-01	2022-01-01	0/0	0/0	2022-01-01	2022-01-01	2022-01-01	2022-01-01	2022-01-01	0/0	0/0	2022-01-01	0/0	2022-01-01	0/0	2022-01-01	0/0	2022-01-01	2022-01-01	0/0	0/0	2022-01-01	0/0
1	2154167	Chr1_2154167	C	T	2022-01-01	2022-01-01	0/0	2022-01-01	2022-01-01	0/0	0/0	0/0	0/0	0/0	0/0	2022-01-01	0/0	2022-01-01	0/0	0/0	0/0	0/0	0/0	0/0	2022-01-01	0/0	2022-01-01	2022-01-01	0/0	0/0	2022-01-01	2022-01-01	2022-01-01	2022-01-01	2022-01-01	0/0	0/0	2022-01-01	0/0	2022-01-01	0/0	2022-01-01	0/0	2022-01-01	2022-01-01	0/0	0/0	2022-01-01	0/0
1	2157896	Chr1_2157896	G	A	0/0	0/0	2022-01-01	0/0	0/0	2022-01-01	2022-01-01	2022-01-01	2022-01-01	2022-01-01	2022-01-01	0/0	2022-01-01	0/0	0/0	2022-01-01	2022-01-01	2022-01-01	2022-01-01	2022-01-01	0/0	2022-01-01	0/0	0/0	2022-01-01	2022-01-01	0/0	0/0	0/0	0/0	0/0	2022-01-01	0/0	0/0	0/0	0/0	2022-01-01	./.	2022-01-01	0/0	0/0	0/0	0/0	0/0	0/0
1	2161668	Chr1_2161668	T	C	1/0	2022-01-01	0/0	2022-01-01	0/0	0/0	0/0	0/0	0/0	0/0	0/0	0/0	0/0	0/0	0/0	0/0	0/0	0/0	0/0	0/0	0/0	0/0	0/0	0/0	0/0	0/0	0/0	0/0	0/0	0/0	0/0	0/0	0/0	2022-01-01	0/0	2022-01-01	0/0	0/0	0/0	2022-01-01	0/0	0/0	0/0	0/0	0/0
1	2163066	Chr1_2163066	C	T	1/0	0/0	0/0	0/0	2022-01-01	0/0	0/0	0/0	0/0	0/0	0/0	2022-01-01	0/0	0/0	2022-01-01	0/0	0/0	0/0	0/0	0/0	0/0	0/0	0/0	0/0	0/0	0/0	2022-01-01	0/0	0/0	0/0	0/0	0/0	2022-01-01	0/0	2022-01-01	0/0	0/0	0/0	0/0	0/0	0/0	2022-01-01	2022-01-01	0/0	2022-01-01
1	2165003	Chr1_2165003	C	T	2022-01-01	2022-01-01	0/0	2022-01-01	0/0	0/0	0/0	0/0	0/0	0/0	0/0	0/0	0/0	0/0	2022-01-01	0/0	0/0	0/0	0/0	0/0	0/0	0/0	0/0	0/0	0/0	0/0	0/0	0/0	0/0	0/0	0/0	0/0	2022-01-01	2022-01-01	2022-01-01	2022-01-01	0/0	0/0	0/0	2022-01-01	0/0	2022-01-01	2022-01-01	0/0	2022-01-01
1	2165224	Chr1_2165224	C	T	0/0	0/0	0/0	0/0	0/0	0/0	2022-01-01	0/0	0/0	0/0	0/0	0/0	0/0	2022-01-01	0/0	0/0	0/0	0/0	0/0	0/0	2022-01-01	0/0	2022-01-01	2022-01-01	0/0	0/0	0/0	2022-01-01	2022-01-01	2022-01-01	2022-01-01	0/0	0/0	0/0	0/0	0/0	0/0	2022-01-01	0/0	0/0	2022-01-01	0/0	0/0	2022-01-01	0/0
1	2165347	Chr1_2165347	C	T	0/1	2022-01-01	2022-01-01	2022-01-01	0/0	2022-01-01	2022-01-01	2022-01-01	2022-01-01	2022-01-01	2022-01-01	0/0	2022-01-01	2022-01-01	0/0	2022-01-01	2022-01-01	2022-01-01	2022-01-01	2022-01-01	2022-01-01	2022-01-01	2022-01-01	2022-01-01	2022-01-01	2022-01-01	0/0	2022-01-01	2022-01-01	2022-01-01	2022-01-01	2022-01-01	0/0	2022-01-01	0/0	2022-01-01	2022-01-01	2022-01-01	2022-01-01	2022-01-01	2022-01-01	0/0	0/0	2022-01-01	0/0
1	2166303	Chr1_2166303	G	A	0/0	0/0	2022-01-01	0/0	0/0	2022-01-01	./.	2022-01-01	2022-01-01	2022-01-01	2022-01-01	0/0	2022-01-01	2022-01-01	0/0	2022-01-01	2022-01-01	2022-01-01	2022-01-01	2022-01-01	2022-01-01	2022-01-01	2022-01-01	2022-01-01	2022-01-01	2022-01-01	0/0	2022-01-01	2022-01-01	2022-01-01	2022-01-01	2022-01-01	0/0	0/0	0/0	0/0	2022-01-01	2022-01-01	2022-01-01	0/0	2022-01-01	0/0	0/0	2022-01-01	0/0
1	2166489	Chr1_2166489	G	A	0/0	0/0	2022-01-01	0/0	0/0	2022-01-01	0/0	2022-01-01	2022-01-01	2022-01-01	2022-01-01	0/0	2022-01-01	0/0	0/0	2022-01-01	2022-01-01	2022-01-01	2022-01-01	2022-01-01	0/0	2022-01-01	0/0	0/0	2022-01-01	2022-01-01	0/0	0/0	0/0	0/0	0/0	2022-01-01	0/0	0/0	0/0	0/0	2022-01-01	0/0	2022-01-01	0/0	0/0	0/0	0/0	0/0	0/0
1	2167180	Chr1_2167180	C	T	0/0	0/0	0/0	0/0	0/0	0/1	0/0	0/0	2022-01-01	0/0	0/0	0/0	0/0	0/0	0/0	0/1	0/1	0/0	2022-01-01	2022-01-01	0/0	2022-01-01	0/0	0/0	2022-01-01	2022-01-01	0/0	0/0	0/0	0/0	0/0	2022-01-01	0/0	0/0	0/0	0/0	2022-01-01	0/0	2022-01-01	0/0	0/0	0/0	0/0	0/0	0/0
1	2167333	Chr1_2167333	G	A	0/0	0/0	0/0	0/0	0/0	0/0	2022-01-01	0/0	0/0	0/0	0/0	0/0	0/0	2022-01-01	0/0	0/0	0/0	0/0	0/0	0/0	2022-01-01	0/0	2022-01-01	2022-01-01	0/0	0/0	0/0	2022-01-01	2022-01-01	2022-01-01	2022-01-01	0/0	0/0	0/0	0/0	0/0	0/0	2022-01-01	0/0	0/0	2022-01-01	0/0	0/0	2022-01-01	0/0
1	2168503	Chr1_2168503	G	A	0/1	2022-01-01	2022-01-01	2022-01-01	0/0	2022-01-01	0/0	2022-01-01	2022-01-01	2022-01-01	2022-01-01	0/0	2022-01-01	0/0	0/0	2022-01-01	2022-01-01	2022-01-01	2022-01-01	2022-01-01	0/0	2022-01-01	0/0	0/0	2022-01-01	2022-01-01	0/0	0/0	0/0	0/0	0/0	2022-01-01	0/0	2022-01-01	0/0	2022-01-01	2022-01-01	0/0	2022-01-01	2022-01-01	0/0	0/0	0/0	0/0	0/0
1	2169935	Chr1_2169935	T	C	2022-01-01	2022-01-01	2022-01-01	2022-01-01	2022-01-01	2022-01-01	2022-01-01	2022-01-01	2022-01-01	2022-01-01	2022-01-01	2022-01-01	2022-01-01	2022-01-01	0/0	2022-01-01	2022-01-01	2022-01-01	2022-01-01	2022-01-01	2022-01-01	2022-01-01	2022-01-01	2022-01-01	2022-01-01	2022-01-01	2022-01-01	2022-01-01	2022-01-01	2022-01-01	2022-01-01	2022-01-01	0/0	2022-01-01	0/0	2022-01-01	2022-01-01	2022-01-01	2022-01-01	2022-01-01	2022-01-01	0/0	0/0	2022-01-01	0/0
1	2170968	Chr1_2170968	G	A	0/1	0/1	0/1	0/0	2022-01-01	2022-01-01	2022-01-01	2022-01-01	2022-01-01	2022-01-01	2022-01-01	2022-01-01	0/0	0/0	0/0	2022-01-01	2022-01-01	2022-01-01	2022-01-01	2022-01-01	0/0	2022-01-01	0/0	0/0	2022-01-01	2022-01-01	2022-01-01	0/0	0/0	0/0	0/0	2022-01-01	0/0	0/0	0/0	0/1	2022-01-01	0/0	2022-01-01	0/0	0/0	0/0	0/0	0/0	0/0
1	2171102	Chr1_2171102	G	A	0/0	0/0	1/0	0/0	2022-01-01	0/0	0/0	0/0	0/0	0/0	0/0	2022-01-01	0/0	2022-01-01	0/0	0/0	0/0	0/0	0/0	0/0	2022-01-01	0/0	2022-01-01	2022-01-01	0/0	0/0	2022-01-01	2022-01-01	2022-01-01	2022-01-01	2022-01-01	0/0	0/0	0/0	0/0	0/0	0/0	2022-01-01	0/0	0/0	2022-01-01	0/0	0/0	2022-01-01	0/0
1	2172955	Chr1_2172955	T	C	2022-01-01	2022-01-01	2022-01-01	2022-01-01	2022-01-01	2022-01-01	2022-01-01	2022-01-01	2022-01-01	2022-01-01	2022-01-01	0/0	2022-01-01	0/0	0/0	2022-01-01	2022-01-01	2022-01-01	2022-01-01	2022-01-01	0/0	2022-01-01	0/0	0/0	2022-01-01	2022-01-01	0/0	0/0	0/0	./.	0/0	2022-01-01	0/0	2022-01-01	0/0	2022-01-01	2022-01-01	0/0	2022-01-01	2022-01-01	0/0	0/0	0/0	0/0	0/0
1	2173940	Chr1_2173940	G	A	0/0	./.	0/0	0/0	0/0	0/0	0/0	0/0	0/0	0/0	0/0	2022-01-01	./.	2022-01-01	0/0	0/0	0/0	0/0	0/0	0/0	2022-01-01	0/0	2022-01-01	2022-01-01	0/0	0/0	2022-01-01	2022-01-01	2022-01-01	2022-01-01	2022-01-01	0/0	0/0	0/0	0/0	0/0	0/0	2022-01-01	0/0	0/0	2022-01-01	0/0	0/0	2022-01-01	0/0
1	2173949	Chr1_2173949	G	A	1/0	./.	2022-01-01	2022-01-01	0/0	0/0	0/0	0/0	0/0	0/0	0/0	0/0	./.	2022-01-01	0/0	0/0	0/0	0/0	0/0	0/0	2022-01-01	0/0	2022-01-01	2022-01-01	0/0	0/0	0/0	2022-01-01	2022-01-01	2022-01-01	2022-01-01	0/0	0/0	2022-01-01	0/0	2022-01-01	0/0	2022-01-01	0/0	2022-01-01	2022-01-01	0/0	0/0	2022-01-01	0/0
1	2173996	Chr1_2173996	G	A	1/0	0/0	0/0	0/0	0/0	0/0	0/0	0/0	0/0	0/0	0/0	2022-01-01	0/0	0/0	2022-01-01	0/0	0/0	0/0	0/0	0/0	0/0	0/0	0/0	0/0	0/0	0/0	2022-01-01	0/0	0/0	0/0	0/0	0/0	2022-01-01	0/0	2022-01-01	0/0	0/0	0/0	0/0	0/0	0/0	2022-01-01	2022-01-01	0/0	2022-01-01
1	2174044	Chr1_2174044	C	T	2022-01-01	2022-01-01	2022-01-01	2022-01-01	0/0	0/0	0/0	0/0	0/0	0/0	0/0	0/0	2022-01-01	0/0	2022-01-01	0/0	0/0	0/0	0/0	0/0	0/0	0/0	0/0	0/0	0/0	0/0	0/0	0/0	0/0	0/0	0/0	0/0	2022-01-01	2022-01-01	2022-01-01	2022-01-01	0/0	0/0	0/0	2022-01-01	0/0	2022-01-01	2022-01-01	0/0	2022-01-01
1	2174308	Chr1_2174308	A	G	1/0	2022-01-01	2022-01-01	2022-01-01	0/0	0/0	0/0	0/0	0/0	0/0	0/0	0/0	2022-01-01	0/0	0/0	0/0	0/0	0/0	0/0	0/0	0/0	0/0	0/0	0/0	0/0	0/0	0/0	0/0	0/0	0/0	0/0	0/0	0/0	2022-01-01	0/0	2022-01-01	0/0	0/0	0/0	2022-01-01	0/0	0/0	0/0	0/0	0/0
1	2175730	Chr1_2175730	C	T	2022-01-01	2022-01-01	2022-01-01	2022-01-01	2022-01-01	0/0	0/0	0/0	0/0	0/0	0/0	2022-01-01	2022-01-01	2022-01-01	0/0	0/0	0/0	0/0	0/0	0/0	2022-01-01	0/0	2022-01-01	2022-01-01	0/0	0/0	2022-01-01	2022-01-01	2022-01-01	2022-01-01	2022-01-01	0/0	0/0	2022-01-01	0/0	2022-01-01	0/0	2022-01-01	0/0	2022-01-01	2022-01-01	0/0	0/0	2022-01-01	0/0
1	2177126	Chr1_2177126	A	G	1/0	0/0	0/0	0/0	0/0	0/0	0/0	0/0	0/0	0/0	0/0	0/0	0/0	0/0	2022-01-01	0/0	0/0	0/0	0/0	0/0	0/0	0/0	0/0	0/0	0/0	0/0	0/0	0/0	0/0	0/0	0/0	0/0	2022-01-01	0/0	2022-01-01	0/0	0/0	0/0	0/0	0/0	0/0	2022-01-01	2022-01-01	0/0	2022-01-01
1	2177454	Chr1_2177454	A	C	1/0	2022-01-01	2022-01-01	2022-01-01	0/0	0/0	0/0	0/0	0/0	0/0	0/0	0/0	2022-01-01	0/0	0/0	0/0	0/0	0/0	0/0	0/0	0/0	0/0	0/0	0/0	0/0	0/0	0/0	0/0	0/0	0/0	0/0	0/0	0/0	2022-01-01	0/0	2022-01-01	0/0	0/0	0/0	2022-01-01	0/0	0/0	0/0	0/0	0/0
1	2201463	Chr1_2201463	A	G	0/0	0/0	0/0	0/0	2022-01-01	2022-01-01	2022-01-01	2022-01-01	2022-01-01	2022-01-01	2022-01-01	0/0	0/0	2022-01-01	0/0	2022-01-01	2022-01-01	2022-01-01	2022-01-01	2022-01-01	2022-01-01	2022-01-01	2022-01-01	2022-01-01	2022-01-01	2022-01-01	0/0	2022-01-01	2022-01-01	2022-01-01	2022-01-01	2022-01-01	0/0	0/0	0/0	0/0	2022-01-01	2022-01-01	2022-01-01	0/0	2022-01-01	0/0	0/0	2022-01-01	0/0
1	2205444	Chr1_2205444	C	T	0/0	0/0	0/0	0/0	0/0	2022-01-01	2022-01-01	2022-01-01	2022-01-01	2022-01-01	2022-01-01	0/0	0/0	0/0	0/0	2022-01-01	2022-01-01	2022-01-01	2022-01-01	2022-01-01	0/0	2022-01-01	0/0	0/0	2022-01-01	2022-01-01	0/0	0/0	0/0	0/0	0/0	2022-01-01	0/0	0/0	0/0	0/0	2022-01-01	0/0	2022-01-01	0/0	0/0	0/0	0/0	0/0	0/0
1	2205500	Chr1_2205500	G	A	0/0	0/0	0/0	0/0	2022-01-01	2022-01-01	2022-01-01	2022-01-01	2022-01-01	2022-01-01	2022-01-01	0/0	0/0	2022-01-01	0/0	2022-01-01	2022-01-01	2022-01-01	2022-01-01	2022-01-01	2022-01-01	2022-01-01	2022-01-01	2022-01-01	2022-01-01	2022-01-01	0/0	2022-01-01	2022-01-01	2022-01-01	2022-01-01	2022-01-01	0/0	0/0	0/0	0/0	2022-01-01	2022-01-01	2022-01-01	0/0	2022-01-01	0/0	0/0	2022-01-01	0/0
1	2207359	Chr1_2207359	G	A	2022-01-01	2022-01-01	2022-01-01	2022-01-01	0/0	0/0	0/0	0/0	0/0	0/0	0/0	2022-01-01	2022-01-01	0/0	2022-01-01	0/0	0/0	0/0	0/0	0/0	0/0	0/0	0/0	0/0	0/0	0/0	./.	0/0	0/0	0/0	0/0	0/0	2022-01-01	2022-01-01	2022-01-01	2022-01-01	0/0	0/0	0/0	2022-01-01	0/0	2022-01-01	2022-01-01	0/0	2022-01-01
1	2209038	Chr1_2209038	G	A	0/0	0/0	0/0	0/0	2022-01-01	0/0	2022-01-01	0/0	0/0	0/0	0/0	0/0	0/0	2022-01-01	0/0	0/0	1/0	0/0	0/0	0/0	2022-01-01	0/0	2022-01-01	2022-01-01	0/0	0/0	0/0	2022-01-01	2022-01-01	2022-01-01	2022-01-01	0/0	0/0	0/0	0/0	0/0	0/0	2022-01-01	0/0	0/0	2022-01-01	0/0	0/0	2022-01-01	0/0
1	2213226	Chr1_2213226	C	A	0/0	0/0	0/0	0/0	2022-01-01	2022-01-01	2022-01-01	2022-01-01	2022-01-01	2022-01-01	2022-01-01	0/0	0/0	2022-01-01	0/0	2022-01-01	2022-01-01	2022-01-01	2022-01-01	2022-01-01	2022-01-01	2022-01-01	2022-01-01	2022-01-01	2022-01-01	2022-01-01	0/0	2022-01-01	2022-01-01	2022-01-01	2022-01-01	2022-01-01	0/0	0/0	0/0	0/0	2022-01-01	2022-01-01	2022-01-01	0/0	2022-01-01	0/0	0/0	2022-01-01	0/0
1	2213679	Chr1_2213679	G	A	0/0	0/0	0/0	0/0	0/0	0/0	0/0	0/0	0/0	0/0	0/0	2022-01-01	0/0	2022-01-01	0/0	0/0	0/0	0/0	0/0	0/0	2022-01-01	0/0	2022-01-01	2022-01-01	0/0	0/0	2022-01-01	2022-01-01	2022-01-01	2022-01-01	2022-01-01	0/0	0/0	0/0	0/0	0/0	0/0	2022-01-01	0/0	0/0	2022-01-01	0/0	0/0	2022-01-01	0/0
1	2216593	Chr1_2216593	C	T	0/0	0/0	0/0	0/0	0/0	2022-01-01	0/0	2022-01-01	2022-01-01	2022-01-01	2022-01-01	0/0	0/0	0/0	0/0	2022-01-01	0/1	2022-01-01	2022-01-01	2022-01-01	0/0	2022-01-01	0/0	0/0	2022-01-01	2022-01-01	0/0	0/0	0/0	0/0	0/0	2022-01-01	0/0	0/0	0/0	0/0	2022-01-01	0/0	2022-01-01	0/0	0/0	0/0	0/0	0/0	0/0
1	2222797	Chr1_2222797	G	T	0/0	0/0	0/0	0/0	0/0	2022-01-01	0/0	2022-01-01	2022-01-01	2022-01-01	2022-01-01	0/0	0/0	0/0	0/0	2022-01-01	0/0	2022-01-01	2022-01-01	2022-01-01	0/0	2022-01-01	0/0	0/0	2022-01-01	2022-01-01	0/0	0/0	0/0	0/0	0/0	2022-01-01	0/0	0/0	0/0	0/0	2022-01-01	0/0	2022-01-01	0/0	0/0	0/0	0/0	0/0	0/0
1	2223031	Chr1_2223031	G	T	2022-01-01	2022-01-01	2022-01-01	2022-01-01	0/0	0/0	0/0	0/0	0/0	0/0	0/0	0/0	2022-01-01	0/0	2022-01-01	0/0	0/0	0/0	0/0	0/0	0/0	0/0	0/0	0/0	0/0	0/0	0/0	0/0	0/0	0/0	0/0	0/0	2022-01-01	2022-01-01	2022-01-01	2022-01-01	0/0	0/0	0/0	2022-01-01	0/0	2022-01-01	2022-01-01	0/0	2022-01-01
1	2225326	Chr1_2225326	A	G	1/0	0/0	0/0	0/0	0/0	0/0	2022-01-01	0/0	0/0	0/0	0/0	2022-01-01	0/0	2022-01-01	0/0	0/0	1/0	0/0	0/0	0/0	2022-01-01	0/0	2022-01-01	2022-01-01	0/0	0/0	2022-01-01	2022-01-01	2022-01-01	2022-01-01	2022-01-01	0/0	0/0	2022-01-01	0/0	0/0	0/0	2022-01-01	0/0	0/0	2022-01-01	0/0	0/0	2022-01-01	0/0
1	2225339	Chr1_2225339	G	A	0/0	0/0	0/0	0/0	0/0	0/0	2022-01-01	0/0	0/0	0/0	0/0	0/0	0/0	2022-01-01	0/0	0/0	1/0	0/0	0/0	0/0	2022-01-01	0/0	2022-01-01	2022-01-01	0/0	0/0	0/0	2022-01-01	2022-01-01	2022-01-01	2022-01-01	0/0	0/0	0/0	0/0	0/0	0/0	2022-01-01	0/0	0/0	2022-01-01	0/0	0/0	2022-01-01	0/0
1	2225564	Chr1_2225564	C	T	0/0	0/0	0/0	0/0	2022-01-01	2022-01-01	0/0	2022-01-01	2022-01-01	2022-01-01	2022-01-01	0/0	0/0	0/0	0/0	2022-01-01	0/1	./.	2022-01-01	2022-01-01	0/0	2022-01-01	0/0	0/0	2022-01-01	2022-01-01	0/0	0/0	0/0	0/0	0/0	2022-01-01	0/0	0/0	0/0	0/0	2022-01-01	0/0	2022-01-01	0/0	0/0	0/0	0/0	0/0	0/0
1	2225825	Chr1_2225825	C	T	1/0	2022-01-01	2022-01-01	2022-01-01	0/0	0/0	0/0	0/0	0/0	0/0	0/0	0/0	2022-01-01	0/0	2022-01-01	0/0	0/0	0/0	0/0	0/0	0/0	0/0	0/0	0/0	0/0	0/0	0/0	0/0	0/0	0/0	0/0	0/0	2022-01-01	0/0	2022-01-01	2022-01-01	0/0	0/0	0/0	2022-01-01	0/0	2022-01-01	2022-01-01	0/0	2022-01-01
1	2225934	Chr1_2225934	G	A	0/0	0/0	0/0	0/0	0/0	0/0	0/0	0/0	2022-01-01	2022-01-01	2022-01-01	0/0	0/0	0/0	0/0	2022-01-01	0/0	2022-01-01	0/0	0/0	0/0	2022-01-01	0/0	0/0	2022-01-01	2022-01-01	0/0	0/0	0/0	0/0	0/0	0/0	0/0	0/0	0/0	0/0	2022-01-01	0/0	2022-01-01	0/0	0/0	0/0	0/0	0/0	0/0
1	2225993	Chr1_2225993	G	T	0/0	0/0	0/0	0/0	0/0	2022-01-01	0/0	2022-01-01	2022-01-01	2022-01-01	2022-01-01	0/0	0/0	0/0	0/0	2022-01-01	0/1	2022-01-01	2022-01-01	2022-01-01	0/0	2022-01-01	0/0	0/0	2022-01-01	2022-01-01	0/0	0/0	0/0	0/0	0/0	2022-01-01	0/0	0/0	0/0	0/0	2022-01-01	0/0	2022-01-01	0/0	0/0	0/0	0/0	0/0	0/0
1	2227062	Chr1_2227062	C	T	1/0	0/0	0/0	0/0	1/0	0/0	2022-01-01	0/0	0/0	0/0	0/0	1/0	0/0	2022-01-01	0/0	0/0	2022-01-01	0/0	0/0	0/0	2022-01-01	0/0	2022-01-01	2022-01-01	0/0	0/0	2022-01-01	2022-01-01	2022-01-01	1/0	2022-01-01	0/0	0/0	2022-01-01	0/0	0/0	0/0	2022-01-01	0/0	0/0	1/0	0/0	0/0	2022-01-01	0/0
1	2228373	Chr1_2228373	T	C	0/0	0/0	0/0	0/0	0/0	2022-01-01	0/0	2022-01-01	2022-01-01	2022-01-01	2022-01-01	0/0	0/0	0/0	0/0	2022-01-01	0/1	2022-01-01	2022-01-01	2022-01-01	0/0	2022-01-01	0/0	0/0	2022-01-01	2022-01-01	0/0	0/0	0/0	0/0	0/0	2022-01-01	0/0	0/0	0/0	0/0	2022-01-01	0/0	2022-01-01	0/0	0/0	0/0	0/0	0/0	0/0
1	2228773	Chr1_2228773	C	T	0/0	0/0	0/0	0/0	0/0	2022-01-01	0/0	2022-01-01	2022-01-01	2022-01-01	2022-01-01	0/0	0/0	0/0	0/0	2022-01-01	0/0	2022-01-01	2022-01-01	2022-01-01	0/0	2022-01-01	0/0	0/0	2022-01-01	2022-01-01	0/0	0/0	0/0	0/0	0/0	2022-01-01	0/0	0/0	0/0	0/0	2022-01-01	0/0	2022-01-01	0/0	0/0	0/0	0/0	0/0	0/0
1	2229817	Chr1_2229817	A	G	0/0	0/0	0/0	0/0	0/0	2022-01-01	0/0	2022-01-01	2022-01-01	2022-01-01	2022-01-01	0/0	0/0	2022-01-01	0/0	2022-01-01	0/1	2022-01-01	2022-01-01	2022-01-01	2022-01-01	2022-01-01	2022-01-01	2022-01-01	2022-01-01	2022-01-01	0/0	2022-01-01	2022-01-01	2022-01-01	2022-01-01	2022-01-01	0/0	0/0	0/0	0/0	2022-01-01	2022-01-01	2022-01-01	0/0	2022-01-01	0/0	0/0	2022-01-01	0/0
1	2229894	Chr1_2229894	T	C	2022-01-01	0/0	0/0	0/0	2022-01-01	2022-01-01	2022-01-01	2022-01-01	2022-01-01	2022-01-01	2022-01-01	2022-01-01	0/0	2022-01-01	0/0	2022-01-01	2022-01-01	2022-01-01	2022-01-01	2022-01-01	2022-01-01	2022-01-01	2022-01-01	2022-01-01	2022-01-01	2022-01-01	2022-01-01	2022-01-01	2022-01-01	2022-01-01	2022-01-01	2022-01-01	0/0	2022-01-01	0/0	0/0	2022-01-01	2022-01-01	2022-01-01	0/0	2022-01-01	0/0	0/0	2022-01-01	0/0
1	2229941	Chr1_2229941	G	A	0/0	0/0	0/0	0/0	0/0	2022-01-01	0/0	2022-01-01	2022-01-01	2022-01-01	2022-01-01	0/0	0/0	0/0	0/0	2022-01-01	0/1	2022-01-01	2022-01-01	2022-01-01	0/0	2022-01-01	0/0	0/0	2022-01-01	2022-01-01	0/0	0/0	0/0	0/0	0/0	2022-01-01	0/0	0/0	0/0	0/0	2022-01-01	0/0	2022-01-01	0/0	0/0	0/0	0/0	0/0	0/0
1	2230375	Chr1_2230375	C	A	0/0	0/0	0/0	0/0	0/0	2022-01-01	0/0	2022-01-01	2022-01-01	2022-01-01	2022-01-01	0/0	0/0	2022-01-01	0/0	2022-01-01	0/0	2022-01-01	2022-01-01	2022-01-01	2022-01-01	2022-01-01	2022-01-01	2022-01-01	2022-01-01	2022-01-01	0/0	2022-01-01	2022-01-01	2022-01-01	2022-01-01	2022-01-01	0/0	0/0	0/0	0/0	2022-01-01	2022-01-01	2022-01-01	0/0	2022-01-01	0/0	0/0	2022-01-01	0/0
1	2242519	Chr1_2242519	T	C	0/0	0/0	0/0	0/0	0/0	2022-01-01	0/0	2022-01-01	2022-01-01	2022-01-01	2022-01-01	0/0	0/0	2022-01-01	0/0	2022-01-01	0/1	2022-01-01	2022-01-01	2022-01-01	2022-01-01	2022-01-01	2022-01-01	2022-01-01	2022-01-01	2022-01-01	0/0	2022-01-01	2022-01-01	2022-01-01	2022-01-01	2022-01-01	0/0	0/0	0/0	0/0	2022-01-01	2022-01-01	2022-01-01	0/0	2022-01-01	0/0	0/0	2022-01-01	0/0
1	2244047	Chr1_2244047	T	G	0/1	0/0	2022-01-01	0/0	0/0	2022-01-01	0/0	2022-01-01	2022-01-01	2022-01-01	2022-01-01	2022-01-01	2022-01-01	2022-01-01	0/0	2022-01-01	0/1	2022-01-01	2022-01-01	2022-01-01	2022-01-01	2022-01-01	2022-01-01	2022-01-01	2022-01-01	2022-01-01	2022-01-01	2022-01-01	2022-01-01	2022-01-01	2022-01-01	2022-01-01	0/0	2022-01-01	0/0	0/0	2022-01-01	2022-01-01	2022-01-01	0/0	2022-01-01	0/0	0/0	2022-01-01	0/0
1	2255351	Chr1_2255351	A	G	0/1	0/0	./.	0/0	./.	2022-01-01	./.	2022-01-01	2022-01-01	2022-01-01	2022-01-01	2022-01-01	2022-01-01	2022-01-01	0/0	2022-01-01	2022-01-01	2022-01-01	2022-01-01	2022-01-01	2022-01-01	2022-01-01	2022-01-01	2022-01-01	2022-01-01	2022-01-01	./.	2022-01-01	2022-01-01	2022-01-01	2022-01-01	2022-01-01	0/0	2022-01-01	0/0	0/0	2022-01-01	2022-01-01	2022-01-01	0/0	2022-01-01	0/0	0/0	2022-01-01	0/0
1	2256313	Chr1_2256313	T	C	0/0	0/0	0/0	0/0	./.	2022-01-01	./.	2022-01-01	2022-01-01	2022-01-01	2022-01-01	0/0	0/0	2022-01-01	0/0	2022-01-01	2022-01-01	2022-01-01	2022-01-01	2022-01-01	2022-01-01	2022-01-01	2022-01-01	2022-01-01	2022-01-01	2022-01-01	0/0	2022-01-01	2022-01-01	2022-01-01	2022-01-01	2022-01-01	0/0	0/0	0/0	0/0	2022-01-01	2022-01-01	2022-01-01	0/0	2022-01-01	0/0	0/0	2022-01-01	0/0
1	2258329	Chr1_2258329	T	C	0/1	0/0	2022-01-01	0/0	2022-01-01	2022-01-01	./.	2022-01-01	2022-01-01	2022-01-01	2022-01-01	2022-01-01	2022-01-01	2022-01-01	0/0	2022-01-01	2022-01-01	2022-01-01	2022-01-01	2022-01-01	2022-01-01	2022-01-01	2022-01-01	2022-01-01	2022-01-01	2022-01-01	2022-01-01	2022-01-01	2022-01-01	2022-01-01	2022-01-01	2022-01-01	0/0	2022-01-01	0/0	0/0	2022-01-01	2022-01-01	2022-01-01	0/0	2022-01-01	0/0	0/0	2022-01-01	0/0
1	2258457	Chr1_2258457	G	A	0/0	0/0	0/0	0/0	./.	1/0	./.	0/0	0/0	0/0	0/0	0/0	0/0	1/0	0/0	0/0	0/0	0/0	2022-01-01	0/0	2022-01-01	2022-01-01	2022-01-01	2022-01-01	0/0	2022-01-01	0/0	2022-01-01	2022-01-01	2022-01-01	2022-01-01	0/0	0/0	0/0	0/0	0/0	0/0	2022-01-01	0/0	0/0	2022-01-01	0/0	0/0	2022-01-01	0/0
1	2258474	Chr1_2258474	A	G	0/0	0/0	0/0	0/0	./.	0/1	./.	2022-01-01	2022-01-01	2022-01-01	2022-01-01	0/0	0/0	0/1	0/0	2022-01-01	2022-01-01	2022-01-01	0/0	2022-01-01	0/0	0/0	0/0	0/0	2022-01-01	0/0	0/0	0/0	0/0	0/0	0/0	2022-01-01	0/0	0/0	0/0	0/0	2022-01-01	0/0	2022-01-01	0/0	0/0	0/0	0/0	0/0	0/0
1	2260006	Chr1_2260006	C	T	0/0	0/0	0/0	0/0	./.	2022-01-01	./.	2022-01-01	2022-01-01	2022-01-01	2022-01-01	0/0	0/0	2022-01-01	0/0	2022-01-01	2022-01-01	2022-01-01	2022-01-01	2022-01-01	2022-01-01	2022-01-01	2022-01-01	2022-01-01	2022-01-01	2022-01-01	0/0	2022-01-01	2022-01-01	2022-01-01	2022-01-01	2022-01-01	0/0	0/0	0/0	0/0	2022-01-01	2022-01-01	2022-01-01	0/0	2022-01-01	0/0	0/0	2022-01-01	0/0
1	2260021	Chr1_2260021	A	G	0/0	0/0	0/0	0/0	./.	2022-01-01	./.	2022-01-01	2022-01-01	2022-01-01	2022-01-01	0/0	0/0	2022-01-01	0/0	2022-01-01	2022-01-01	2022-01-01	2022-01-01	2022-01-01	2022-01-01	2022-01-01	2022-01-01	2022-01-01	2022-01-01	2022-01-01	0/0	2022-01-01	2022-01-01	2022-01-01	2022-01-01	2022-01-01	0/0	0/0	0/0	0/0	2022-01-01	2022-01-01	2022-01-01	0/0	2022-01-01	0/0	0/0	2022-01-01	0/0
1	2260489	Chr1_2260489	A	G	0/1	2022-01-01	2022-01-01	0/0	./.	2022-01-01	./.	2022-01-01	2022-01-01	2022-01-01	2022-01-01	2022-01-01	2022-01-01	2022-01-01	0/0	2022-01-01	2022-01-01	2022-01-01	2022-01-01	2022-01-01	2022-01-01	2022-01-01	2022-01-01	2022-01-01	2022-01-01	2022-01-01	2022-01-01	2022-01-01	2022-01-01	2022-01-01	2022-01-01	2022-01-01	0/0	2022-01-01	0/0	0/0	2022-01-01	2022-01-01	2022-01-01	0/0	2022-01-01	0/0	0/0	2022-01-01	0/0
1	2260821	Chr1_2260821	T	C	0/1	0/0	2022-01-01	0/0	./.	2022-01-01	./.	2022-01-01	2022-01-01	2022-01-01	2022-01-01	2022-01-01	2022-01-01	2022-01-01	0/0	2022-01-01	2022-01-01	2022-01-01	2022-01-01	2022-01-01	2022-01-01	2022-01-01	2022-01-01	2022-01-01	2022-01-01	2022-01-01	2022-01-01	2022-01-01	2022-01-01	2022-01-01	2022-01-01	2022-01-01	0/0	2022-01-01	0/0	0/0	2022-01-01	2022-01-01	2022-01-01	0/0	2022-01-01	0/0	0/0	2022-01-01	0/0
1	2263878	Chr1_2263878	G	A	0/0	0/0	0/0	0/0	2022-01-01	0/1	2022-01-01	2022-01-01	2022-01-01	2022-01-01	2022-01-01	0/0	0/0	0/0	0/0	2022-01-01	2022-01-01	2022-01-01	0/0	2022-01-01	0/0	0/0	0/0	0/0	2022-01-01	0/0	0/0	0/0	0/0	0/0	0/0	2022-01-01	0/0	0/0	0/0	0/0	2022-01-01	0/0	2022-01-01	0/0	0/0	0/0	0/0	0/0	0/0
1	2270411	Chr1_2270411	A	T	0/0	0/0	0/0	0/0	0/0	1/0	0/0	0/0	0/0	0/0	0/0	0/0	0/0	2022-01-01	0/0	0/0	0/0	0/0	2022-01-01	0/0	2022-01-01	2022-01-01	2022-01-01	2022-01-01	0/0	2022-01-01	0/0	2022-01-01	2022-01-01	2022-01-01	2022-01-01	0/0	0/0	0/0	0/0	0/0	0/0	2022-01-01	0/0	0/0	2022-01-01	0/0	0/0	2022-01-01	0/0
1	2271401	Chr1_2271401	C	T	0/0	0/0	0/0	0/0	2022-01-01	2022-01-01	2022-01-01	2022-01-01	2022-01-01	2022-01-01	2022-01-01	0/0	0/0	2022-01-01	0/0	2022-01-01	2022-01-01	2022-01-01	2022-01-01	2022-01-01	2022-01-01	2022-01-01	2022-01-01	2022-01-01	2022-01-01	2022-01-01	0/0	2022-01-01	2022-01-01	2022-01-01	2022-01-01	2022-01-01	0/0	0/0	0/0	0/0	2022-01-01	2022-01-01	2022-01-01	0/0	2022-01-01	0/0	0/0	2022-01-01	0/0
1	2289887	Chr1_2289887	G	A	0/0	0/0	0/0	0/0	0/0	0/0	0/0	0/0	2022-01-01	2022-01-01	2022-01-01	0/0	0/0	0/0	0/0	2022-01-01	0/0	2022-01-01	0/0	0/0	0/0	0/0	0/0	0/0	2022-01-01	0/0	0/0	0/0	0/0	0/0	0/0	0/0	0/0	0/0	0/0	0/0	2022-01-01	0/0	2022-01-01	0/0	0/0	0/0	0/0	0/0	0/0
1	2292593	Chr1_2292593	A	T	2022-01-01	0/0	2022-01-01	0/0	2022-01-01	2022-01-01	2022-01-01	2022-01-01	2022-01-01	2022-01-01	2022-01-01	2022-01-01	2022-01-01	2022-01-01	0/0	2022-01-01	2022-01-01	2022-01-01	2022-01-01	2022-01-01	2022-01-01	2022-01-01	2022-01-01	2022-01-01	2022-01-01	2022-01-01	2022-01-01	2022-01-01	2022-01-01	2022-01-01	2022-01-01	2022-01-01	0/0	2022-01-01	0/0	0/0	2022-01-01	2022-01-01	2022-01-01	0/0	2022-01-01	0/0	0/0	2022-01-01	0/0
1	2292746	Chr1_2292746	A	T	0/1	0/0	2022-01-01	0/0	2022-01-01	2022-01-01	2022-01-01	2022-01-01	2022-01-01	2022-01-01	2022-01-01	2022-01-01	2022-01-01	2022-01-01	0/0	2022-01-01	2022-01-01	2022-01-01	2022-01-01	2022-01-01	./.	2022-01-01	2022-01-01	2022-01-01	2022-01-01	2022-01-01	2022-01-01	2022-01-01	2022-01-01	2022-01-01	2022-01-01	2022-01-01	0/0	2022-01-01	0/0	0/0	2022-01-01	2022-01-01	2022-01-01	0/0	2022-01-01	0/0	0/0	2022-01-01	0/0
1	2292915	Chr1_2292915	C	G	0/0	0/0	0/0	0/0	2022-01-01	2022-01-01	2022-01-01	2022-01-01	2022-01-01	2022-01-01	2022-01-01	0/0	0/0	2022-01-01	0/0	2022-01-01	2022-01-01	2022-01-01	2022-01-01	2022-01-01	2022-01-01	2022-01-01	2022-01-01	2022-01-01	2022-01-01	2022-01-01	0/0	2022-01-01	2022-01-01	2022-01-01	2022-01-01	2022-01-01	0/0	0/0	0/0	0/0	2022-01-01	2022-01-01	2022-01-01	0/0	2022-01-01	0/0	0/0	2022-01-01	0/0
1	2295836	Chr1_2295836	T	C	2022-01-01	2022-01-01	2022-01-01	2022-01-01	0/0	0/0	0/0	0/0	0/0	0/0	0/0	2022-01-01	2022-01-01	0/0	0/0	0/0	0/0	0/0	0/0	0/0	0/0	0/0	0/0	0/0	0/0	0/0	2022-01-01	0/0	0/0	0/0	0/0	0/0	0/0	2022-01-01	0/0	2022-01-01	0/0	0/0	0/0	2022-01-01	0/0	0/0	0/0	0/0	0/0
1	2297331	Chr1_2297331	C	T	0/0	0/0	0/0	0/0	0/0	0/0	0/0	0/0	0/0	0/0	0/0	0/0	0/0	0/0	2022-01-01	0/0	0/0	0/0	0/0	0/0	0/0	0/0	0/0	0/0	0/0	0/0	0/0	0/0	0/0	0/0	0/0	0/0	2022-01-01	0/0	2022-01-01	0/0	0/0	0/0	0/0	0/0	0/0	2022-01-01	2022-01-01	0/0	2022-01-01
1	2306822	Chr1_2306822	T	G	0/0	0/0	0/0	0/0	2022-01-01	2022-01-01	2022-01-01	2022-01-01	2022-01-01	2022-01-01	2022-01-01	0/0	0/0	2022-01-01	0/0	2022-01-01	2022-01-01	2022-01-01	2022-01-01	2022-01-01	2022-01-01	2022-01-01	2022-01-01	2022-01-01	2022-01-01	2022-01-01	0/0	2022-01-01	2022-01-01	2022-01-01	2022-01-01	2022-01-01	0/0	0/0	0/0	0/0	2022-01-01	2022-01-01	2022-01-01	0/0	2022-01-01	0/0	0/0	2022-01-01	0/0
1	2315828	Chr1_2315828	A	G	2022-01-01	0/0	2022-01-01	0/0	2022-01-01	2022-01-01	2022-01-01	2022-01-01	2022-01-01	2022-01-01	2022-01-01	2022-01-01	2022-01-01	2022-01-01	0/0	2022-01-01	2022-01-01	2022-01-01	2022-01-01	2022-01-01	2022-01-01	2022-01-01	2022-01-01	2022-01-01	2022-01-01	2022-01-01	2022-01-01	2022-01-01	2022-01-01	2022-01-01	2022-01-01	2022-01-01	0/0	0/0	0/0	0/0	2022-01-01	2022-01-01	2022-01-01	0/0	2022-01-01	0/0	0/0	2022-01-01	0/0
1	2316684	Chr1_2316684	G	A	0/0	2022-01-01	0/0	2022-01-01	0/0	0/0	0/0	0/0	0/0	0/0	0/0	0/0	0/0	0/0	2022-01-01	0/0	0/0	0/0	0/0	0/0	0/0	0/0	0/0	0/0	0/0	0/0	0/0	0/0	0/0	0/0	0/0	0/0	2022-01-01	2022-01-01	2022-01-01	2022-01-01	0/0	0/0	0/0	2022-01-01	0/0	2022-01-01	2022-01-01	0/0	2022-01-01
1	2317904	Chr1_2317904	G	A	2022-01-01	0/0	./.	0/0	0/0	0/0	0/0	0/0	0/0	0/0	0/0	./.	./.	0/0	2022-01-01	0/0	0/0	0/0	0/0	0/0	0/0	0/0	0/0	0/0	0/0	0/0	./.	0/0	0/0	0/0	0/0	0/0	2022-01-01	0/0	2022-01-01	0/0	0/0	0/0	0/0	0/0	0/0	2022-01-01	2022-01-01	0/0	2022-01-01
1	2318211	Chr1_2318211	C	T	1/0	2022-01-01	0/0	2022-01-01	0/0	0/0	0/0	0/0	0/0	0/0	0/0	0/0	0/0	0/0	2022-01-01	0/0	0/0	0/0	0/0	0/0	0/0	0/0	0/0	0/0	0/0	0/0	0/0	0/0	0/0	0/0	0/0	0/0	2022-01-01	2022-01-01	2022-01-01	2022-01-01	0/0	0/0	0/0	2022-01-01	0/0	2022-01-01	2022-01-01	0/0	2022-01-01
1	2319677	Chr1_2319677	A	C	2022-01-01	2022-01-01	2022-01-01	2022-01-01	0/0	0/0	0/0	0/0	0/0	0/0	0/0	2022-01-01	2022-01-01	0/0	2022-01-01	0/0	0/0	0/0	0/0	0/0	0/0	0/0	0/0	0/0	0/0	0/0	2022-01-01	0/0	0/0	0/0	0/0	0/0	2022-01-01	2022-01-01	2022-01-01	2022-01-01	0/0	0/0	0/0	2022-01-01	0/0	2022-01-01	2022-01-01	0/0	2022-01-01
1	2319964	Chr1_2319964	A	T	0/0	2022-01-01	0/0	2022-01-01	0/0	0/0	0/0	0/0	0/0	0/0	0/0	0/0	0/0	0/0	2022-01-01	0/0	0/0	0/0	0/0	0/0	0/0	0/0	0/0	0/0	0/0	0/0	0/0	0/0	0/0	0/0	0/0	0/0	2022-01-01	2022-01-01	2022-01-01	2022-01-01	0/0	0/0	0/0	2022-01-01	0/0	2022-01-01	2022-01-01	0/0	2022-01-01
1	2322776	Chr1_2322776	T	A	2022-01-01	0/0	2022-01-01	0/0	2022-01-01	2022-01-01	2022-01-01	2022-01-01	2022-01-01	2022-01-01	2022-01-01	2022-01-01	2022-01-01	2022-01-01	0/0	2022-01-01	2022-01-01	2022-01-01	2022-01-01	2022-01-01	2022-01-01	2022-01-01	2022-01-01	2022-01-01	2022-01-01	2022-01-01	2022-01-01	2022-01-01	2022-01-01	2022-01-01	2022-01-01	2022-01-01	0/0	0/0	0/0	0/0	2022-01-01	2022-01-01	2022-01-01	0/0	2022-01-01	0/0	0/0	2022-01-01	0/0
1	2326743	Chr1_2326743	A	C	0/0	0/0	0/0	0/0	2022-01-01	2022-01-01	2022-01-01	2022-01-01	2022-01-01	2022-01-01	2022-01-01	0/0	0/0	2022-01-01	0/0	2022-01-01	2022-01-01	2022-01-01	2022-01-01	2022-01-01	2022-01-01	2022-01-01	2022-01-01	2022-01-01	2022-01-01	2022-01-01	0/0	2022-01-01	2022-01-01	2022-01-01	2022-01-01	2022-01-01	0/0	0/0	0/0	0/0	2022-01-01	2022-01-01	2022-01-01	0/0	2022-01-01	0/0	0/0	2022-01-01	0/0
1	2327380	Chr1_2327380	T	C	0/1	0/0	2022-01-01	0/0	2022-01-01	2022-01-01	2022-01-01	2022-01-01	2022-01-01	2022-01-01	2022-01-01	2022-01-01	2022-01-01	2022-01-01	0/0	2022-01-01	2022-01-01	2022-01-01	2022-01-01	2022-01-01	2022-01-01	2022-01-01	2022-01-01	2022-01-01	2022-01-01	2022-01-01	2022-01-01	2022-01-01	2022-01-01	2022-01-01	2022-01-01	2022-01-01	0/0	0/0	0/0	0/0	2022-01-01	2022-01-01	2022-01-01	0/0	2022-01-01	0/0	0/0	2022-01-01	0/0
1	2334204	Chr1_2334204	G	C	0/0	0/0	0/0	0/0	2022-01-01	2022-01-01	2022-01-01	2022-01-01	2022-01-01	2022-01-01	2022-01-01	0/0	0/0	0/0	0/0	2022-01-01	2022-01-01	2022-01-01	2022-01-01	2022-01-01	0/0	0/0	0/0	0/0	2022-01-01	0/0	0/0	0/0	0/0	0/0	0/0	2022-01-01	0/0	0/0	0/0	0/0	2022-01-01	0/0	2022-01-01	0/0	0/0	0/0	0/0	0/0	0/0
1	2335196	Chr1_2335196	A	C	0/0	0/0	0/0	0/0	2022-01-01	2022-01-01	2022-01-01	2022-01-01	2022-01-01	2022-01-01	2022-01-01	0/0	0/0	0/0	0/0	2022-01-01	2022-01-01	2022-01-01	2022-01-01	2022-01-01	0/0	0/0	0/0	0/0	2022-01-01	0/0	0/0	0/0	0/0	0/0	0/0	2022-01-01	0/0	0/0	0/0	0/0	2022-01-01	0/0	2022-01-01	0/0	0/0	0/0	0/0	0/0	0/0
1	2335213	Chr1_2335213	C	A	0/0	0/0	0/0	0/0	2022-01-01	2022-01-01	2022-01-01	2022-01-01	2022-01-01	2022-01-01	2022-01-01	0/0	0/0	0/0	0/0	2022-01-01	2022-01-01	2022-01-01	2022-01-01	2022-01-01	0/0	0/0	0/0	0/0	2022-01-01	0/0	0/0	0/0	0/0	0/0	0/0	2022-01-01	0/0	0/0	0/0	0/0	2022-01-01	0/0	2022-01-01	0/0	0/0	0/0	0/0	0/0	0/0
1	2341985	Chr1_2341985	T	C	0/0	0/0	0/0	0/0	2022-01-01	2022-01-01	2022-01-01	2022-01-01	2022-01-01	2022-01-01	2022-01-01	0/0	0/0	2022-01-01	0/0	2022-01-01	2022-01-01	2022-01-01	2022-01-01	2022-01-01	2022-01-01	2022-01-01	2022-01-01	2022-01-01	2022-01-01	2022-01-01	0/0	2022-01-01	2022-01-01	2022-01-01	2022-01-01	2022-01-01	0/0	0/0	0/0	0/0	2022-01-01	2022-01-01	2022-01-01	0/0	2022-01-01	0/0	0/0	2022-01-01	0/0
1	2342115	Chr1_2342115	T	C	0/0	0/0	0/0	0/0	0/0	0/0	0/0	0/0	0/0	0/0	0/0	0/0	0/0	2022-01-01	0/0	0/0	0/0	0/0	0/0	0/0	2022-01-01	2022-01-01	2022-01-01	2022-01-01	0/0	2022-01-01	0/0	2022-01-01	2022-01-01	2022-01-01	2022-01-01	0/0	0/0	0/0	0/0	0/0	0/0	2022-01-01	0/0	0/0	2022-01-01	0/0	0/0	2022-01-01	0/0
1	2343328	Chr1_2343328	A	G	0/0	0/0	0/0	0/0	2022-01-01	2022-01-01	2022-01-01	2022-01-01	2022-01-01	2022-01-01	2022-01-01	0/0	0/0	2022-01-01	0/0	2022-01-01	2022-01-01	2022-01-01	2022-01-01	2022-01-01	2022-01-01	2022-01-01	2022-01-01	2022-01-01	2022-01-01	2022-01-01	0/0	2022-01-01	2022-01-01	2022-01-01	2022-01-01	2022-01-01	0/0	0/0	0/0	0/0	2022-01-01	2022-01-01	2022-01-01	0/0	2022-01-01	0/0	0/0	2022-01-01	0/0
1	2344443	Chr1_2344443	G	A	0/0	0/0	0/0	0/0	0/0	0/0	0/0	0/0	0/0	0/0	0/0	0/0	0/0	2022-01-01	0/0	0/0	0/0	0/0	0/0	0/0	2022-01-01	2022-01-01	2022-01-01	2022-01-01	0/0	2022-01-01	0/0	2022-01-01	2022-01-01	2022-01-01	2022-01-01	0/0	0/0	0/0	0/0	0/0	0/0	2022-01-01	0/0	0/0	2022-01-01	0/0	0/0	2022-01-01	0/0
1	2345088	Chr1_2345088	C	T	1/0	0/0	0/0	0/0	0/0	0/0	0/0	0/0	0/0	0/0	0/0	0/0	0/0	0/0	2022-01-01	0/0	0/0	0/0	0/0	0/0	0/0	0/0	0/0	0/0	0/0	0/0	0/0	0/0	0/0	0/0	0/0	0/0	2022-01-01	0/0	2022-01-01	0/0	0/0	0/0	0/0	0/0	0/0	2022-01-01	2022-01-01	0/0	2022-01-01
1	2345349	Chr1_2345349	G	A	2022-01-01	2022-01-01	2022-01-01	2022-01-01	2022-01-01	2022-01-01	2022-01-01	2022-01-01	2022-01-01	2022-01-01	2022-01-01	2022-01-01	2022-01-01	2022-01-01	0/0	2022-01-01	2022-01-01	2022-01-01	2022-01-01	2022-01-01	2022-01-01	2022-01-01	2022-01-01	2022-01-01	2022-01-01	2022-01-01	2022-01-01	2022-01-01	2022-01-01	2022-01-01	2022-01-01	2022-01-01	0/0	2022-01-01	0/0	2022-01-01	2022-01-01	2022-01-01	2022-01-01	2022-01-01	2022-01-01	0/0	0/0	2022-01-01	0/0
1	2345375	Chr1_2345375	G	T	0/0	0/0	0/0	0/0	2022-01-01	2022-01-01	2022-01-01	2022-01-01	2022-01-01	2022-01-01	2022-01-01	0/0	0/0	2022-01-01	0/0	2022-01-01	2022-01-01	2022-01-01	2022-01-01	2022-01-01	2022-01-01	2022-01-01	2022-01-01	2022-01-01	2022-01-01	2022-01-01	0/0	2022-01-01	2022-01-01	2022-01-01	2022-01-01	2022-01-01	0/0	0/0	0/0	0/0	2022-01-01	2022-01-01	2022-01-01	0/0	2022-01-01	0/0	0/0	2022-01-01	0/0
1	2345538	Chr1_2345538	T	A	0/0	0/0	0/0	./.	0/0	0/0	0/0	0/0	0/0	0/0	0/0	0/0	0/0	0/0	2022-01-01	0/0	0/0	0/0	0/0	0/0	0/0	0/0	0/0	0/0	0/0	0/0	0/0	0/0	0/0	0/0	0/0	0/0	2022-01-01	0/0	2022-01-01	0/0	0/0	0/0	0/0	0/0	0/0	2022-01-01	2022-01-01	0/0	2022-01-01
1	2346382	Chr1_2346382	G	T	2022-01-01	0/0	2022-01-01	0/0	0/0	0/0	0/0	0/0	0/0	0/0	0/0	2022-01-01	2022-01-01	0/0	2022-01-01	0/0	0/0	0/0	0/0	0/0	0/0	0/0	0/0	0/0	0/0	0/0	2022-01-01	0/0	0/0	0/0	0/0	0/0	2022-01-01	0/0	2022-01-01	0/0	0/0	0/0	0/0	0/0	0/0	2022-01-01	2022-01-01	0/0	2022-01-01
1	2347496	Chr1_2347496	G	A	0/0	2022-01-01	0/0	2022-01-01	2022-01-01	2022-01-01	2022-01-01	2022-01-01	2022-01-01	2022-01-01	2022-01-01	0/0	0/0	2022-01-01	0/0	2022-01-01	2022-01-01	2022-01-01	2022-01-01	2022-01-01	2022-01-01	2022-01-01	2022-01-01	2022-01-01	2022-01-01	2022-01-01	0/0	2022-01-01	2022-01-01	2022-01-01	2022-01-01	2022-01-01	0/0	2022-01-01	0/0	2022-01-01	2022-01-01	2022-01-01	2022-01-01	2022-01-01	2022-01-01	0/0	0/0	2022-01-01	0/0
1	2349632	Chr1_2349632	T	C	0/0	0/0	0/0	0/0	0/0	0/0	0/0	0/0	0/0	0/0	0/0	0/0	0/0	2022-01-01	0/0	0/0	0/0	0/0	0/0	0/0	2022-01-01	2022-01-01	2022-01-01	2022-01-01	0/0	2022-01-01	0/0	2022-01-01	2022-01-01	2022-01-01	2022-01-01	0/0	0/0	0/0	0/0	0/0	0/0	2022-01-01	0/0	0/0	2022-01-01	0/0	0/0	2022-01-01	0/0
1	2350030	Chr1_2350030	G	A	0/1	0/0	2022-01-01	0/0	2022-01-01	2022-01-01	2022-01-01	2022-01-01	2022-01-01	2022-01-01	2022-01-01	2022-01-01	2022-01-01	2022-01-01	0/0	2022-01-01	2022-01-01	2022-01-01	2022-01-01	2022-01-01	2022-01-01	2022-01-01	2022-01-01	2022-01-01	2022-01-01	2022-01-01	2022-01-01	2022-01-01	2022-01-01	2022-01-01	2022-01-01	2022-01-01	0/0	0/0	0/0	0/0	2022-01-01	2022-01-01	2022-01-01	0/0	2022-01-01	0/0	0/0	2022-01-01	0/0
1	2351898	Chr1_2351898	G	T	0/0	0/0	0/0	0/0	0/0	0/0	0/0	0/0	2022-01-01	2022-01-01	2022-01-01	0/0	0/0	0/0	0/0	2022-01-01	0/0	0/0	0/0	2022-01-01	0/0	0/0	0/0	0/0	0/0	0/0	0/0	0/0	0/0	0/0	0/0	0/0	0/0	0/0	0/0	0/0	2022-01-01	0/0	2022-01-01	0/0	0/0	0/0	0/0	0/0	0/0
1	2354054	Chr1_2354054	C	T	0/0	0/0	0/0	0/0	0/0	0/0	0/0	0/0	2022-01-01	2022-01-01	2022-01-01	0/0	0/0	2022-01-01	0/0	2022-01-01	0/0	0/0	0/0	2022-01-01	2022-01-01	2022-01-01	2022-01-01	2022-01-01	0/0	2022-01-01	0/0	2022-01-01	2022-01-01	2022-01-01	2022-01-01	0/0	0/0	0/0	0/0	0/0	2022-01-01	2022-01-01	2022-01-01	0/0	2022-01-01	0/0	0/0	2022-01-01	0/0
1	2362055	Chr1_2362055	G	A	0/0	0/0	0/0	0/0	0/0	0/0	0/0	0/0	0/0	0/0	0/0	0/0	0/0	2022-01-01	0/0	0/0	0/0	0/0	0/0	0/0	2022-01-01	2022-01-01	2022-01-01	2022-01-01	0/0	2022-01-01	0/0	2022-01-01	2022-01-01	2022-01-01	2022-01-01	0/0	0/0	0/0	0/0	0/0	0/0	2022-01-01	0/0	0/0	2022-01-01	0/0	0/0	2022-01-01	0/0
1	2362577	Chr1_2362577	A	G	0/0	2022-01-01	0/0	2022-01-01	2022-01-01	2022-01-01	2022-01-01	2022-01-01	2022-01-01	2022-01-01	2022-01-01	0/0	0/0	2022-01-01	0/0	2022-01-01	2022-01-01	2022-01-01	2022-01-01	2022-01-01	2022-01-01	2022-01-01	2022-01-01	2022-01-01	2022-01-01	2022-01-01	0/0	2022-01-01	2022-01-01	2022-01-01	2022-01-01	2022-01-01	0/0	2022-01-01	0/0	2022-01-01	2022-01-01	2022-01-01	2022-01-01	2022-01-01	2022-01-01	0/0	0/0	2022-01-01	0/0
1	2362744	Chr1_2362744	T	C	1/0	0/0	2022-01-01	2022-01-01	0/0	0/0	0/0	0/0	0/0	0/0	0/0	2022-01-01	2022-01-01	0/0	0/0	0/0	0/0	0/0	0/0	0/0	0/0	0/0	0/0	0/0	0/0	0/0	2022-01-01	0/0	0/0	0/0	0/0	0/0	0/0	0/0	0/0	2022-01-01	0/0	0/0	0/0	2022-01-01	0/0	0/0	0/0	0/0	0/0
1	2363278	Chr1_2363278	A	G	2022-01-01	2022-01-01	2022-01-01	2022-01-01	2022-01-01	2022-01-01	2022-01-01	2022-01-01	2022-01-01	2022-01-01	2022-01-01	2022-01-01	2022-01-01	2022-01-01	0/0	2022-01-01	2022-01-01	2022-01-01	2022-01-01	2022-01-01	2022-01-01	2022-01-01	2022-01-01	2022-01-01	2022-01-01	2022-01-01	2022-01-01	2022-01-01	2022-01-01	2022-01-01	2022-01-01	2022-01-01	0/0	2022-01-01	0/0	2022-01-01	2022-01-01	2022-01-01	2022-01-01	2022-01-01	2022-01-01	0/0	0/0	2022-01-01	0/0
1	2367927	Chr1_2367927	G	A	0/0	0/0	0/0	0/0	0/0	0/0	0/0	0/0	0/0	0/0	0/0	0/0	0/0	0/0	2022-01-01	0/0	0/0	0/0	0/0	0/0	0/0	0/0	0/0	0/0	0/0	0/0	0/0	0/0	0/0	0/0	0/0	0/0	2022-01-01	0/0	2022-01-01	0/0	0/0	0/0	0/0	0/0	0/0	2022-01-01	2022-01-01	0/0	2022-01-01
1	2369091	Chr1_2369091	T	C	1/0	0/0	2022-01-01	2022-01-01	0/0	0/0	0/0	0/0	0/0	0/0	0/0	2022-01-01	2022-01-01	0/0	0/0	0/0	0/0	0/0	0/0	0/0	0/0	0/0	0/0	0/0	0/0	0/0	2022-01-01	0/0	0/0	0/0	0/0	0/0	0/0	0/0	0/0	2022-01-01	0/0	0/0	0/0	2022-01-01	0/0	0/0	0/0	0/0	0/0
1	2369300	Chr1_2369300	T	G	0/0	0/0	0/0	0/0	2022-01-01	2022-01-01	2022-01-01	2022-01-01	0/0	0/0	0/0	0/0	0/0	2022-01-01	0/0	0/0	2022-01-01	2022-01-01	2022-01-01	0/0	2022-01-01	2022-01-01	2022-01-01	2022-01-01	2022-01-01	2022-01-01	0/0	2022-01-01	2022-01-01	2022-01-01	2022-01-01	2022-01-01	0/0	0/0	0/0	0/0	0/0	2022-01-01	0/0	0/0	2022-01-01	0/0	0/0	2022-01-01	0/0
1	2370162	Chr1_2370162	C	G	0/0	0/0	0/0	0/0	2022-01-01	2022-01-01	2022-01-01	2022-01-01	2022-01-01	2022-01-01	2022-01-01	0/0	0/0	2022-01-01	0/0	2022-01-01	2022-01-01	2022-01-01	2022-01-01	2022-01-01	2022-01-01	2022-01-01	2022-01-01	2022-01-01	2022-01-01	2022-01-01	0/0	2022-01-01	2022-01-01	2022-01-01	2022-01-01	2022-01-01	0/0	0/0	0/0	0/0	2022-01-01	2022-01-01	2022-01-01	0/0	2022-01-01	0/0	0/0	2022-01-01	0/0
1	2370191	Chr1_2370191	G	A	0/0	2022-01-01	0/0	0/0	2022-01-01	2022-01-01	2022-01-01	2022-01-01	2022-01-01	2022-01-01	2022-01-01	0/0	0/0	2022-01-01	0/0	2022-01-01	2022-01-01	2022-01-01	2022-01-01	2022-01-01	2022-01-01	2022-01-01	2022-01-01	2022-01-01	2022-01-01	2022-01-01	0/0	2022-01-01	2022-01-01	2022-01-01	2022-01-01	2022-01-01	0/0	0/0	0/0	0/0	2022-01-01	2022-01-01	2022-01-01	0/0	2022-01-01	0/0	0/0	2022-01-01	0/0
1	2370874	Chr1_2370874	G	A	1/0	0/0	2022-01-01	2022-01-01	0/0	0/0	0/0	0/0	0/0	0/0	0/0	0/0	2022-01-01	0/0	0/0	0/0	0/0	0/0	0/0	0/0	0/0	0/0	0/0	0/0	0/0	0/0	2022-01-01	0/0	0/0	0/0	0/0	0/0	0/0	2022-01-01	0/0	2022-01-01	0/0	0/0	0/0	2022-01-01	0/0	0/0	0/0	0/0	0/0
1	2371169	Chr1_2371169	C	T	1/0	0/0	2022-01-01	2022-01-01	0/0	0/0	0/0	0/0	0/0	0/0	0/0	0/0	2022-01-01	0/0	0/0	0/0	0/0	0/0	0/0	0/0	./.	0/0	0/0	0/0	0/0	0/0	2022-01-01	0/0	0/0	0/0	0/0	0/0	0/0	2022-01-01	0/0	2022-01-01	0/0	0/0	0/0	2022-01-01	0/0	0/0	0/0	0/0	0/0
1	2371390	Chr1_2371390	C	A	0/0	2022-01-01	0/0	0/0	0/0	0/0	0/0	0/0	2022-01-01	2022-01-01	2022-01-01	0/0	0/0	0/0	0/0	0/1	0/0	0/0	0/0	2022-01-01	0/0	0/0	0/0	0/0	0/0	0/0	./.	0/0	0/0	0/0	0/0	0/0	0/0	0/0	0/0	./.	2022-01-01	0/0	2022-01-01	0/0	0/0	0/0	0/0	0/0	0/0
1	2372056	Chr1_2372056	C	T	0/0	2022-01-01	0/0	0/0	2022-01-01	2022-01-01	2022-01-01	2022-01-01	2022-01-01	2022-01-01	2022-01-01	0/0	0/0	2022-01-01	0/0	2022-01-01	2022-01-01	2022-01-01	2022-01-01	2022-01-01	2022-01-01	2022-01-01	2022-01-01	2022-01-01	2022-01-01	2022-01-01	0/0	2022-01-01	2022-01-01	2022-01-01	2022-01-01	2022-01-01	0/0	0/0	0/0	0/0	2022-01-01	2022-01-01	2022-01-01	0/0	2022-01-01	0/0	0/0	2022-01-01	0/0
1	2372785	Chr1_2372785	A	G	0/0	2022-01-01	0/0	2022-01-01	2022-01-01	2022-01-01	2022-01-01	2022-01-01	2022-01-01	2022-01-01	2022-01-01	2022-01-01	0/0	2022-01-01	0/0	2022-01-01	2022-01-01	2022-01-01	2022-01-01	2022-01-01	2022-01-01	2022-01-01	2022-01-01	2022-01-01	2022-01-01	2022-01-01	0/0	2022-01-01	2022-01-01	2022-01-01	2022-01-01	2022-01-01	0/0	0/0	0/0	2022-01-01	2022-01-01	2022-01-01	2022-01-01	2022-01-01	2022-01-01	0/0	0/0	2022-01-01	0/0
1	2373395	Chr1_2373395	A	C	0/0	2022-01-01	0/0	2022-01-01	2022-01-01	2022-01-01	2022-01-01	2022-01-01	2022-01-01	2022-01-01	2022-01-01	2022-01-01	0/0	2022-01-01	0/0	2022-01-01	2022-01-01	2022-01-01	2022-01-01	2022-01-01	2022-01-01	2022-01-01	2022-01-01	2022-01-01	2022-01-01	2022-01-01	0/0	2022-01-01	2022-01-01	2022-01-01	2022-01-01	2022-01-01	0/0	0/0	0/0	2022-01-01	2022-01-01	2022-01-01	2022-01-01	2022-01-01	2022-01-01	0/0	0/0	2022-01-01	0/0
1	2373770	Chr1_2373770	A	G	0/0	0/0	0/0	0/0	2022-01-01	2022-01-01	2022-01-01	2022-01-01	0/0	0/0	0/0	0/0	0/0	2022-01-01	0/0	1/0	2022-01-01	2022-01-01	2022-01-01	0/0	2022-01-01	2022-01-01	2022-01-01	2022-01-01	2022-01-01	2022-01-01	0/0	2022-01-01	2022-01-01	2022-01-01	2022-01-01	2022-01-01	0/0	0/0	0/0	0/0	0/0	2022-01-01	0/0	0/0	2022-01-01	0/0	0/0	2022-01-01	0/0
1	2373999	Chr1_2373999	A	G	0/0	2022-01-01	0/0	2022-01-01	0/0	0/0	0/0	0/0	2022-01-01	2022-01-01	2022-01-01	2022-01-01	0/0	0/0	0/0	0/1	0/0	0/0	0/0	2022-01-01	0/0	0/0	0/0	0/0	0/0	0/0	0/0	0/0	0/0	0/0	0/0	0/0	0/0	0/0	0/0	2022-01-01	2022-01-01	0/0	2022-01-01	2022-01-01	0/0	0/0	0/0	0/0	0/0
1	2374616	Chr1_2374616	T	C	0/0	0/0	0/0	2022-01-01	2022-01-01	2022-01-01	2022-01-01	2022-01-01	0/0	0/0	0/0	2022-01-01	0/0	2022-01-01	0/0	1/0	2022-01-01	2022-01-01	2022-01-01	0/0	2022-01-01	2022-01-01	2022-01-01	2022-01-01	2022-01-01	2022-01-01	0/0	2022-01-01	2022-01-01	2022-01-01	2022-01-01	2022-01-01	0/0	0/0	0/0	2022-01-01	0/0	2022-01-01	0/0	2022-01-01	2022-01-01	0/0	0/0	2022-01-01	0/0
1	2375066	Chr1_2375066	G	A	0/1	2022-01-01	0/0	0/0	0/0	0/0	0/0	0/0	2022-01-01	2022-01-01	2022-01-01	0/0	0/0	0/0	0/0	0/1	0/0	0/0	0/0	2022-01-01	0/0	0/0	0/0	0/0	0/0	0/0	0/0	0/0	0/0	0/0	0/0	0/0	0/0	0/0	0/0	0/0	2022-01-01	0/0	2022-01-01	0/0	0/0	0/0	0/0	0/0	0/0
1	2376006	Chr1_2376006	C	T	0/0	2022-01-01	0/0	0/0	0/0	0/0	0/0	0/0	2022-01-01	2022-01-01	2022-01-01	0/0	0/0	0/0	0/0	0/1	0/0	0/0	0/0	2022-01-01	0/0	0/0	0/0	0/0	0/0	0/0	0/0	0/0	0/0	0/0	0/0	0/0	0/0	0/0	0/0	0/0	2022-01-01	0/0	2022-01-01	0/0	0/0	0/0	0/0	0/0	0/0
1	2377056	Chr1_2377056	C	T	0/0	2022-01-01	0/0	0/0	0/0	0/0	0/0	0/0	2022-01-01	2022-01-01	2022-01-01	0/0	0/0	0/0	0/0	0/1	0/0	0/0	0/0	2022-01-01	0/0	0/0	0/0	0/0	0/0	0/0	0/0	0/0	0/0	0/0	0/0	0/0	0/0	0/0	0/0	0/0	2022-01-01	0/0	2022-01-01	0/0	0/0	0/0	0/0	0/0	0/0
1	2377113	Chr1_2377113	T	G	0/0	2022-01-01	0/0	0/0	2022-01-01	2022-01-01	2022-01-01	2022-01-01	2022-01-01	2022-01-01	2022-01-01	2022-01-01	0/0	2022-01-01	0/0	2022-01-01	2022-01-01	2022-01-01	2022-01-01	2022-01-01	2022-01-01	2022-01-01	2022-01-01	2022-01-01	2022-01-01	2022-01-01	0/0	2022-01-01	2022-01-01	2022-01-01	2022-01-01	2022-01-01	0/0	0/0	0/0	0/0	2022-01-01	2022-01-01	2022-01-01	0/0	2022-01-01	0/0	0/0	2022-01-01	0/0
1	2378139	Chr1_2378139	T	C	0/0	2022-01-01	0/0	0/0	2022-01-01	2022-01-01	2022-01-01	2022-01-01	2022-01-01	2022-01-01	2022-01-01	2022-01-01	0/0	2022-01-01	0/0	2022-01-01	2022-01-01	2022-01-01	2022-01-01	2022-01-01	2022-01-01	2022-01-01	2022-01-01	2022-01-01	2022-01-01	2022-01-01	0/0	2022-01-01	2022-01-01	2022-01-01	2022-01-01	2022-01-01	0/0	0/0	0/0	0/0	2022-01-01	2022-01-01	2022-01-01	0/0	2022-01-01	0/0	0/0	2022-01-01	0/0
1	2380107	Chr1_2380107	T	C	1/0	0/0	2022-01-01	2022-01-01	2022-01-01	2022-01-01	2022-01-01	2022-01-01	0/0	0/0	0/0	0/0	2022-01-01	2022-01-01	0/0	1/0	./.	2022-01-01	2022-01-01	0/0	2022-01-01	2022-01-01	2022-01-01	2022-01-01	0/0	2022-01-01	2022-01-01	2022-01-01	2022-01-01	2022-01-01	2022-01-01	2022-01-01	0/0	2022-01-01	0/0	2022-01-01	0/0	2022-01-01	0/0	2022-01-01	2022-01-01	0/0	0/0	2022-01-01	0/0
1	2380336	Chr1_2380336	T	A	1/0	0/0	2022-01-01	2022-01-01	0/0	0/0	0/0	0/0	0/0	0/0	0/0	0/0	2022-01-01	0/0	0/0	0/0	0/0	0/0	0/0	0/0	0/0	0/0	0/0	0/0	0/0	0/0	2022-01-01	0/0	0/0	0/0	0/0	0/0	0/0	2022-01-01	0/0	2022-01-01	0/0	0/0	0/0	2022-01-01	0/0	0/0	0/0	0/0	0/0
1	2380368	Chr1_2380368	G	A	0/1	2022-01-01	2022-01-01	2022-01-01	2022-01-01	2022-01-01	2022-01-01	2022-01-01	2022-01-01	2022-01-01	2022-01-01	2022-01-01	2022-01-01	2022-01-01	0/0	2022-01-01	2022-01-01	2022-01-01	2022-01-01	2022-01-01	2022-01-01	2022-01-01	2022-01-01	2022-01-01	2022-01-01	2022-01-01	2022-01-01	2022-01-01	2022-01-01	2022-01-01	2022-01-01	2022-01-01	0/0	2022-01-01	0/0	2022-01-01	2022-01-01	2022-01-01	2022-01-01	2022-01-01	2022-01-01	0/0	0/0	2022-01-01	0/0
1	2382749	Chr1_2382749	T	C	1/0	0/0	0/0	0/0	0/0	0/0	0/0	0/0	0/0	0/0	0/0	0/0	0/0	0/0	2022-01-01	0/0	0/0	0/0	0/0	0/0	0/0	0/0	0/0	0/0	0/0	0/0	0/0	0/0	0/0	0/0	0/0	0/0	2022-01-01	0/0	2022-01-01	0/0	0/0	0/0	0/0	0/0	0/0	2022-01-01	2022-01-01	0/0	2022-01-01
1	2384773	Chr1_2384773	C	T	2022-01-01	2022-01-01	2022-01-01	2022-01-01	0/0	0/0	0/0	0/0	2022-01-01	2022-01-01	2022-01-01	2022-01-01	2022-01-01	0/0	0/0	0/1	0/0	0/0	0/0	2022-01-01	0/0	0/0	0/0	0/0	2022-01-01	0/0	2022-01-01	0/0	0/0	0/0	0/0	0/0	0/0	2022-01-01	0/0	2022-01-01	2022-01-01	0/0	2022-01-01	2022-01-01	0/0	0/0	0/0	0/0	0/0
1	2385810	Chr1_2385810	T	A	0/0	2022-01-01	0/0	0/0	2022-01-01	2022-01-01	2022-01-01	2022-01-01	2022-01-01	2022-01-01	2022-01-01	0/0	0/0	2022-01-01	0/0	2022-01-01	2022-01-01	2022-01-01	2022-01-01	2022-01-01	2022-01-01	2022-01-01	2022-01-01	2022-01-01	2022-01-01	2022-01-01	0/0	2022-01-01	2022-01-01	2022-01-01	2022-01-01	2022-01-01	0/0	0/0	0/0	0/0	2022-01-01	2022-01-01	2022-01-01	0/0	2022-01-01	0/0	0/0	2022-01-01	0/0
1	2385881	Chr1_2385881	C	T	1/0	0/0	2022-01-01	0/0	2022-01-01	./.	2022-01-01	2022-01-01	0/0	0/0	0/0	0/0	2022-01-01	2022-01-01	0/0	2022-01-01	2022-01-01	2022-01-01	2022-01-01	0/0	2022-01-01	./.	2022-01-01	2022-01-01	0/0	2022-01-01	2022-01-01	2022-01-01	2022-01-01	2022-01-01	2022-01-01	2022-01-01	0/0	2022-01-01	0/0	0/0	0/0	2022-01-01	0/0	0/0	./.	0/0	0/0	2022-01-01	0/0
1	2386294	Chr1_2386294	G	A	0/0	2022-01-01	0/0	0/0	0/0	0/0	0/0	0/0	2022-01-01	2022-01-01	2022-01-01	0/0	0/0	0/0	0/0	0/1	0/0	0/0	0/0	2022-01-01	0/0	0/0	0/0	0/0	2022-01-01	0/0	0/0	0/0	0/0	0/0	0/0	0/0	0/0	0/0	0/0	0/0	2022-01-01	0/0	2022-01-01	0/0	0/0	0/0	0/0	0/0	0/0
1	2386976	Chr1_2386976	A	G	0/0	2022-01-01	0/0	2022-01-01	0/0	0/0	0/0	0/0	2022-01-01	2022-01-01	2022-01-01	0/0	0/0	0/0	0/0	0/1	0/0	0/0	0/0	2022-01-01	0/0	0/0	0/0	0/0	2022-01-01	0/0	0/0	0/0	0/0	0/0	0/0	0/0	0/0	0/0	0/0	2022-01-01	2022-01-01	0/0	2022-01-01	2022-01-01	0/0	0/0	0/0	0/0	0/0
1	2387066	Chr1_2387066	G	T	2022-01-01	0/0	2022-01-01	0/0	0/0	0/0	0/0	0/0	0/0	0/0	0/0	2022-01-01	2022-01-01	0/0	2022-01-01	0/0	0/0	0/0	0/0	0/0	0/0	0/0	0/0	0/0	0/0	0/0	2022-01-01	0/0	0/0	0/0	0/0	0/0	2022-01-01	2022-01-01	2022-01-01	0/0	0/0	0/0	0/0	0/0	0/0	2022-01-01	2022-01-01	0/0	2022-01-01
1	2387859	Chr1_2387859	C	T	0/0	2022-01-01	0/0	0/0	0/0	0/0	0/0	0/0	2022-01-01	2022-01-01	2022-01-01	0/0	0/0	0/0	0/0	0/1	0/0	0/0	0/0	2022-01-01	0/0	0/0	0/0	0/0	2022-01-01	0/0	0/0	0/0	0/0	0/0	0/0	0/0	0/0	0/0	0/0	0/0	2022-01-01	0/0	2022-01-01	0/0	0/0	0/0	0/0	0/0	0/0
1	2389524	Chr1_2389524	T	C	1/0	0/0	2022-01-01	2022-01-01	2022-01-01	2022-01-01	2022-01-01	2022-01-01	0/0	0/0	0/0	2022-01-01	2022-01-01	2022-01-01	0/0	1/0	2022-01-01	2022-01-01	2022-01-01	0/0	2022-01-01	2022-01-01	2022-01-01	2022-01-01	0/0	2022-01-01	2022-01-01	2022-01-01	2022-01-01	2022-01-01	2022-01-01	2022-01-01	0/0	2022-01-01	0/0	2022-01-01	0/0	2022-01-01	0/0	2022-01-01	2022-01-01	0/0	0/0	2022-01-01	0/0
1	2389989	Chr1_2389989	T	C	0/0	0/0	0/0	2022-01-01	2022-01-01	2022-01-01	2022-01-01	2022-01-01	0/0	0/0	0/0	2022-01-01	0/0	2022-01-01	0/0	1/0	2022-01-01	2022-01-01	2022-01-01	0/0	2022-01-01	2022-01-01	2022-01-01	2022-01-01	0/0	2022-01-01	0/0	2022-01-01	2022-01-01	2022-01-01	2022-01-01	2022-01-01	0/0	0/0	0/0	2022-01-01	0/0	2022-01-01	0/0	2022-01-01	2022-01-01	0/0	0/0	2022-01-01	0/0
1	2390559	Chr1_2390559	A	T	0/0	0/0	0/0	2022-01-01	2022-01-01	2022-01-01	2022-01-01	2022-01-01	0/0	0/0	0/0	2022-01-01	0/0	2022-01-01	0/0	1/0	2022-01-01	2022-01-01	2022-01-01	0/0	2022-01-01	2022-01-01	2022-01-01	2022-01-01	0/0	2022-01-01	0/0	2022-01-01	2022-01-01	2022-01-01	2022-01-01	2022-01-01	0/0	0/0	0/0	2022-01-01	0/0	2022-01-01	0/0	2022-01-01	2022-01-01	0/0	0/0	2022-01-01	0/0
1	2392599	Chr1_2392599	A	C	0/0	2022-01-01	0/0	2022-01-01	2022-01-01	2022-01-01	2022-01-01	2022-01-01	2022-01-01	2022-01-01	2022-01-01	2022-01-01	0/0	2022-01-01	0/0	2022-01-01	2022-01-01	2022-01-01	2022-01-01	2022-01-01	2022-01-01	2022-01-01	2022-01-01	2022-01-01	2022-01-01	2022-01-01	0/0	2022-01-01	2022-01-01	2022-01-01	2022-01-01	2022-01-01	0/0	0/0	0/0	2022-01-01	2022-01-01	2022-01-01	2022-01-01	2022-01-01	2022-01-01	0/0	0/0	2022-01-01	0/0
1	2397112	Chr1_2397112	G	T	0/0	0/0	0/0	0/0	0/0	0/0	0/0	0/0	0/0	0/0	0/0	0/0	0/0	2022-01-01	0/0	0/0	0/0	0/0	0/0	0/0	2022-01-01	0/0	2022-01-01	2022-01-01	0/0	0/0	0/0	2022-01-01	2022-01-01	2022-01-01	2022-01-01	0/0	0/0	0/0	0/0	0/0	0/0	2022-01-01	0/0	0/0	2022-01-01	0/0	0/0	2022-01-01	0/0
1	2403943	Chr1_2403943	C	G	0/1	2022-01-01	2022-01-01	2022-01-01	0/0	0/0	0/0	0/0	2022-01-01	2022-01-01	2022-01-01	0/0	2022-01-01	0/0	0/0	0/1	0/0	0/0	0/0	2022-01-01	0/0	0/0	0/0	0/0	2022-01-01	0/0	2022-01-01	0/0	0/0	0/0	0/0	0/0	0/0	2022-01-01	0/0	2022-01-01	2022-01-01	0/0	2022-01-01	2022-01-01	0/0	0/0	0/0	0/0	0/0
1	2404513	Chr1_2404513	T	C	0/0	0/0	0/0	0/0	0/0	0/0	0/0	0/0	0/0	0/0	0/0	0/0	0/0	0/0	2022-01-01	0/0	0/0	0/0	0/0	0/0	0/0	0/0	0/0	0/0	0/0	0/0	0/0	0/0	0/0	0/0	0/0	0/0	2022-01-01	0/0	2022-01-01	0/0	0/0	0/0	0/0	0/0	0/0	2022-01-01	2022-01-01	0/0	2022-01-01
1	2405110	Chr1_2405110	G	A	0/0	2022-01-01	0/0	2022-01-01	0/0	0/0	0/0	0/0	2022-01-01	2022-01-01	2022-01-01	0/0	0/0	0/0	0/0	0/1	0/0	0/0	0/0	2022-01-01	0/0	0/0	0/0	0/0	2022-01-01	0/0	0/0	0/0	0/0	0/0	0/0	0/0	0/0	0/0	0/0	2022-01-01	2022-01-01	0/0	2022-01-01	2022-01-01	0/0	0/0	0/0	0/0	0/0
1	2416422	Chr1_2416422	G	C	0/0	2022-01-01	0/0	./.	0/0	0/1	0/0	0/0	2022-01-01	2022-01-01	2022-01-01	0/0	0/0	0/0	0/0	0/1	0/0	0/0	2022-01-01	2022-01-01	0/0	0/0	0/0	0/0	2022-01-01	0/0	0/0	0/0	0/0	0/0	0/0	0/0	0/0	0/0	0/0	./.	2022-01-01	0/0	2022-01-01	./.	0/0	0/0	0/0	0/0	0/0
1	2416437	Chr1_2416437	T	C	1/0	0/0	2022-01-01	./.	0/0	0/0	0/0	0/0	0/0	0/0	0/0	0/0	2022-01-01	0/0	0/0	0/0	0/0	0/0	0/0	0/0	0/0	2022-01-01	0/0	0/0	0/0	2022-01-01	2022-01-01	0/0	0/0	0/0	0/0	0/0	0/0	2022-01-01	0/0	./.	0/0	0/0	0/0	./.	0/0	0/0	0/0	0/0	0/0
1	2532612	Chr1_2532612	G	T	0/0	2022-01-01	0/0	0/0	2022-01-01	0/1	2022-01-01	2022-01-01	2022-01-01	0/0	0/1	2022-01-01	0/0	2022-01-01	0/0	0/1	0/1	2022-01-01	0/0	2022-01-01	2022-01-01	2022-01-01	2022-01-01	2022-01-01	2022-01-01	2022-01-01	0/0	2022-01-01	2022-01-01	2022-01-01	2022-01-01	2022-01-01	0/0	0/0	0/0	0/0	2022-01-01	2022-01-01	2022-01-01	0/0	2022-01-01	0/0	0/0	2022-01-01	0/0
1	2567677	Chr1_2567677	G	C	2022-01-01	0/0	2022-01-01	0/0	2022-01-01	2022-01-01	2022-01-01	2022-01-01	0/0	2022-01-01	2022-01-01	2022-01-01	2022-01-01	2022-01-01	2022-01-01	2022-01-01	2022-01-01	2022-01-01	2022-01-01	0/0	2022-01-01	2022-01-01	2022-01-01	0/0	2022-01-01	2022-01-01	2022-01-01	2022-01-01	2022-01-01	2022-01-01	2022-01-01	2022-01-01	2022-01-01	2022-01-01	2022-01-01	0/0	0/0	2022-01-01	0/0	0/0	2022-01-01	2022-01-01	2022-01-01	2022-01-01	2022-01-01
1	2578571	Chr1_2578571	C	T	0/0	2022-01-01	0/0	0/0	0/0	0/0	0/0	0/0	2022-01-01	0/0	0/0	0/0	0/0	0/0	0/0	0/0	0/0	0/0	0/0	2022-01-01	0/0	0/0	0/0	2022-01-01	0/0	0/0	0/0	0/0	0/0	0/0	0/0	0/0	0/0	0/0	0/0	0/0	2022-01-01	0/0	2022-01-01	0/0	0/0	0/0	0/0	0/0	0/0
1	2579026	Chr1_2579026	A	G	0/0	2022-01-01	0/0	0/0	0/0	0/0	0/0	0/0	2022-01-01	0/0	0/0	0/0	0/0	0/0	0/0	0/0	0/0	0/0	0/0	2022-01-01	0/0	0/0	0/0	2022-01-01	0/0	0/0	0/0	0/0	0/0	0/0	0/0	0/0	0/0	0/0	0/0	0/0	2022-01-01	0/0	2022-01-01	0/0	0/0	0/0	0/0	0/0	0/0
1	2579093	Chr1_2579093	C	T	2022-01-01	./.	2022-01-01	2022-01-01	0/0	1/0	0/0	0/0	0/0	2022-01-01	2022-01-01	0/0	2022-01-01	0/0	0/0	0/0	0/0	0/0	2022-01-01	0/0	0/0	0/0	0/0	0/0	0/0	0/0	2022-01-01	0/0	0/0	0/0	0/0	0/0	0/0	2022-01-01	0/0	2022-01-01	0/0	0/0	0/0	2022-01-01	0/0	0/0	0/0	0/0	0/0
1	2579101	Chr1_2579101	G	A	0/0	./.	0/0	0/0	0/0	0/0	0/0	0/0	2022-01-01	0/0	0/0	0/0	0/0	0/0	0/0	0/0	0/0	0/0	./.	2022-01-01	0/0	0/0	0/0	2022-01-01	0/0	0/0	0/0	0/0	0/0	0/0	0/0	0/0	0/0	0/0	0/0	0/0	2022-01-01	0/0	2022-01-01	0/0	0/0	0/0	0/0	0/0	0/0
1	2581824	Chr1_2581824	C	T	2022-01-01	2022-01-01	2022-01-01	0/0	0/0	0/1	0/0	0/0	2022-01-01	2022-01-01	2022-01-01	2022-01-01	2022-01-01	0/0	0/0	0/1	0/0	0/0	2022-01-01	2022-01-01	0/0	0/0	0/0	2022-01-01	0/0	0/0	2022-01-01	0/0	0/0	0/0	0/0	0/0	0/0	2022-01-01	0/0	0/0	2022-01-01	0/0	2022-01-01	0/0	0/0	0/0	0/0	0/0	0/0
1	2582076	Chr1_2582076	T	C	0/0	2022-01-01	0/0	0/0	0/0	0/0	0/0	0/0	2022-01-01	0/0	0/0	2022-01-01	0/0	0/0	0/0	0/0	0/0	0/0	0/0	2022-01-01	0/0	0/0	0/0	0/1	0/0	0/0	0/0	0/0	0/0	0/0	0/0	0/0	0/0	0/0	0/0	0/0	2022-01-01	0/0	2022-01-01	0/0	0/0	0/0	0/0	0/0	0/0
1	2582136	Chr1_2582136	G	A	2022-01-01	0/0	2022-01-01	0/0	0/0	1/0	0/0	0/0	0/0	2022-01-01	2022-01-01	0/0	2022-01-01	0/0	0/0	1/0	0/0	0/0	2022-01-01	0/0	0/0	0/0	0/0	0/0	0/0	0/0	2022-01-01	0/0	0/0	0/0	0/0	0/0	0/0	2022-01-01	0/0	0/0	0/0	0/0	0/0	0/0	0/0	0/0	0/0	0/0	0/0
1	2582232	Chr1_2582232	C	T	0/1	2022-01-01	2022-01-01	0/0	0/0	0/1	0/0	0/0	2022-01-01	2022-01-01	2022-01-01	2022-01-01	2022-01-01	0/0	0/0	0/1	0/0	0/0	2022-01-01	2022-01-01	0/0	0/0	0/0	2022-01-01	0/0	0/0	2022-01-01	0/0	0/0	0/0	0/0	0/0	0/0	2022-01-01	0/0	0/0	2022-01-01	0/0	2022-01-01	0/0	0/0	0/0	0/0	0/0	0/0
1	2583024	Chr1_2583024	G	A	0/0	2022-01-01	0/0	0/0	0/0	0/0	0/0	0/0	2022-01-01	0/0	0/0	2022-01-01	0/0	0/0	0/0	0/0	0/0	0/0	0/0	2022-01-01	0/0	0/0	0/0	2022-01-01	0/0	0/0	0/0	0/0	0/0	0/0	0/1	0/0	0/0	0/0	0/0	0/0	2022-01-01	0/0	2022-01-01	0/0	0/0	0/0	0/0	0/0	0/0
1	2583189	Chr1_2583189	G	A	1/0	0/0	2022-01-01	0/0	2022-01-01	2022-01-01	2022-01-01	2022-01-01	0/0	2022-01-01	2022-01-01	0/0	2022-01-01	2022-01-01	0/0	2022-01-01	2022-01-01	2022-01-01	2022-01-01	0/0	2022-01-01	2022-01-01	2022-01-01	0/0	2022-01-01	2022-01-01	2022-01-01	2022-01-01	2022-01-01	2022-01-01	2022-01-01	2022-01-01	0/0	2022-01-01	0/0	0/0	0/0	2022-01-01	0/0	0/0	2022-01-01	0/0	0/0	2022-01-01	0/0
1	2583970	Chr1_2583970	G	T	0/0	2022-01-01	0/0	0/0	2022-01-01	0/1	2022-01-01	2022-01-01	2022-01-01	0/0	0/0	2022-01-01	0/0	2022-01-01	0/0	2022-01-01	2022-01-01	2022-01-01	0/0	2022-01-01	2022-01-01	2022-01-01	2022-01-01	2022-01-01	2022-01-01	2022-01-01	0/0	2022-01-01	2022-01-01	2022-01-01	2022-01-01	2022-01-01	0/0	0/0	0/0	0/0	2022-01-01	2022-01-01	2022-01-01	0/0	2022-01-01	0/0	0/0	2022-01-01	0/0
1	2584261	Chr1_2584261	G	A	0/0	2022-01-01	0/0	0/0	0/0	0/0	0/0	0/0	2022-01-01	0/0	0/0	2022-01-01	0/0	0/0	0/0	0/0	0/0	0/0	0/0	2022-01-01	0/0	0/0	0/0	2022-01-01	0/0	0/0	0/0	0/0	0/0	0/0	0/0	0/0	0/0	0/0	0/0	0/0	2022-01-01	0/0	2022-01-01	0/0	0/0	0/0	0/0	0/0	0/0
1	2584732	Chr1_2584732	A	G	2022-01-01	2022-01-01	2022-01-01	0/0	2022-01-01	2022-01-01	2022-01-01	2022-01-01	2022-01-01	2022-01-01	2022-01-01	2022-01-01	2022-01-01	2022-01-01	0/0	2022-01-01	2022-01-01	2022-01-01	2022-01-01	2022-01-01	2022-01-01	2022-01-01	2022-01-01	2022-01-01	2022-01-01	2022-01-01	2022-01-01	2022-01-01	2022-01-01	2022-01-01	2022-01-01	2022-01-01	0/0	2022-01-01	0/0	0/0	2022-01-01	2022-01-01	2022-01-01	0/0	2022-01-01	0/0	0/0	2022-01-01	0/0
1	2584822	Chr1_2584822	C	T	2022-01-01	0/0	2022-01-01	0/0	0/0	1/0	0/0	0/0	0/0	2022-01-01	2022-01-01	0/0	2022-01-01	0/0	0/0	1/0	0/0	0/0	2022-01-01	0/0	0/0	0/0	0/0	0/0	0/0	0/0	2022-01-01	0/0	0/0	0/0	0/0	0/0	0/0	2022-01-01	0/0	0/0	0/0	0/0	0/0	0/0	0/0	0/0	0/0	0/0	0/0
1	2584978	Chr1_2584978	G	A	0/0	2022-01-01	0/0	2022-01-01	2022-01-01	0/1	2022-01-01	2022-01-01	2022-01-01	0/0	0/0	2022-01-01	0/0	2022-01-01	0/0	0/1	2022-01-01	2022-01-01	0/0	2022-01-01	2022-01-01	2022-01-01	2022-01-01	2022-01-01	2022-01-01	2022-01-01	0/0	2022-01-01	2022-01-01	2022-01-01	2022-01-01	2022-01-01	0/0	0/0	0/0	2022-01-01	2022-01-01	2022-01-01	2022-01-01	2022-01-01	2022-01-01	0/0	0/0	2022-01-01	./.
1	2585411	Chr1_2585411	G	C	0/0	0/0	0/0	0/0	2022-01-01	1/0	2022-01-01	2022-01-01	0/0	0/0	0/0	0/0	0/0	2022-01-01	0/0	2022-01-01	2022-01-01	2022-01-01	0/0	0/0	2022-01-01	2022-01-01	2022-01-01	0/0	2022-01-01	2022-01-01	0/0	2022-01-01	2022-01-01	2022-01-01	2022-01-01	2022-01-01	0/0	0/0	0/0	0/0	0/0	2022-01-01	0/0	0/0	2022-01-01	0/0	0/0	2022-01-01	0/0
1	2585418	Chr1_2585418	C	A	0/1	2022-01-01	0/0	0/0	0/0	0/0	0/0	0/0	2022-01-01	0/0	0/0	2022-01-01	0/0	0/0	2022-01-01	0/0	0/0	0/0	0/0	2022-01-01	0/0	0/0	0/0	2022-01-01	0/0	0/0	0/0	0/0	0/0	0/0	0/0	0/0	2022-01-01	0/0	2022-01-01	0/0	2022-01-01	0/0	2022-01-01	0/0	0/0	2022-01-01	2022-01-01	0/0	2022-01-01
1	2585653	Chr1_2585653	A	C	1/0	0/0	2022-01-01	0/0	0/0	1/0	0/0	0/0	0/0	2022-01-01	2022-01-01	0/0	2022-01-01	0/0	0/0	1/0	0/0	0/0	2022-01-01	0/0	0/0	0/0	0/0	0/0	0/0	0/0	2022-01-01	0/0	0/0	0/0	0/0	0/0	0/0	2022-01-01	0/0	0/0	0/0	0/0	0/0	0/0	0/0	0/0	0/0	0/0	0/0
1	2587522	Chr1_2587522	T	C	1/0	0/0	2022-01-01	0/0	2022-01-01	2022-01-01	2022-01-01	2022-01-01	0/0	2022-01-01	2022-01-01	2022-01-01	2022-01-01	2022-01-01	0/0	2022-01-01	2022-01-01	2022-01-01	2022-01-01	0/0	./.	2022-01-01	2022-01-01	0/0	2022-01-01	2022-01-01	2022-01-01	2022-01-01	2022-01-01	2022-01-01	2022-01-01	2022-01-01	0/0	2022-01-01	0/0	0/0	0/0	2022-01-01	0/0	0/0	2022-01-01	0/0	0/0	2022-01-01	0/0
1	2594613	Chr1_2594613	C	T	0/0	0/0	0/0	0/0	0/0	0/0	0/0	0/0	0/0	0/0	0/0	0/0	0/0	0/0	2022-01-01	0/0	0/0	0/0	0/0	0/0	0/0	0/0	0/0	0/0	0/0	0/0	0/0	0/0	0/0	0/0	0/0	0/0	2022-01-01	0/0	2022-01-01	0/0	0/0	0/0	0/0	0/0	0/0	2022-01-01	2022-01-01	0/0	2022-01-01
1	2594649	Chr1_2594649	C	T	./.	0/0	./.	0/0	0/0	0/0	0/0	0/0	0/0	./.	0/0	0/0	./.	0/0	2022-01-01	0/0	0/0	0/0	0/0	0/0	0/0	0/0	0/0	0/0	0/0	0/0	./.	0/0	0/0	0/0	0/0	0/0	2022-01-01	./.	2022-01-01	0/0	0/0	0/0	0/0	0/0	0/0	2022-01-01	2022-01-01	0/0	2022-01-01
1	2594663	Chr1_2594663	T	C	2022-01-01	2022-01-01	2022-01-01	0/0	0/0	0/1	0/0	0/0	2022-01-01	2022-01-01	2022-01-01	2022-01-01	2022-01-01	0/0	2022-01-01	2022-01-01	0/0	0/0	2022-01-01	2022-01-01	0/0	0/0	0/0	2022-01-01	0/0	0/0	2022-01-01	0/0	0/0	0/0	0/0	0/0	2022-01-01	2022-01-01	2022-01-01	0/0	2022-01-01	0/0	2022-01-01	0/0	0/0	2022-01-01	2022-01-01	0/0	2022-01-01
1	2596850	Chr1_2596850	T	C	0/0	2022-01-01	0/0	0/0	2022-01-01	0/1	2022-01-01	2022-01-01	2022-01-01	0/0	0/0	2022-01-01	0/0	2022-01-01	0/0	0/1	2022-01-01	2022-01-01	0/0	2022-01-01	2022-01-01	2022-01-01	2022-01-01	2022-01-01	2022-01-01	2022-01-01	0/0	2022-01-01	2022-01-01	2022-01-01	2022-01-01	2022-01-01	0/0	0/0	0/0	0/0	2022-01-01	2022-01-01	2022-01-01	0/0	2022-01-01	0/0	0/0	2022-01-01	0/0
1	2598734	Chr1_2598734	A	G	0/0	0/0	0/0	0/0	2022-01-01	0/0	2022-01-01	2022-01-01	0/0	0/0	0/0	0/0	0/0	./.	0/0	1/0	2022-01-01	2022-01-01	0/0	0/0	2022-01-01	./.	./.	0/0	./.	./.	0/0	./.	2022-01-01	./.	2022-01-01	2022-01-01	0/0	0/0	0/0	0/0	0/0	./.	0/0	0/0	2022-01-01	0/0	0/0	2022-01-01	0/0
1	2606844	Chr1_2606844	C	T	1/0	0/0	2022-01-01	2022-01-01	0/0	2022-01-01	0/0	0/0	0/0	2022-01-01	2022-01-01	0/0	2022-01-01	0/0	0/0	1/0	0/0	0/0	2022-01-01	0/0	0/0	0/0	0/0	0/0	0/0	0/0	2022-01-01	0/0	0/0	0/0	0/0	0/0	0/0	2022-01-01	0/0	2022-01-01	0/0	0/0	0/0	2022-01-01	0/0	0/0	0/0	0/0	0/0
1	2609052	Chr1_2609052	G	A	0/0	2022-01-01	0/0	0/0	0/0	0/0	0/0	0/0	2022-01-01	0/0	0/0	0/0	0/0	0/0	0/0	0/0	0/0	0/0	0/0	2022-01-01	0/0	0/0	0/0	2022-01-01	0/0	0/0	0/0	0/0	0/0	0/0	0/0	0/0	0/0	0/0	0/0	0/0	2022-01-01	0/0	2022-01-01	0/0	0/0	0/0	0/0	0/0	0/0
1	2612899	Chr1_2612899	T	C	0/0	2022-01-01	0/0	0/0	2022-01-01	0/1	2022-01-01	2022-01-01	2022-01-01	2022-01-01	0/0	0/0	0/0	2022-01-01	0/0	2022-01-01	2022-01-01	2022-01-01	0/0	2022-01-01	2022-01-01	2022-01-01	2022-01-01	2022-01-01	2022-01-01	2022-01-01	0/0	2022-01-01	2022-01-01	2022-01-01	2022-01-01	2022-01-01	0/0	0/0	0/0	0/0	2022-01-01	2022-01-01	2022-01-01	0/0	2022-01-01	0/0	0/0	2022-01-01	0/0
1	2613442	Chr1_2613442	T	C	0/1	2022-01-01	2022-01-01	0/0	2022-01-01	2022-01-01	2022-01-01	2022-01-01	2022-01-01	2022-01-01	2022-01-01	2022-01-01	2022-01-01	2022-01-01	0/0	2022-01-01	2022-01-01	2022-01-01	2022-01-01	2022-01-01	2022-01-01	2022-01-01	2022-01-01	2022-01-01	2022-01-01	2022-01-01	2022-01-01	2022-01-01	2022-01-01	2022-01-01	2022-01-01	2022-01-01	0/0	2022-01-01	0/0	0/0	2022-01-01	2022-01-01	2022-01-01	0/0	2022-01-01	0/0	0/0	2022-01-01	0/0
1	2613621	Chr1_2613621	G	T	0/0	2022-01-01	0/0	0/0	2022-01-01	0/1	2022-01-01	2022-01-01	2022-01-01	0/0	0/0	0/0	0/0	2022-01-01	0/0	2022-01-01	2022-01-01	2022-01-01	0/0	2022-01-01	2022-01-01	2022-01-01	2022-01-01	2022-01-01	2022-01-01	2022-01-01	0/0	2022-01-01	2022-01-01	2022-01-01	2022-01-01	2022-01-01	0/0	0/0	0/0	0/0	2022-01-01	2022-01-01	2022-01-01	0/0	2022-01-01	0/0	0/0	2022-01-01	0/0
1	2614537	Chr1_2614537	G	A	0/0	0/0	0/0	0/0	2022-01-01	1/0	2022-01-01	2022-01-01	0/0	0/0	0/0	0/0	0/0	2022-01-01	2022-01-01	1/0	2022-01-01	2022-01-01	0/0	0/0	2022-01-01	2022-01-01	2022-01-01	0/0	0/0	2022-01-01	0/0	2022-01-01	2022-01-01	2022-01-01	2022-01-01	0/0	2022-01-01	0/0	2022-01-01	0/0	0/0	2022-01-01	0/0	0/0	2022-01-01	2022-01-01	2022-01-01	2022-01-01	2022-01-01
1	2614833	Chr1_2614833	A	T	2022-01-01	0/0	2022-01-01	2022-01-01	0/0	1/0	0/0	0/0	0/0	2022-01-01	2022-01-01	0/0	2022-01-01	0/0	0/0	1/0	0/0	0/0	2022-01-01	0/0	0/0	0/0	0/0	0/0	0/0	0/0	2022-01-01	0/0	0/0	0/0	0/0	2022-01-01	0/0	2022-01-01	0/0	2022-01-01	0/0	0/0	0/0	2022-01-01	0/0	0/0	0/0	0/0	0/0
1	2616436	Chr1_2616436	A	G	0/1	2022-01-01	2022-01-01	0/0	0/0	0/1	0/0	0/0	2022-01-01	2022-01-01	2022-01-01	2022-01-01	2022-01-01	0/0	0/0	0/1	0/0	0/0	2022-01-01	2022-01-01	0/0	0/0	0/0	2022-01-01	0/0	0/0	2022-01-01	0/0	0/0	0/0	0/0	0/0	0/0	2022-01-01	0/0	0/0	2022-01-01	0/0	2022-01-01	0/0	0/0	0/0	0/0	0/0	0/0
1	2636239	Chr1_2636239	A	G	0/0	0/0	0/0	0/0	2022-01-01	1/0	2022-01-01	2022-01-01	0/0	0/0	0/0	2022-01-01	0/0	2022-01-01	0/0	1/0	2022-01-01	2022-01-01	0/0	0/0	2022-01-01	2022-01-01	2022-01-01	0/0	2022-01-01	2022-01-01	0/0	2022-01-01	2022-01-01	2022-01-01	2022-01-01	0/0	0/0	0/0	0/0	0/0	0/0	2022-01-01	0/0	0/0	2022-01-01	0/0	0/0	2022-01-01	0/0
1	2639951	Chr1_2639951	C	T	0/0	0/0	0/0	0/0	0/0	0/0	0/0	0/0	2022-01-01	0/0	0/0	0/0	0/0	0/0	0/0	0/0	0/0	0/0	0/0	2022-01-01	0/0	0/0	0/0	2022-01-01	0/0	0/0	0/0	0/0	0/0	0/0	0/0	0/0	0/0	0/0	0/0	0/0	2022-01-01	0/0	2022-01-01	0/0	0/0	0/0	0/0	0/0	0/0
1	2644951	Chr1_2644951	G	A	./.	./.	./.	0/0	2022-01-01	2022-01-01	2022-01-01	2022-01-01	0/0	./.	./.	0/0	./.	2022-01-01	0/0	2022-01-01	2022-01-01	2022-01-01	./.	0/0	2022-01-01	2022-01-01	2022-01-01	0/0	2022-01-01	2022-01-01	./.	2022-01-01	2022-01-01	2022-01-01	2022-01-01	0/0	0/0	./.	0/0	0/0	0/0	2022-01-01	0/0	0/0	2022-01-01	0/0	0/0	2022-01-01	0/0
1	2648250	Chr1_2648250	G	T	0/0	0/0	0/0	0/0	0/0	0/0	0/0	0/0	2022-01-01	0/0	0/0	0/0	0/0	0/0	0/0	0/0	0/0	0/0	0/0	2022-01-01	0/0	0/0	0/0	2022-01-01	0/0	0/0	0/0	0/0	0/0	0/0	0/0	0/0	0/0	0/0	0/0	0/0	2022-01-01	0/0	2022-01-01	0/0	0/0	0/0	0/0	0/0	0/0
1	2648460	Chr1_2648460	C	T	0/0	0/0	0/0	0/0	2022-01-01	0/1	2022-01-01	2022-01-01	2022-01-01	0/0	0/0	0/0	0/0	2022-01-01	0/0	2022-01-01	2022-01-01	2022-01-01	0/0	2022-01-01	2022-01-01	2022-01-01	2022-01-01	2022-01-01	2022-01-01	2022-01-01	0/0	2022-01-01	2022-01-01	2022-01-01	2022-01-01	0/0	0/0	0/0	0/0	0/0	2022-01-01	2022-01-01	2022-01-01	0/0	2022-01-01	0/0	0/0	2022-01-01	0/0
1	2649088	Chr1_2649088	T	C	0/1	2022-01-01	2022-01-01	0/0	2022-01-01	2022-01-01	2022-01-01	2022-01-01	2022-01-01	2022-01-01	2022-01-01	0/0	2022-01-01	2022-01-01	0/0	2022-01-01	2022-01-01	2022-01-01	2022-01-01	2022-01-01	2022-01-01	2022-01-01	2022-01-01	2022-01-01	2022-01-01	2022-01-01	2022-01-01	2022-01-01	2022-01-01	2022-01-01	2022-01-01	0/0	0/0	2022-01-01	0/0	0/0	2022-01-01	2022-01-01	2022-01-01	0/0	2022-01-01	0/0	0/0	2022-01-01	0/0
1	2649089	Chr1_2649089	C	T	0/0	0/0	0/0	0/0	0/0	0/0	0/0	0/0	2022-01-01	0/0	0/0	0/0	0/1	0/0	0/0	0/0	0/0	0/0	0/0	2022-01-01	0/0	0/0	0/0	2022-01-01	0/0	0/0	0/0	0/0	0/0	0/0	0/0	0/0	0/0	0/0	0/0	0/0	2022-01-01	0/0	2022-01-01	0/0	0/0	0/0	0/0	0/0	0/0
1	2649142	Chr1_2649142	A	G	0/0	0/0	0/0	0/0	2022-01-01	0/1	2022-01-01	2022-01-01	2022-01-01	0/0	0/0	0/0	0/1	2022-01-01	0/0	0/1	2022-01-01	2022-01-01	0/0	2022-01-01	2022-01-01	2022-01-01	2022-01-01	2022-01-01	2022-01-01	2022-01-01	0/0	2022-01-01	2022-01-01	2022-01-01	2022-01-01	0/0	0/0	0/0	0/0	0/0	2022-01-01	2022-01-01	2022-01-01	0/0	2022-01-01	0/0	0/0	2022-01-01	0/0
1	2649316	Chr1_2649316	G	A	1/0	0/0	0/0	0/0	0/0	0/0	0/0	0/0	0/0	0/0	0/0	0/0	0/0	0/0	2022-01-01	0/0	0/0	0/0	0/0	0/0	0/0	0/0	0/0	0/0	0/0	0/0	0/0	0/0	0/0	0/0	0/0	0/0	2022-01-01	0/0	2022-01-01	0/0	0/0	0/0	0/0	0/0	0/0	2022-01-01	2022-01-01	0/0	2022-01-01
1	2650543	Chr1_2650543	G	A	0/0	0/0	0/1	0/0	0/0	0/0	0/0	0/0	2022-01-01	0/0	0/0	0/0	0/1	0/0	0/0	0/0	0/0	0/0	0/0	2022-01-01	0/0	0/0	0/0	2022-01-01	0/0	0/0	0/1	0/0	0/0	0/0	0/0	0/0	0/0	0/0	0/0	0/0	2022-01-01	0/0	2022-01-01	0/0	0/0	0/0	0/0	0/0	0/0
1	2650904	Chr1_2650904	T	C	2022-01-01	2022-01-01	2022-01-01	0/0	0/0	0/1	0/0	0/0	2022-01-01	2022-01-01	2022-01-01	2022-01-01	2022-01-01	0/0	0/0	0/1	0/0	0/0	2022-01-01	2022-01-01	0/0	0/0	0/0	2022-01-01	0/0	0/0	2022-01-01	0/0	0/0	0/0	0/0	0/0	0/0	2022-01-01	0/0	0/0	2022-01-01	0/0	2022-01-01	0/0	0/0	0/0	0/0	0/0	0/0
1	2652137	Chr1_2652137	C	T	0/0	0/0	0/0	0/0	0/0	0/0	0/0	0/0	2022-01-01	0/0	0/0	0/0	0/0	0/0	0/0	0/0	0/0	0/0	0/0	2022-01-01	0/0	0/0	0/0	2022-01-01	0/0	0/0	0/0	0/0	0/0	0/0	0/0	0/0	0/0	0/0	0/0	0/0	2022-01-01	0/0	2022-01-01	0/0	0/0	0/0	0/0	0/0	0/0
1	2652374	Chr1_2652374	T	C	2022-01-01	2022-01-01	2022-01-01	0/0	0/0	0/1	0/0	0/0	2022-01-01	2022-01-01	2022-01-01	0/0	2022-01-01	0/0	0/0	0/1	0/0	0/0	2022-01-01	2022-01-01	0/0	0/0	0/0	2022-01-01	0/0	0/0	2022-01-01	0/0	0/0	0/0	0/0	0/0	0/0	2022-01-01	0/0	0/0	2022-01-01	0/0	2022-01-01	0/0	0/0	0/0	0/0	0/0	0/0
1	2653222	Chr1_2653222	A	G	0/0	0/0	0/0	0/0	2022-01-01	1/0	2022-01-01	2022-01-01	0/0	0/0	0/0	2022-01-01	0/0	2022-01-01	0/0	1/0	2022-01-01	2022-01-01	0/0	0/0	2022-01-01	2022-01-01	2022-01-01	0/0	2022-01-01	2022-01-01	0/0	2022-01-01	2022-01-01	2022-01-01	2022-01-01	0/0	0/0	0/0	0/0	0/0	0/0	2022-01-01	0/0	0/0	2022-01-01	0/0	0/0	2022-01-01	0/0
1	2655931	Chr1_2655931	C	T	0/0	0/0	0/0	0/0	0/0	0/0	0/0	0/0	2022-01-01	0/0	0/0	0/0	0/0	0/0	2022-01-01	0/0	0/0	0/0	0/0	2022-01-01	0/0	0/0	0/0	2022-01-01	0/0	0/0	0/0	0/0	0/0	0/0	0/0	0/0	2022-01-01	0/0	2022-01-01	0/0	2022-01-01	0/0	2022-01-01	0/0	0/0	2022-01-01	2022-01-01	0/0	2022-01-01
1	2659063	Chr1_2659063	G	A	1/0	0/0	0/0	0/0	0/0	0/0	0/0	0/0	0/0	0/0	0/0	0/0	0/0	0/0	2022-01-01	0/0	0/0	0/0	0/0	0/0	0/0	0/0	0/0	0/0	0/0	0/0	0/0	0/0	0/0	0/0	0/0	0/0	2022-01-01	0/0	2022-01-01	0/0	0/0	0/0	0/0	0/0	0/0	2022-01-01	2022-01-01	0/0	2022-01-01
1	2659676	Chr1_2659676	G	A	1/0	2022-01-01	2022-01-01	2022-01-01	0/0	1/0	0/0	0/0	0/0	2022-01-01	2022-01-01	0/0	2022-01-01	0/0	0/0	1/0	0/0	0/0	2022-01-01	0/0	0/0	0/0	0/0	0/0	0/0	0/0	2022-01-01	0/0	0/0	0/0	0/0	2022-01-01	0/0	2022-01-01	0/0	2022-01-01	0/0	0/0	0/0	2022-01-01	0/0	0/0	0/0	0/0	0/0
1	2659824	Chr1_2659824	T	C	0/1	2022-01-01	./.	0/0	2022-01-01	2022-01-01	2022-01-01	2022-01-01	2022-01-01	./.	2022-01-01	2022-01-01	2022-01-01	2022-01-01	0/0	2022-01-01	2022-01-01	2022-01-01	./.	2022-01-01	2022-01-01	2022-01-01	2022-01-01	2022-01-01	2022-01-01	2022-01-01	./.	2022-01-01	2022-01-01	2022-01-01	2022-01-01	0/0	0/0	2022-01-01	0/0	0/0	2022-01-01	2022-01-01	2022-01-01	0/0	2022-01-01	0/0	0/0	2022-01-01	0/0
1	2659875	Chr1_2659875	A	G	0/0	0/0	0/0	0/0	2022-01-01	0/1	2022-01-01	2022-01-01	2022-01-01	0/0	0/0	2022-01-01	0/0	2022-01-01	0/0	0/1	2022-01-01	2022-01-01	0/0	2022-01-01	2022-01-01	2022-01-01	2022-01-01	2022-01-01	2022-01-01	2022-01-01	0/0	2022-01-01	2022-01-01	2022-01-01	2022-01-01	0/0	0/0	0/0	0/0	0/0	2022-01-01	2022-01-01	2022-01-01	0/0	2022-01-01	0/0	0/0	2022-01-01	0/0
1	2660030	Chr1_2660030	G	T	0/0	0/0	0/0	0/0	0/0	0/0	0/0	0/0	2022-01-01	0/0	0/0	0/0	0/0	0/0	0/0	0/0	0/0	0/0	0/0	2022-01-01	0/0	0/0	0/0	2022-01-01	0/0	0/0	0/0	0/0	0/0	0/0	0/0	0/0	0/0	0/0	0/0	0/0	2022-01-01	0/0	2022-01-01	0/0	0/0	0/0	0/0	0/0	0/0
1	2660271	Chr1_2660271	A	G	2022-01-01	2022-01-01	2022-01-01	0/0	2022-01-01	2022-01-01	2022-01-01	2022-01-01	2022-01-01	2022-01-01	2022-01-01	2022-01-01	2022-01-01	2022-01-01	0/0	2022-01-01	2022-01-01	2022-01-01	2022-01-01	2022-01-01	2022-01-01	2022-01-01	2022-01-01	2022-01-01	2022-01-01	2022-01-01	2022-01-01	2022-01-01	2022-01-01	2022-01-01	2022-01-01	0/0	0/0	2022-01-01	0/0	0/0	2022-01-01	2022-01-01	2022-01-01	0/0	2022-01-01	0/0	0/0	2022-01-01	0/0
1	2660921	Chr1_2660921	A	G	1/0	2022-01-01	2022-01-01	2022-01-01	2022-01-01	2022-01-01	2022-01-01	2022-01-01	0/0	2022-01-01	2022-01-01	2022-01-01	2022-01-01	2022-01-01	0/0	2022-01-01	2022-01-01	2022-01-01	2022-01-01	0/0	2022-01-01	2022-01-01	2022-01-01	0/0	2022-01-01	2022-01-01	2022-01-01	2022-01-01	2022-01-01	2022-01-01	2022-01-01	2022-01-01	0/0	2022-01-01	0/0	2022-01-01	0/0	2022-01-01	0/0	2022-01-01	2022-01-01	0/0	0/0	2022-01-01	0/0
1	2661476	Chr1_2661476	C	T	0/0	0/0	0/0	0/0	2022-01-01	0/1	2022-01-01	2022-01-01	2022-01-01	0/0	0/0	2022-01-01	0/0	2022-01-01	0/0	0/1	2022-01-01	2022-01-01	0/0	2022-01-01	2022-01-01	2022-01-01	2022-01-01	2022-01-01	2022-01-01	2022-01-01	0/0	2022-01-01	2022-01-01	2022-01-01	2022-01-01	0/0	0/0	0/0	0/0	0/0	2022-01-01	2022-01-01	2022-01-01	0/0	2022-01-01	0/0	0/0	2022-01-01	0/0
1	2663099	Chr1_2663099	A	G	2022-01-01	2022-01-01	2022-01-01	0/0	0/0	0/1	0/0	0/0	2022-01-01	2022-01-01	2022-01-01	0/0	2022-01-01	0/0	0/0	0/1	0/0	0/0	2022-01-01	2022-01-01	0/0	0/0	0/0	2022-01-01	0/0	0/0	2022-01-01	0/0	0/0	0/0	0/0	0/0	0/0	2022-01-01	0/0	0/0	2022-01-01	0/0	2022-01-01	0/0	0/0	0/0	0/0	0/0	0/0
1	2663128	Chr1_2663128	T	G	0/0	0/0	0/0	0/0	0/0	0/0	0/0	0/0	2022-01-01	0/0	0/0	0/0	0/0	0/0	0/0	0/0	0/0	0/0	0/0	2022-01-01	0/0	0/0	0/0	2022-01-01	0/0	0/0	0/0	0/0	0/0	0/0	0/0	0/0	0/0	0/0	0/0	0/0	2022-01-01	0/0	2022-01-01	0/0	0/0	0/0	0/0	0/0	0/0
1	2663583	Chr1_2663583	T	G	0/0	0/0	0/0	2022-01-01	0/0	0/0	0/0	0/0	2022-01-01	0/0	0/0	0/0	0/0	0/0	0/0	0/0	0/0	0/0	0/0	2022-01-01	0/0	0/0	0/0	2022-01-01	0/0	0/0	0/0	0/0	0/0	0/0	0/0	2022-01-01	0/0	0/0	0/0	2022-01-01	2022-01-01	0/0	2022-01-01	2022-01-01	0/0	0/0	0/0	0/0	0/0
1	2664411	Chr1_2664411	G	A	0/0	0/0	0/0	0/0	2022-01-01	1/0	2022-01-01	2022-01-01	0/0	0/0	0/0	2022-01-01	0/0	2022-01-01	0/0	1/0	2022-01-01	2022-01-01	0/0	0/0	2022-01-01	2022-01-01	2022-01-01	0/0	2022-01-01	2022-01-01	0/0	2022-01-01	2022-01-01	2022-01-01	2022-01-01	0/0	0/0	0/0	0/0	0/0	0/0	2022-01-01	0/0	0/0	2022-01-01	0/0	0/0	2022-01-01	0/0
1	2664684	Chr1_2664684	G	C	1/0	2022-01-01	2022-01-01	0/0	2022-01-01	2022-01-01	2022-01-01	2022-01-01	0/0	2022-01-01	2022-01-01	0/0	2022-01-01	2022-01-01	0/0	2022-01-01	2022-01-01	2022-01-01	2022-01-01	0/0	2022-01-01	2022-01-01	2022-01-01	0/0	2022-01-01	2022-01-01	2022-01-01	2022-01-01	2022-01-01	2022-01-01	2022-01-01	0/0	0/0	2022-01-01	0/0	0/0	0/0	2022-01-01	0/0	0/0	2022-01-01	0/0	0/0	2022-01-01	0/0
1	2664954	Chr1_2664954	G	C	0/0	0/0	0/0	0/0	2022-01-01	1/0	2022-01-01	2022-01-01	0/0	0/0	0/0	0/0	0/0	2022-01-01	0/0	1/0	2022-01-01	2022-01-01	0/0	0/0	2022-01-01	2022-01-01	2022-01-01	0/0	2022-01-01	2022-01-01	0/0	2022-01-01	2022-01-01	2022-01-01	2022-01-01	0/0	0/0	0/0	0/0	0/0	0/0	2022-01-01	0/0	0/0	2022-01-01	0/0	0/0	2022-01-01	0/0
1	2665093	Chr1_2665093	C	A	0/0	0/0	0/0	0/0	0/0	0/0	0/0	0/0	2022-01-01	0/0	0/0	0/0	0/0	0/0	0/0	./.	0/0	0/0	0/0	2022-01-01	0/0	0/0	0/0	2022-01-01	0/0	0/0	0/0	0/0	0/0	0/0	0/0	0/0	0/0	0/0	0/0	0/0	2022-01-01	0/0	2022-01-01	0/0	0/1	0/0	0/0	0/0	0/0
1	2665341	Chr1_2665341	T	C	2022-01-01	2022-01-01	2022-01-01	0/0	2022-01-01	2022-01-01	2022-01-01	2022-01-01	2022-01-01	2022-01-01	2022-01-01	2022-01-01	2022-01-01	2022-01-01	0/0	2022-01-01	2022-01-01	2022-01-01	2022-01-01	2022-01-01	2022-01-01	2022-01-01	2022-01-01	2022-01-01	2022-01-01	2022-01-01	2022-01-01	2022-01-01	2022-01-01	2022-01-01	2022-01-01	0/0	0/0	2022-01-01	0/0	0/0	2022-01-01	2022-01-01	2022-01-01	0/0	2022-01-01	0/0	0/0	2022-01-01	0/0
1	2666293	Chr1_2666293	C	T	0/1	2022-01-01	2022-01-01	0/0	2022-01-01	2022-01-01	2022-01-01	2022-01-01	2022-01-01	2022-01-01	2022-01-01	2022-01-01	2022-01-01	2022-01-01	0/0	2022-01-01	2022-01-01	2022-01-01	2022-01-01	2022-01-01	2022-01-01	2022-01-01	2022-01-01	2022-01-01	2022-01-01	2022-01-01	2022-01-01	2022-01-01	2022-01-01	2022-01-01	2022-01-01	0/0	0/0	2022-01-01	0/0	0/0	2022-01-01	2022-01-01	2022-01-01	0/0	2022-01-01	0/0	0/0	2022-01-01	0/0
1	2666774	Chr1_2666774	C	T	1/0	2022-01-01	2022-01-01	0/0	0/0	1/0	0/0	0/0	0/0	2022-01-01	2022-01-01	0/0	2022-01-01	0/0	0/0	1/0	0/0	0/0	2022-01-01	0/0	0/0	0/0	0/0	0/0	0/0	0/0	2022-01-01	0/0	0/0	0/0	0/0	0/0	0/0	2022-01-01	0/0	0/0	0/0	0/0	0/0	0/0	0/0	0/0	0/0	0/0	0/0
1	2667399	Chr1_2667399	A	G	1/0	1/0	2022-01-01	0/0	./.	1/0	./.	./.	0/0	1/0	2022-01-01	0/0	1/0	0/0	2022-01-01	0/0	./.	0/0	2022-01-01	0/0	0/0	0/0	0/0	0/0	./.	./.	1/0	./.	0/0	0/0	0/0	0/0	2022-01-01	2022-01-01	1/0	0/0	0/0	./.	0/0	0/0	0/0	2022-01-01	2022-01-01	./.	2022-01-01
1	2667790	Chr1_2667790	G	A	2022-01-01	2022-01-01	2022-01-01	0/0	2022-01-01	2022-01-01	2022-01-01	2022-01-01	0/0	2022-01-01	2022-01-01	2022-01-01	2022-01-01	2022-01-01	0/0	2022-01-01	2022-01-01	2022-01-01	2022-01-01	0/0	./.	2022-01-01	2022-01-01	0/0	2022-01-01	2022-01-01	2022-01-01	2022-01-01	2022-01-01	2022-01-01	2022-01-01	0/0	0/0	2022-01-01	0/0	0/0	0/0	2022-01-01	0/0	0/0	2022-01-01	0/0	0/0	2022-01-01	0/0
1	2667796	Chr1_2667796	C	A	0/0	0/0	0/0	0/0	0/0	0/0	0/0	0/0	2022-01-01	0/0	0/0	0/0	0/0	0/0	0/0	0/0	0/0	0/0	0/0	2022-01-01	0/0	0/0	0/0	2022-01-01	0/0	0/0	0/0	0/0	0/0	0/0	0/0	0/0	0/0	0/0	0/0	0/0	2022-01-01	0/0	2022-01-01	0/0	0/0	0/0	0/0	0/0	0/0
1	2667960	Chr1_2667960	C	T	0/0	0/0	0/0	0/0	2022-01-01	1/0	2022-01-01	2022-01-01	0/0	0/0	0/0	2022-01-01	0/0	2022-01-01	0/0	2022-01-01	2022-01-01	2022-01-01	./.	0/0	2022-01-01	2022-01-01	2022-01-01	0/0	2022-01-01	2022-01-01	0/0	2022-01-01	2022-01-01	2022-01-01	2022-01-01	0/0	0/0	0/0	0/0	0/0	0/0	2022-01-01	0/0	0/0	2022-01-01	0/0	0/0	2022-01-01	0/0
1	2667961	Chr1_2667961	C	T	1/0	2022-01-01	2022-01-01	0/0	0/0	1/0	0/0	0/0	0/0	2022-01-01	2022-01-01	0/0	2022-01-01	0/0	0/0	./.	0/0	0/0	2022-01-01	0/0	0/0	0/0	0/0	0/0	0/0	0/0	2022-01-01	0/0	0/0	0/0	0/0	0/0	0/0	2022-01-01	0/0	0/0	0/0	0/0	0/0	0/0	0/0	0/0	0/0	0/0	0/0
1	2668465	Chr1_2668465	G	A	0/1	2022-01-01	2022-01-01	0/0	0/0	0/1	0/0	0/0	2022-01-01	2022-01-01	2022-01-01	0/0	2022-01-01	0/0	0/0	0/1	0/0	0/0	2022-01-01	2022-01-01	0/0	0/0	0/0	2022-01-01	0/0	0/0	2022-01-01	0/0	0/0	0/0	0/0	0/0	0/0	2022-01-01	0/0	0/0	2022-01-01	0/0	2022-01-01	0/0	0/0	0/0	0/0	0/0	0/0
1	2670470	Chr1_2670470	G	A	0/0	0/0	0/0	0/0	0/0	0/0	0/0	0/0	0/0	0/0	0/0	0/0	0/0	2022-01-01	0/0	0/0	0/0	0/0	0/0	0/0	2022-01-01	2022-01-01	2022-01-01	0/0	2022-01-01	2022-01-01	0/0	2022-01-01	2022-01-01	2022-01-01	2022-01-01	0/0	0/0	0/0	0/0	0/0	0/0	2022-01-01	0/0	0/0	2022-01-01	0/0	0/0	2022-01-01	0/0
1	2672026	Chr1_2672026	G	A	0/0	0/0	0/0	0/0	2022-01-01	0/1	2022-01-01	2022-01-01	2022-01-01	0/0	0/0	2022-01-01	0/0	2022-01-01	0/0	0/1	2022-01-01	2022-01-01	0/0	2022-01-01	2022-01-01	2022-01-01	2022-01-01	2022-01-01	2022-01-01	2022-01-01	0/0	2022-01-01	2022-01-01	2022-01-01	2022-01-01	0/0	0/0	0/0	0/0	0/0	2022-01-01	2022-01-01	2022-01-01	0/0	2022-01-01	0/0	0/0	2022-01-01	0/0
1	2674301	Chr1_2674301	T	G	0/0	0/0	0/0	0/0	2022-01-01	0/1	2022-01-01	2022-01-01	2022-01-01	0/0	0/0	2022-01-01	0/0	2022-01-01	0/0	0/1	2022-01-01	2022-01-01	0/0	2022-01-01	2022-01-01	2022-01-01	2022-01-01	2022-01-01	2022-01-01	2022-01-01	0/0	2022-01-01	2022-01-01	2022-01-01	2022-01-01	0/0	0/0	0/0	0/0	0/0	2022-01-01	2022-01-01	2022-01-01	0/0	2022-01-01	0/0	0/0	2022-01-01	0/0
1	2677086	Chr1_2677086	C	T	0/0	0/0	0/0	0/0	0/0	0/0	0/0	0/0	0/0	0/0	0/0	0/0	0/0	2022-01-01	0/0	0/0	0/0	0/0	0/0	0/0	2022-01-01	0/0	2022-01-01	0/0	0/0	0/0	0/0	2022-01-01	2022-01-01	2022-01-01	2022-01-01	0/0	0/0	0/0	0/0	0/0	0/0	2022-01-01	0/0	0/0	2022-01-01	0/0	0/0	2022-01-01	0/0
1	2677774	Chr1_2677774	C	T	0/0	0/0	0/0	0/0	2022-01-01	0/1	2022-01-01	2022-01-01	2022-01-01	0/0	0/0	0/0	0/0	2022-01-01	0/0	0/1	2022-01-01	2022-01-01	0/0	2022-01-01	2022-01-01	2022-01-01	2022-01-01	2022-01-01	2022-01-01	2022-01-01	0/0	2022-01-01	2022-01-01	2022-01-01	2022-01-01	0/0	0/0	0/0	0/0	0/0	2022-01-01	2022-01-01	2022-01-01	0/0	2022-01-01	0/0	0/0	2022-01-01	0/0
1	2677813	Chr1_2677813	C	T	0/0	0/0	0/0	0/0	0/0	0/0	0/0	0/0	2022-01-01	0/0	0/0	0/0	0/0	0/0	0/0	0/0	0/0	0/0	0/0	2022-01-01	0/0	0/0	0/0	2022-01-01	0/0	0/0	0/0	0/0	0/0	0/0	0/0	0/0	0/0	0/0	0/0	0/0	2022-01-01	0/0	2022-01-01	0/0	0/0	0/0	0/0	0/0	0/0
1	2690278	Chr1_2690278	G	A	0/0	0/0	0/0	0/0	2022-01-01	1/0	2022-01-01	./.	0/0	0/0	0/0	2022-01-01	0/0	2022-01-01	0/0	2022-01-01	2022-01-01	2022-01-01	0/0	0/0	2022-01-01	2022-01-01	2022-01-01	0/0	2022-01-01	2022-01-01	0/0	2022-01-01	2022-01-01	2022-01-01	2022-01-01	0/0	0/0	0/0	0/0	0/0	0/0	2022-01-01	0/0	0/0	2022-01-01	0/0	0/0	2022-01-01	0/0
1	2691561	Chr1_2691561	T	A	0/0	0/0	0/0	2022-01-01	2022-01-01	1/0	2022-01-01	./.	0/0	0/0	0/0	2022-01-01	0/0	2022-01-01	0/0	1/0	2022-01-01	2022-01-01	0/0	0/0	2022-01-01	2022-01-01	2022-01-01	0/0	2022-01-01	2022-01-01	0/0	2022-01-01	2022-01-01	2022-01-01	2022-01-01	2022-01-01	0/0	0/0	0/0	2022-01-01	0/0	2022-01-01	0/0	2022-01-01	2022-01-01	0/0	0/0	2022-01-01	0/0
1	2691752	Chr1_2691752	C	T	0/1	2022-01-01	2022-01-01	2022-01-01	0/0	0/1	0/0	./.	2022-01-01	2022-01-01	2022-01-01	0/0	2022-01-01	0/0	0/0	0/1	0/0	0/0	2022-01-01	2022-01-01	0/0	0/0	0/0	2022-01-01	0/0	0/0	2022-01-01	0/0	0/0	0/0	0/0	2022-01-01	0/0	2022-01-01	0/0	2022-01-01	2022-01-01	0/0	2022-01-01	2022-01-01	0/0	0/0	0/0	0/0	0/0
1	2692245	Chr1_2692245	C	T	0/1	2022-01-01	2022-01-01	0/0	2022-01-01	2022-01-01	2022-01-01	./.	2022-01-01	2022-01-01	2022-01-01	2022-01-01	2022-01-01	2022-01-01	0/0	2022-01-01	2022-01-01	2022-01-01	2022-01-01	2022-01-01	2022-01-01	2022-01-01	2022-01-01	2022-01-01	2022-01-01	2022-01-01	2022-01-01	2022-01-01	2022-01-01	2022-01-01	2022-01-01	0/0	0/0	2022-01-01	0/0	0/0	2022-01-01	2022-01-01	2022-01-01	0/0	2022-01-01	0/0	0/0	2022-01-01	0/0
1	2692251	Chr1_2692251	G	A	0/1	2022-01-01	2022-01-01	0/0	0/0	0/1	0/0	./.	2022-01-01	2022-01-01	2022-01-01	0/0	2022-01-01	0/0	0/0	0/1	0/0	0/0	2022-01-01	2022-01-01	0/0	0/0	0/0	2022-01-01	0/0	0/0	2022-01-01	0/0	0/0	0/0	0/0	0/0	0/0	2022-01-01	0/0	0/0	2022-01-01	0/0	2022-01-01	0/0	0/0	0/0	0/0	0/0	0/0
1	2692252	Chr1_2692252	C	T	0/0	0/0	0/0	2022-01-01	0/0	0/0	0/0	./.	2022-01-01	0/0	0/0	0/0	0/0	0/0	0/0	0/0	0/0	0/0	0/0	2022-01-01	0/0	0/0	0/0	2022-01-01	0/0	0/0	0/0	0/0	0/0	0/0	0/0	2022-01-01	0/0	0/0	0/0	2022-01-01	2022-01-01	0/0	2022-01-01	2022-01-01	0/0	0/0	0/0	0/0	0/0
1	2693139	Chr1_2693139	T	C	1/0	2022-01-01	2022-01-01	2022-01-01	0/0	1/0	0/0	0/0	0/0	2022-01-01	2022-01-01	0/0	2022-01-01	0/0	0/0	1/0	0/0	0/0	2022-01-01	0/0	0/0	0/0	0/0	0/0	0/0	0/0	2022-01-01	0/0	0/0	0/0	0/0	2022-01-01	0/0	2022-01-01	0/0	2022-01-01	0/0	0/0	0/0	2022-01-01	0/0	0/0	0/0	0/0	0/0
1	2693441	Chr1_2693441	T	C	0/1	0/0	0/0	0/0	0/0	0/0	0/0	2022-01-01	2022-01-01	0/0	0/0	2022-01-01	0/0	0/0	2022-01-01	0/0	0/0	0/0	0/0	2022-01-01	0/0	0/0	0/0	2022-01-01	0/0	0/0	0/0	0/0	0/0	0/0	0/0	0/0	2022-01-01	0/0	2022-01-01	0/0	2022-01-01	0/0	2022-01-01	0/0	0/0	2022-01-01	2022-01-01	0/0	2022-01-01
1	2693943	Chr1_2693943	T	C	0/1	0/0	0/0	0/0	0/0	0/0	0/0	./.	2022-01-01	0/0	0/0	2022-01-01	0/0	0/0	2022-01-01	0/0	0/0	0/0	0/0	2022-01-01	0/0	0/0	0/0	2022-01-01	0/0	0/0	0/0	0/0	0/0	0/0	0/0	0/0	2022-01-01	0/0	2022-01-01	0/0	2022-01-01	0/0	2022-01-01	0/0	0/0	2022-01-01	2022-01-01	0/0	2022-01-01
1	2695092	Chr1_2695092	T	G	0/0	0/0	0/0	0/0	2022-01-01	0/1	2022-01-01	2022-01-01	2022-01-01	0/0	0/0	2022-01-01	0/0	2022-01-01	0/0	0/1	2022-01-01	2022-01-01	0/0	2022-01-01	2022-01-01	2022-01-01	2022-01-01	2022-01-01	2022-01-01	2022-01-01	0/0	2022-01-01	2022-01-01	2022-01-01	2022-01-01	0/0	0/0	0/0	0/0	0/0	2022-01-01	2022-01-01	2022-01-01	0/0	2022-01-01	0/0	0/0	2022-01-01	0/0
1	2695973	Chr1_2695973	T	C	0/1	2022-01-01	2022-01-01	0/0	2022-01-01	2022-01-01	2022-01-01	2022-01-01	2022-01-01	2022-01-01	2022-01-01	2022-01-01	2022-01-01	2022-01-01	0/0	2022-01-01	2022-01-01	2022-01-01	2022-01-01	2022-01-01	2022-01-01	2022-01-01	2022-01-01	2022-01-01	2022-01-01	2022-01-01	2022-01-01	2022-01-01	2022-01-01	2022-01-01	2022-01-01	0/0	0/0	2022-01-01	0/0	0/0	2022-01-01	2022-01-01	2022-01-01	0/0	2022-01-01	0/0	0/0	2022-01-01	0/0
1	2696966	Chr1_2696966	A	T	0/0	0/0	0/0	0/0	2022-01-01	0/1	2022-01-01	2022-01-01	2022-01-01	0/0	0/0	2022-01-01	0/0	2022-01-01	0/0	0/1	2022-01-01	2022-01-01	0/0	2022-01-01	2022-01-01	2022-01-01	2022-01-01	2022-01-01	2022-01-01	2022-01-01	0/0	2022-01-01	2022-01-01	2022-01-01	2022-01-01	0/0	0/0	0/0	0/0	0/0	2022-01-01	2022-01-01	2022-01-01	0/0	2022-01-01	0/0	0/0	2022-01-01	0/0
1	2697872	Chr1_2697872	C	T	0/0	0/0	0/0	2022-01-01	2022-01-01	0/1	2022-01-01	2022-01-01	2022-01-01	0/0	0/0	0/0	0/0	2022-01-01	0/0	0/1	2022-01-01	2022-01-01	0/0	2022-01-01	2022-01-01	2022-01-01	2022-01-01	2022-01-01	2022-01-01	2022-01-01	./.	2022-01-01	2022-01-01	2022-01-01	2022-01-01	2022-01-01	0/0	0/0	0/0	2022-01-01	2022-01-01	2022-01-01	2022-01-01	2022-01-01	2022-01-01	0/0	0/0	2022-01-01	0/0
1	2697899	Chr1_2697899	T	C	1/0	2022-01-01	2022-01-01	0/0	0/0	1/0	0/0	0/0	0/0	2022-01-01	2022-01-01	2022-01-01	2022-01-01	0/0	0/0	1/0	0/0	0/0	2022-01-01	0/0	0/0	0/0	0/0	0/0	0/0	0/0	2022-01-01	0/0	0/0	0/0	0/0	0/0	0/0	2022-01-01	0/0	0/0	0/0	0/0	0/0	0/0	0/0	0/0	0/0	0/0	0/0
1	2702094	Chr1_2702094	G	A	0/0	0/0	0/0	0/0	0/0	0/0	0/0	0/0	2022-01-01	0/0	0/0	0/0	0/0	0/0	0/0	0/0	0/0	0/0	0/0	2022-01-01	0/0	0/0	0/0	0/0	0/0	0/0	0/0	0/0	0/0	0/0	0/0	0/0	0/0	0/0	0/0	0/0	2022-01-01	0/0	2022-01-01	0/0	0/0	0/0	0/0	0/0	0/0
1	2703808	Chr1_2703808	A	G	2022-01-01	2022-01-01	2022-01-01	0/0	0/0	1/0	0/0	0/0	0/0	2022-01-01	2022-01-01	0/0	2022-01-01	0/0	2022-01-01	0/0	0/0	0/0	2022-01-01	0/0	0/0	0/0	0/0	0/0	0/0	0/0	2022-01-01	0/0	0/0	0/0	0/0	0/0	2022-01-01	2022-01-01	2022-01-01	0/0	0/0	0/0	0/0	0/0	0/0	2022-01-01	2022-01-01	0/0	2022-01-01
1	2705366	Chr1_2705366	C	T	0/0	0/0	0/0	0/0	2022-01-01	0/1	2022-01-01	2022-01-01	2022-01-01	0/0	0/0	2022-01-01	0/0	2022-01-01	0/0	0/1	2022-01-01	2022-01-01	0/0	2022-01-01	2022-01-01	2022-01-01	2022-01-01	2022-01-01	2022-01-01	2022-01-01	0/0	2022-01-01	2022-01-01	2022-01-01	2022-01-01	0/0	0/0	0/0	0/0	0/0	2022-01-01	2022-01-01	2022-01-01	0/0	2022-01-01	0/0	0/0	2022-01-01	0/0
1	2705989	Chr1_2705989	A	C	1/0	2022-01-01	2022-01-01	0/0	0/0	1/0	0/0	0/0	0/0	2022-01-01	2022-01-01	0/0	2022-01-01	0/0	0/0	1/0	0/0	0/0	2022-01-01	0/0	0/0	0/0	0/0	0/0	0/0	0/0	2022-01-01	0/0	0/0	0/0	0/0	0/0	0/0	2022-01-01	0/0	0/0	0/0	0/0	0/0	0/0	0/0	0/0	0/0	0/0	0/0
1	2706819	Chr1_2706819	C	T	2022-01-01	2022-01-01	2022-01-01	0/0	0/0	1/0	0/0	0/0	0/0	2022-01-01	2022-01-01	0/0	2022-01-01	0/0	0/0	1/0	0/0	0/0	2022-01-01	0/0	0/0	0/0	0/0	0/0	0/0	0/0	2022-01-01	0/0	0/0	0/0	0/0	0/0	0/0	2022-01-01	0/0	0/0	0/0	0/0	0/0	0/0	0/0	0/0	0/0	0/0	0/0
1	2712046	Chr1_2712046	A	C	2022-01-01	2022-01-01	2022-01-01	2022-01-01	0/0	1/0	0/0	0/0	0/0	2022-01-01	2022-01-01	0/0	2022-01-01	0/0	0/0	1/0	0/0	0/0	2022-01-01	0/0	0/0	0/0	0/0	0/0	0/0	0/0	2022-01-01	0/0	0/0	0/0	0/0	2022-01-01	0/0	2022-01-01	0/0	2022-01-01	0/0	0/0	0/0	2022-01-01	0/0	0/0	0/0	0/0	0/0
1	2712872	Chr1_2712872	T	C	2022-01-01	2022-01-01	2022-01-01	2022-01-01	0/0	1/0	0/0	0/0	0/0	./.	2022-01-01	2022-01-01	2022-01-01	0/0	0/0	1/0	0/0	0/0	2022-01-01	0/0	0/0	0/0	0/0	0/0	0/0	0/0	2022-01-01	0/0	0/0	0/0	0/0	2022-01-01	0/0	2022-01-01	0/0	2022-01-01	0/0	0/0	0/0	2022-01-01	0/0	0/0	0/0	0/0	0/0
1	2714016	Chr1_2714016	C	T	0/0	0/0	0/0	0/0	0/0	0/0	0/0	0/0	2022-01-01	0/0	0/0	2022-01-01	0/0	0/0	0/0	0/0	0/0	0/0	0/0	2022-01-01	0/0	0/0	0/0	0/0	0/0	0/0	0/0	0/0	0/0	0/0	0/0	0/0	0/0	0/0	0/0	0/0	2022-01-01	0/0	2022-01-01	0/0	0/0	0/0	0/0	0/0	0/0
1	2714253	Chr1_2714253	G	A	2022-01-01	2022-01-01	2022-01-01	0/0	2022-01-01	2022-01-01	2022-01-01	2022-01-01	2022-01-01	2022-01-01	2022-01-01	2022-01-01	2022-01-01	2022-01-01	0/0	2022-01-01	2022-01-01	2022-01-01	2022-01-01	2022-01-01	2022-01-01	2022-01-01	2022-01-01	2022-01-01	2022-01-01	2022-01-01	2022-01-01	2022-01-01	2022-01-01	2022-01-01	2022-01-01	0/0	0/0	2022-01-01	0/0	0/0	2022-01-01	2022-01-01	2022-01-01	0/0	2022-01-01	0/0	0/0	2022-01-01	0/0
1	2718620	Chr1_2718620	A	C	0/0	0/0	0/0	0/0	0/0	0/0	./.	0/0	0/0	0/0	0/0	0/0	0/0	2022-01-01	0/0	0/0	0/0	0/0	0/0	0/0	2022-01-01	2022-01-01	2022-01-01	0/0	2022-01-01	2022-01-01	0/0	2022-01-01	2022-01-01	2022-01-01	2022-01-01	0/0	0/0	0/0	0/0	0/0	0/0	2022-01-01	0/0	0/0	2022-01-01	0/0	0/0	2022-01-01	0/0
1	2719679	Chr1_2719679	T	C	0/0	0/0	0/0	0/0	0/0	0/0	0/0	0/0	2022-01-01	0/0	0/0	2022-01-01	0/0	0/0	0/0	0/0	0/0	0/0	0/0	2022-01-01	0/0	0/0	0/0	0/0	0/0	0/0	0/0	0/0	0/0	0/0	0/0	0/0	0/0	0/0	0/0	0/0	2022-01-01	0/0	2022-01-01	0/0	0/0	0/0	0/0	0/0	0/0
1	2720765	Chr1_2720765	C	T	2022-01-01	2022-01-01	2022-01-01	0/0	2022-01-01	2022-01-01	2022-01-01	2022-01-01	0/0	2022-01-01	2022-01-01	0/0	2022-01-01	2022-01-01	2022-01-01	2022-01-01	2022-01-01	2022-01-01	2022-01-01	0/0	2022-01-01	2022-01-01	2022-01-01	2022-01-01	2022-01-01	2022-01-01	2022-01-01	2022-01-01	2022-01-01	2022-01-01	2022-01-01	0/0	2022-01-01	2022-01-01	2022-01-01	0/0	0/0	2022-01-01	0/0	0/0	2022-01-01	2022-01-01	2022-01-01	2022-01-01	2022-01-01
1	2722098	Chr1_2722098	G	A	0/0	0/0	0/0	0/0	0/0	0/0	0/0	0/0	2022-01-01	0/0	0/0	0/0	0/0	0/0	0/0	0/0	0/0	0/0	0/0	2022-01-01	0/0	0/0	0/0	0/0	0/0	0/0	0/0	0/0	0/0	0/0	0/0	0/0	0/0	0/0	0/0	0/0	2022-01-01	0/0	2022-01-01	0/0	0/0	0/0	0/0	0/0	0/0
1	2722839	Chr1_2722839	T	C	0/0	0/0	0/0	0/0	0/0	0/0	0/0	0/0	2022-01-01	0/0	0/0	2022-01-01	0/0	0/0	0/0	0/0	0/0	0/0	0/0	2022-01-01	0/0	0/0	0/0	0/0	0/0	0/0	0/0	0/0	0/0	0/0	0/0	0/0	0/0	0/0	0/0	0/0	2022-01-01	0/0	2022-01-01	0/0	0/0	0/0	0/0	0/0	0/0
1	2724821	Chr1_2724821	A	G	0/0	0/0	0/0	2022-01-01	0/0	0/0	0/0	0/0	2022-01-01	0/0	0/0	2022-01-01	0/0	0/0	0/0	0/0	0/0	0/0	0/0	2022-01-01	0/0	0/0	0/0	0/0	0/0	0/0	0/0	0/0	0/0	0/0	0/0	2022-01-01	0/0	0/0	0/0	2022-01-01	2022-01-01	0/0	2022-01-01	2022-01-01	0/0	0/0	0/0	0/0	0/0
1	2724976	Chr1_2724976	A	C	1/0	2022-01-01	2022-01-01	0/0	2022-01-01	2022-01-01	2022-01-01	2022-01-01	0/0	2022-01-01	2022-01-01	0/0	2022-01-01	2022-01-01	0/0	2022-01-01	2022-01-01	2022-01-01	2022-01-01	0/0	2022-01-01	2022-01-01	2022-01-01	2022-01-01	2022-01-01	2022-01-01	2022-01-01	2022-01-01	2022-01-01	2022-01-01	2022-01-01	0/0	0/0	2022-01-01	0/0	0/0	0/0	2022-01-01	0/0	0/0	2022-01-01	0/0	0/0	2022-01-01	0/0
1	2725016	Chr1_2725016	A	G	1/0	2022-01-01	2022-01-01	2022-01-01	2022-01-01	2022-01-01	2022-01-01	2022-01-01	0/0	2022-01-01	2022-01-01	0/0	2022-01-01	2022-01-01	0/0	2022-01-01	2022-01-01	2022-01-01	2022-01-01	0/0	2022-01-01	2022-01-01	2022-01-01	2022-01-01	2022-01-01	2022-01-01	2022-01-01	2022-01-01	2022-01-01	2022-01-01	2022-01-01	2022-01-01	0/0	2022-01-01	0/0	2022-01-01	0/0	2022-01-01	0/0	2022-01-01	2022-01-01	0/0	0/0	2022-01-01	0/0
1	2726166	Chr1_2726166	C	G	0/0	0/0	0/0	0/0	2022-01-01	0/1	2022-01-01	2022-01-01	2022-01-01	0/0	0/0	2022-01-01	0/0	2022-01-01	0/0	0/1	2022-01-01	2022-01-01	0/0	2022-01-01	2022-01-01	2022-01-01	2022-01-01	2022-01-01	2022-01-01	2022-01-01	0/0	2022-01-01	2022-01-01	2022-01-01	2022-01-01	0/0	0/0	0/0	0/0	0/0	2022-01-01	2022-01-01	2022-01-01	0/0	2022-01-01	0/0	0/0	2022-01-01	0/0
1	2726951	Chr1_2726951	T	A	0/0	0/0	0/0	0/0	2022-01-01	0/0	2022-01-01	2022-01-01	2022-01-01	0/0	0/0	2022-01-01	0/0	2022-01-01	0/0	0/1	2022-01-01	2022-01-01	0/0	2022-01-01	2022-01-01	2022-01-01	2022-01-01	2022-01-01	2022-01-01	2022-01-01	0/0	2022-01-01	2022-01-01	2022-01-01	2022-01-01	0/0	0/0	0/0	0/0	0/0	2022-01-01	2022-01-01	2022-01-01	0/0	2022-01-01	0/0	0/0	2022-01-01	0/0
1	2728260	Chr1_2728260	T	G	1/0	2022-01-01	2022-01-01	2022-01-01	0/0	1/0	0/0	0/0	0/0	2022-01-01	2022-01-01	0/0	2022-01-01	0/0	0/0	1/0	0/0	0/0	2022-01-01	0/0	0/0	0/0	0/0	0/0	0/0	0/0	2022-01-01	0/0	0/0	0/0	0/0	2022-01-01	0/0	2022-01-01	0/0	2022-01-01	0/0	0/0	0/0	2022-01-01	0/0	0/0	0/0	0/0	0/0
1	2728493	Chr1_2728493	C	T	0/0	0/0	0/0	0/0	2022-01-01	1/0	2022-01-01	2022-01-01	0/0	0/0	0/0	2022-01-01	0/0	2022-01-01	0/0	1/0	2022-01-01	2022-01-01	0/0	0/0	2022-01-01	2022-01-01	2022-01-01	2022-01-01	2022-01-01	2022-01-01	0/0	2022-01-01	2022-01-01	2022-01-01	2022-01-01	0/0	0/0	0/0	0/0	0/0	0/0	2022-01-01	0/0	0/0	2022-01-01	0/0	0/0	2022-01-01	0/0
1	2729626	Chr1_2729626	T	C	0/0	0/0	0/0	0/0	2022-01-01	1/0	2022-01-01	2022-01-01	0/0	0/0	0/0	2022-01-01	0/0	2022-01-01	0/0	1/0	2022-01-01	2022-01-01	0/0	0/0	./.	2022-01-01	2022-01-01	2022-01-01	2022-01-01	2022-01-01	0/0	2022-01-01	2022-01-01	2022-01-01	2022-01-01	0/0	0/0	0/0	0/0	0/0	0/0	2022-01-01	0/0	0/0	2022-01-01	0/0	0/0	2022-01-01	0/0
1	2730794	Chr1_2730794	A	G	1/0	2022-01-01	2022-01-01	2022-01-01	0/0	1/0	0/0	0/0	0/0	2022-01-01	2022-01-01	0/0	2022-01-01	0/0	0/0	1/0	0/0	0/0	2022-01-01	0/0	0/0	0/0	0/0	0/0	0/0	0/0	2022-01-01	0/0	0/0	0/0	0/0	2022-01-01	0/0	2022-01-01	0/0	2022-01-01	0/0	0/0	0/0	2022-01-01	0/0	0/0	0/0	0/0	0/0
1	2741034	Chr1_2741034	G	A	0/0	0/0	0/0	0/0	2022-01-01	0/0	2022-01-01	2022-01-01	0/0	0/0	0/0	2022-01-01	0/0	2022-01-01	0/0	2022-01-01	2022-01-01	2022-01-01	0/0	0/0	2022-01-01	2022-01-01	2022-01-01	2022-01-01	2022-01-01	2022-01-01	0/0	2022-01-01	2022-01-01	2022-01-01	2022-01-01	0/0	0/0	0/0	0/0	0/0	0/0	2022-01-01	0/0	0/0	2022-01-01	0/0	0/0	2022-01-01	0/0
1	2744545	Chr1_2744545	C	T	0/0	0/0	0/0	0/0	2022-01-01	1/0	2022-01-01	2022-01-01	0/0	0/0	0/0	2022-01-01	0/0	2022-01-01	0/0	1/0	2022-01-01	2022-01-01	0/0	0/0	2022-01-01	2022-01-01	2022-01-01	2022-01-01	2022-01-01	2022-01-01	0/0	2022-01-01	2022-01-01	2022-01-01	2022-01-01	0/0	0/0	0/0	0/0	0/0	0/0	2022-01-01	0/0	0/0	2022-01-01	0/0	0/0	2022-01-01	0/0
1	2748035	Chr1_2748035	A	C	0/0	0/0	0/0	0/0	2022-01-01	0/1	2022-01-01	2022-01-01	2022-01-01	0/0	0/0	2022-01-01	0/0	2022-01-01	0/0	0/1	2022-01-01	2022-01-01	0/0	2022-01-01	2022-01-01	2022-01-01	2022-01-01	2022-01-01	2022-01-01	2022-01-01	0/0	2022-01-01	2022-01-01	2022-01-01	2022-01-01	0/0	0/0	0/0	0/0	0/0	2022-01-01	2022-01-01	2022-01-01	0/0	2022-01-01	0/0	0/0	2022-01-01	0/0
1	2749098	Chr1_2749098	A	G	0/1	2022-01-01	2022-01-01	0/0	2022-01-01	2022-01-01	2022-01-01	2022-01-01	2022-01-01	2022-01-01	2022-01-01	2022-01-01	2022-01-01	2022-01-01	0/0	2022-01-01	2022-01-01	2022-01-01	2022-01-01	2022-01-01	2022-01-01	./.	2022-01-01	2022-01-01	2022-01-01	2022-01-01	2022-01-01	2022-01-01	2022-01-01	2022-01-01	2022-01-01	0/0	0/0	2022-01-01	0/0	0/0	2022-01-01	2022-01-01	2022-01-01	0/0	2022-01-01	0/0	0/0	2022-01-01	0/0
1	2755961	Chr1_2755961	T	C	0/1	2022-01-01	2022-01-01	2022-01-01	2022-01-01	2022-01-01	2022-01-01	2022-01-01	./.	2022-01-01	2022-01-01	2022-01-01	2022-01-01	2022-01-01	0/0	2022-01-01	2022-01-01	2022-01-01	2022-01-01	2022-01-01	2022-01-01	2022-01-01	2022-01-01	2022-01-01	2022-01-01	2022-01-01	2022-01-01	2022-01-01	2022-01-01	2022-01-01	2022-01-01	2022-01-01	0/0	2022-01-01	0/0	2022-01-01	2022-01-01	2022-01-01	2022-01-01	2022-01-01	2022-01-01	0/0	0/0	2022-01-01	0/0
1	2756849	Chr1_2756849	G	A	0/0	0/0	0/0	2022-01-01	2022-01-01	0/1	2022-01-01	2022-01-01	./.	0/0	0/0	2022-01-01	0/0	2022-01-01	0/0	2022-01-01	2022-01-01	2022-01-01	0/0	2022-01-01	2022-01-01	2022-01-01	2022-01-01	2022-01-01	2022-01-01	2022-01-01	0/0	2022-01-01	2022-01-01	2022-01-01	2022-01-01	2022-01-01	0/0	0/0	0/0	2022-01-01	2022-01-01	2022-01-01	2022-01-01	2022-01-01	2022-01-01	0/0	0/0	2022-01-01	0/0
1	2758167	Chr1_2758167	T	A	0/0	0/0	0/0	0/0	0/0	0/0	0/0	0/0	0/0	0/0	0/0	0/0	0/0	2022-01-01	0/0	0/0	0/0	0/0	0/0	0/0	2022-01-01	2022-01-01	2022-01-01	0/0	2022-01-01	2022-01-01	0/0	2022-01-01	2022-01-01	2022-01-01	2022-01-01	0/0	0/0	0/0	0/0	0/0	0/0	2022-01-01	0/0	0/0	2022-01-01	0/0	0/0	2022-01-01	0/0
1	2758886	Chr1_2758886	C	G	0/0	0/0	0/0	2022-01-01	2022-01-01	0/1	2022-01-01	2022-01-01	2022-01-01	0/0	0/0	2022-01-01	0/0	2022-01-01	0/0	0/1	2022-01-01	2022-01-01	0/0	2022-01-01	2022-01-01	2022-01-01	2022-01-01	2022-01-01	2022-01-01	2022-01-01	0/0	2022-01-01	2022-01-01	2022-01-01	2022-01-01	2022-01-01	0/0	0/0	0/0	0/0	2022-01-01	2022-01-01	2022-01-01	0/0	2022-01-01	0/0	0/0	2022-01-01	0/0
1	2761585	Chr1_2761585	A	G	1/0	2022-01-01	2022-01-01	0/0	0/0	1/0	0/0	0/0	0/0	2022-01-01	2022-01-01	0/0	2022-01-01	0/0	0/0	1/0	0/0	0/0	2022-01-01	0/0	0/0	0/0	0/0	0/0	0/0	0/0	2022-01-01	0/0	0/0	0/0	0/0	0/0	0/0	2022-01-01	0/0	0/0	0/0	0/0	0/0	0/0	0/0	0/0	0/0	0/0	0/0
1	2762837	Chr1_2762837	C	G	0/0	0/0	0/0	0/0	2022-01-01	0/1	2022-01-01	2022-01-01	2022-01-01	0/0	0/0	2022-01-01	0/0	2022-01-01	0/0	0/1	2022-01-01	2022-01-01	0/0	2022-01-01	2022-01-01	2022-01-01	2022-01-01	2022-01-01	2022-01-01	2022-01-01	0/0	2022-01-01	2022-01-01	2022-01-01	2022-01-01	0/0	0/0	0/0	0/0	0/0	2022-01-01	2022-01-01	2022-01-01	0/0	2022-01-01	0/0	0/0	2022-01-01	0/0
1	2762941	Chr1_2762941	T	C	0/0	0/0	0/0	0/0	0/0	0/0	0/0	0/0	0/0	0/0	0/0	2022-01-01	0/0	0/0	2022-01-01	0/0	0/0	0/0	0/0	0/0	0/0	0/0	0/0	0/0	0/0	0/0	0/0	0/0	0/0	0/0	0/0	0/0	2022-01-01	0/0	2022-01-01	0/0	0/0	0/0	0/0	0/0	0/0	2022-01-01	2022-01-01	0/0	2022-01-01
1	2763465	Chr1_2763465	G	A	0/0	0/0	0/0	0/0	2022-01-01	0/1	2022-01-01	2022-01-01	2022-01-01	0/0	0/0	2022-01-01	0/0	2022-01-01	0/0	0/1	2022-01-01	2022-01-01	0/0	2022-01-01	2022-01-01	2022-01-01	2022-01-01	2022-01-01	2022-01-01	2022-01-01	0/0	2022-01-01	2022-01-01	2022-01-01	2022-01-01	0/0	0/0	0/0	0/0	0/0	2022-01-01	2022-01-01	2022-01-01	0/0	2022-01-01	0/0	0/0	2022-01-01	0/0
1	2765593	Chr1_2765593	A	G	0/0	0/0	0/0	0/0	0/0	0/0	0/0	0/0	2022-01-01	0/0	0/0	2022-01-01	0/0	0/0	2022-01-01	0/0	0/0	0/0	0/0	0/0	0/0	0/0	0/0	0/0	0/0	0/0	0/0	0/0	0/0	0/0	0/0	0/0	2022-01-01	0/0	2022-01-01	0/0	2022-01-01	0/0	2022-01-01	0/0	0/0	2022-01-01	2022-01-01	0/0	2022-01-01
1	2768418	Chr1_2768418	G	A	0/1	2022-01-01	2022-01-01	2022-01-01	0/0	0/1	0/0	0/0	2022-01-01	2022-01-01	2022-01-01	0/0	2022-01-01	0/0	0/0	0/1	0/0	0/0	2022-01-01	0/0	0/0	0/0	0/0	0/0	0/0	0/0	2022-01-01	0/0	0/0	0/0	0/0	2022-01-01	0/0	2022-01-01	0/0	2022-01-01	2022-01-01	0/0	2022-01-01	2022-01-01	0/0	0/0	0/0	0/0	0/0
1	2777962	Chr1_2777962	G	C	2022-01-01	2022-01-01	2022-01-01	0/0	0/0	1/0	0/0	0/0	0/0	2022-01-01	2022-01-01	0/0	2022-01-01	0/0	0/0	1/0	0/0	0/0	2022-01-01	0/0	0/0	0/0	0/0	0/0	0/0	0/0	2022-01-01	0/0	0/0	0/0	0/0	0/0	0/0	2022-01-01	0/0	0/0	0/0	0/0	0/0	0/0	0/0	0/0	0/0	0/0	0/0
1	2778821	Chr1_2778821	G	A	0/0	0/0	0/0	2022-01-01	0/0	0/0	0/0	0/0	2022-01-01	0/0	0/0	2022-01-01	0/0	0/0	0/0	0/1	0/0	0/0	0/0	0/0	0/0	0/0	0/0	0/0	0/0	0/0	0/0	0/0	0/0	0/0	0/0	2022-01-01	0/0	0/0	0/0	2022-01-01	2022-01-01	0/0	2022-01-01	2022-01-01	0/0	0/0	0/0	0/0	0/0
1	2787976	Chr1_2787976	A	G	0/1	2022-01-01	2022-01-01	0/0	0/0	0/1	0/0	0/0	2022-01-01	2022-01-01	2022-01-01	2022-01-01	2022-01-01	0/0	0/0	0/1	0/0	0/0	2022-01-01	0/0	0/0	0/0	0/0	0/0	0/0	0/0	2022-01-01	0/0	0/0	0/0	0/0	0/0	0/0	2022-01-01	0/0	0/0	2022-01-01	0/0	2022-01-01	0/0	0/0	0/0	0/0	0/0	0/0
1	2791011	Chr1_2791011	A	G	0/0	0/0	0/0	2022-01-01	2022-01-01	0/1	2022-01-01	2022-01-01	2022-01-01	0/0	0/0	0/0	0/0	2022-01-01	0/0	0/1	2022-01-01	2022-01-01	0/0	2022-01-01	2022-01-01	2022-01-01	2022-01-01	2022-01-01	2022-01-01	2022-01-01	0/0	2022-01-01	2022-01-01	2022-01-01	2022-01-01	2022-01-01	0/0	0/0	0/0	2022-01-01	2022-01-01	2022-01-01	2022-01-01	2022-01-01	2022-01-01	0/0	0/0	2022-01-01	0/0
1	2791014	Chr1_2791014	A	G	0/0	0/0	0/0	2022-01-01	2022-01-01	0/1	2022-01-01	2022-01-01	2022-01-01	0/0	0/0	2022-01-01	0/0	2022-01-01	0/0	0/1	2022-01-01	2022-01-01	0/0	2022-01-01	2022-01-01	2022-01-01	2022-01-01	2022-01-01	2022-01-01	2022-01-01	0/0	2022-01-01	2022-01-01	2022-01-01	2022-01-01	2022-01-01	0/0	0/0	0/0	2022-01-01	2022-01-01	2022-01-01	2022-01-01	2022-01-01	2022-01-01	0/0	0/0	2022-01-01	0/0
1	2797857	Chr1_2797857	C	T	0/0	0/0	0/0	2022-01-01	0/0	0/0	0/0	0/0	2022-01-01	0/0	0/0	2022-01-01	0/0	0/0	0/0	0/0	0/0	0/0	0/0	0/0	0/0	0/0	0/0	0/0	0/0	0/0	0/0	0/0	0/0	0/0	0/0	2022-01-01	0/0	0/0	0/0	2022-01-01	2022-01-01	0/0	2022-01-01	2022-01-01	0/0	0/0	0/0	0/0	0/0
1	2798074	Chr1_2798074	G	A	0/0	0/0	0/0	0/0	0/0	0/0	0/0	0/0	2022-01-01	0/0	0/0	0/0	0/0	0/0	0/0	0/0	0/0	0/0	0/0	0/0	0/0	0/0	0/0	0/0	0/0	0/0	0/0	0/0	0/0	0/0	0/0	0/0	0/0	0/0	0/0	0/0	2022-01-01	0/0	2022-01-01	0/0	0/0	0/0	0/0	0/0	0/0
1	2798450	Chr1_2798450	A	T	0/1	0/0	0/0	0/0	0/0	0/0	0/0	0/0	2022-01-01	0/0	0/0	2022-01-01	0/0	0/0	2022-01-01	0/0	0/0	0/0	0/0	0/0	0/0	0/0	0/0	0/0	0/0	0/0	0/0	0/0	0/0	0/0	0/0	0/0	2022-01-01	0/0	2022-01-01	0/0	2022-01-01	0/0	2022-01-01	0/0	0/0	2022-01-01	2022-01-01	0/0	2022-01-01
1	2799771	Chr1_2799771	A	C	1/0	2022-01-01	2022-01-01	2022-01-01	0/0	1/0	0/0	0/0	0/0	2022-01-01	2022-01-01	0/0	2022-01-01	0/0	0/0	1/0	0/0	0/0	2022-01-01	0/0	0/0	0/0	0/0	0/0	0/0	0/0	2022-01-01	0/0	0/0	0/0	0/0	2022-01-01	0/0	2022-01-01	0/0	2022-01-01	0/0	0/0	0/0	2022-01-01	0/0	0/0	0/0	0/0	0/0
1	2799814	Chr1_2799814	C	T	0/0	0/0	0/0	0/0	2022-01-01	0/1	2022-01-01	2022-01-01	2022-01-01	0/0	0/0	2022-01-01	0/0	2022-01-01	0/0	0/1	2022-01-01	2022-01-01	0/0	2022-01-01	2022-01-01	2022-01-01	2022-01-01	2022-01-01	2022-01-01	2022-01-01	0/0	2022-01-01	2022-01-01	2022-01-01	2022-01-01	0/0	0/0	0/0	0/0	0/0	2022-01-01	2022-01-01	2022-01-01	0/0	2022-01-01	0/0	0/0	2022-01-01	0/0
1	2803576	Chr1_2803576	G	C	0/0	0/0	0/0	0/0	2022-01-01	1/0	2022-01-01	2022-01-01	0/0	0/0	0/0	0/0	0/0	2022-01-01	0/0	1/0	2022-01-01	2022-01-01	0/0	2022-01-01	2022-01-01	2022-01-01	2022-01-01	2022-01-01	2022-01-01	2022-01-01	0/0	2022-01-01	2022-01-01	2022-01-01	2022-01-01	0/0	0/0	0/0	0/0	0/0	0/0	2022-01-01	0/0	0/0	2022-01-01	0/0	0/0	2022-01-01	0/0
1	2803857	Chr1_2803857	A	C	0/0	0/0	0/0	0/0	2022-01-01	1/0	2022-01-01	2022-01-01	0/0	0/0	0/0	0/0	0/0	2022-01-01	0/0	1/0	2022-01-01	2022-01-01	0/0	2022-01-01	2022-01-01	2022-01-01	2022-01-01	2022-01-01	2022-01-01	2022-01-01	0/0	2022-01-01	2022-01-01	2022-01-01	2022-01-01	0/0	0/0	0/0	0/0	0/0	0/0	2022-01-01	0/0	0/0	2022-01-01	0/0	0/0	2022-01-01	0/0
1	2811797	Chr1_2811797	T	C	0/0	0/0	0/0	2022-01-01	2022-01-01	0/1	2022-01-01	2022-01-01	2022-01-01	0/0	0/0	2022-01-01	0/0	2022-01-01	0/0	0/1	2022-01-01	2022-01-01	0/0	2022-01-01	2022-01-01	2022-01-01	2022-01-01	2022-01-01	2022-01-01	2022-01-01	0/0	2022-01-01	2022-01-01	2022-01-01	2022-01-01	2022-01-01	0/0	0/0	0/0	2022-01-01	2022-01-01	2022-01-01	2022-01-01	2022-01-01	2022-01-01	0/0	0/0	2022-01-01	0/0
1	2811934	Chr1_2811934	G	C	2022-01-01	2022-01-01	2022-01-01	0/0	2022-01-01	2022-01-01	2022-01-01	2022-01-01	0/0	2022-01-01	2022-01-01	0/0	2022-01-01	2022-01-01	0/0	2022-01-01	2022-01-01	2022-01-01	2022-01-01	2022-01-01	2022-01-01	2022-01-01	2022-01-01	2022-01-01	2022-01-01	2022-01-01	2022-01-01	2022-01-01	2022-01-01	2022-01-01	2022-01-01	0/0	0/0	2022-01-01	0/0	0/0	0/0	2022-01-01	0/0	0/0	2022-01-01	0/0	0/0	2022-01-01	0/0
1	2817069	Chr1_2817069	G	A	2022-01-01	2022-01-01	2022-01-01	0/0	0/0	2022-01-01	0/0	0/0	0/0	2022-01-01	2022-01-01	0/0	2022-01-01	0/0	0/0	0/0	0/0	0/0	2022-01-01	0/0	0/0	0/0	0/0	0/0	0/0	0/0	2022-01-01	0/0	0/0	0/0	0/0	0/0	0/0	2022-01-01	0/0	0/0	0/0	0/0	0/0	0/0	0/0	0/0	0/0	0/0	0/0
1	2832514	Chr1_2832514	T	C	0/0	0/0	0/0	2022-01-01	2022-01-01	1/0	2022-01-01	2022-01-01	0/0	0/0	0/0	0/0	0/0	2022-01-01	0/0	1/0	2022-01-01	2022-01-01	0/0	2022-01-01	2022-01-01	2022-01-01	2022-01-01	2022-01-01	2022-01-01	2022-01-01	0/0	2022-01-01	2022-01-01	2022-01-01	2022-01-01	2022-01-01	0/0	0/0	0/0	2022-01-01	0/0	2022-01-01	0/0	2022-01-01	2022-01-01	0/0	0/0	2022-01-01	0/0
1	2847327	Chr1_2847327	G	A	0/0	0/0	0/0	0/0	2022-01-01	1/0	2022-01-01	2022-01-01	0/0	0/0	0/0	0/0	0/0	2022-01-01	0/0	1/0	2022-01-01	2022-01-01	0/0	2022-01-01	2022-01-01	2022-01-01	2022-01-01	2022-01-01	2022-01-01	2022-01-01	0/0	2022-01-01	2022-01-01	2022-01-01	2022-01-01	0/0	0/0	0/0	0/0	0/0	0/0	2022-01-01	0/0	0/0	2022-01-01	0/0	0/0	2022-01-01	0/0
1	2848159	Chr1_2848159	G	A	0/0	0/0	0/0	0/0	0/0	0/0	0/0	0/0	2022-01-01	0/0	0/0	2022-01-01	0/0	0/0	0/0	0/0	0/0	0/0	0/0	0/0	0/0	0/0	0/0	0/0	0/0	0/0	0/0	0/0	0/0	0/0	0/0	0/0	0/0	0/0	0/0	0/0	2022-01-01	0/0	2022-01-01	0/0	0/0	0/0	0/0	0/0	0/0
1	2848577	Chr1_2848577	A	G	2022-01-01	2022-01-01	2022-01-01	0/0	2022-01-01	2022-01-01	2022-01-01	2022-01-01	0/0	2022-01-01	2022-01-01	2022-01-01	2022-01-01	2022-01-01	0/0	2022-01-01	2022-01-01	2022-01-01	2022-01-01	2022-01-01	2022-01-01	2022-01-01	2022-01-01	2022-01-01	2022-01-01	2022-01-01	2022-01-01	2022-01-01	2022-01-01	2022-01-01	2022-01-01	0/0	0/0	2022-01-01	0/0	0/0	0/0	2022-01-01	0/0	0/0	2022-01-01	0/0	0/0	2022-01-01	0/0
1	2849047	Chr1_2849047	C	T	1/0	0/0	0/0	0/0	0/0	0/0	0/0	0/0	0/0	0/0	0/0	0/0	0/0	0/0	2022-01-01	0/0	0/0	0/0	0/0	0/0	0/0	0/0	0/0	0/0	0/0	0/0	0/0	0/0	0/0	0/0	0/0	0/0	2022-01-01	0/0	2022-01-01	0/0	0/0	0/0	0/0	0/0	0/0	2022-01-01	2022-01-01	0/0	2022-01-01
1	2850239	Chr1_2850239	G	A	0/0	0/0	0/0	2022-01-01	2022-01-01	0/1	2022-01-01	2022-01-01	2022-01-01	0/0	0/0	0/0	0/0	2022-01-01	0/0	0/1	2022-01-01	2022-01-01	0/0	2022-01-01	2022-01-01	2022-01-01	2022-01-01	2022-01-01	2022-01-01	2022-01-01	0/0	2022-01-01	2022-01-01	2022-01-01	2022-01-01	2022-01-01	0/0	0/0	0/0	2022-01-01	2022-01-01	2022-01-01	2022-01-01	2022-01-01	2022-01-01	0/0	0/0	2022-01-01	0/0
1	2850327	Chr1_2850327	G	A	0/0	0/0	0/0	0/0	0/0	0/0	0/0	0/0	0/0	0/0	0/0	0/0	0/0	0/0	2022-01-01	0/0	0/0	0/0	0/0	0/0	0/0	0/0	0/0	0/0	0/0	0/0	0/0	0/0	0/0	0/0	0/0	0/0	2022-01-01	0/0	2022-01-01	0/0	0/0	0/0	0/0	0/0	0/0	2022-01-01	2022-01-01	0/0	2022-01-01
1	2852014	Chr1_2852014	A	G	0/0	0/0	0/0	0/0	2022-01-01	0/1	2022-01-01	2022-01-01	2022-01-01	0/0	0/0	./.	0/0	2022-01-01	0/0	2022-01-01	2022-01-01	2022-01-01	0/0	2022-01-01	2022-01-01	2022-01-01	2022-01-01	2022-01-01	2022-01-01	2022-01-01	0/0	2022-01-01	2022-01-01	2022-01-01	2022-01-01	0/0	0/0	0/0	0/0	0/0	2022-01-01	2022-01-01	2022-01-01	0/0	2022-01-01	0/0	0/0	2022-01-01	0/0
1	2858415	Chr1_2858415	C	T	0/0	0/0	0/0	0/0	2022-01-01	1/0	2022-01-01	2022-01-01	2022-01-01	0/0	0/0	0/0	0/0	2022-01-01	0/0	1/0	2022-01-01	2022-01-01	0/0	2022-01-01	2022-01-01	2022-01-01	2022-01-01	2022-01-01	2022-01-01	2022-01-01	0/0	2022-01-01	2022-01-01	2022-01-01	2022-01-01	0/0	0/0	0/0	0/0	0/0	0/0	2022-01-01	0/0	./.	2022-01-01	0/0	0/0	2022-01-01	0/0
1	2858454	Chr1_2858454	C	T	1/0	2022-01-01	2022-01-01	0/0	0/0	1/0	0/0	0/0	0/0	2022-01-01	2022-01-01	0/0	2022-01-01	0/0	0/0	1/0	0/0	0/0	2022-01-01	0/0	0/0	0/0	0/0	0/0	0/0	0/0	2022-01-01	0/0	0/0	0/0	0/0	0/0	0/0	2022-01-01	0/0	0/0	0/0	0/0	0/0	0/0	0/0	0/0	0/0	0/0	0/0
1	2865232	Chr1_2865232	C	T	1/0	0/0	0/0	0/0	0/0	0/0	0/0	0/0	0/0	0/0	0/0	0/0	0/0	0/0	2022-01-01	0/0	0/0	0/0	0/0	0/0	0/0	0/0	0/0	0/0	0/0	0/0	0/0	0/0	0/0	0/0	0/0	0/0	2022-01-01	0/0	2022-01-01	0/0	0/0	0/0	0/0	0/0	0/0	2022-01-01	2022-01-01	0/0	2022-01-01
1	2875940	Chr1_2875940	G	A	0/0	0/0	0/0	2022-01-01	2022-01-01	0/1	2022-01-01	2022-01-01	2022-01-01	0/0	0/0	0/0	0/0	2022-01-01	0/0	2022-01-01	2022-01-01	2022-01-01	0/0	2022-01-01	2022-01-01	2022-01-01	2022-01-01	2022-01-01	2022-01-01	2022-01-01	0/0	2022-01-01	2022-01-01	2022-01-01	2022-01-01	2022-01-01	0/0	0/0	0/0	2022-01-01	2022-01-01	2022-01-01	2022-01-01	2022-01-01	2022-01-01	0/0	0/0	2022-01-01	0/0
1	2877160	Chr1_2877160	A	T	0/0	0/0	0/0	0/0	0/0	0/0	0/0	0/0	0/0	0/0	0/0	0/0	0/0	2022-01-01	0/0	0/0	0/0	0/0	0/0	0/0	2022-01-01	2022-01-01	2022-01-01	2022-01-01	2022-01-01	2022-01-01	0/0	2022-01-01	2022-01-01	2022-01-01	2022-01-01	0/0	0/0	0/0	0/0	0/0	0/0	2022-01-01	0/0	0/0	2022-01-01	0/0	0/0	2022-01-01	0/0
1	2879997	Chr1_2879997	G	T	2022-01-01	2022-01-01	2022-01-01	0/0	2022-01-01	2022-01-01	2022-01-01	2022-01-01	2022-01-01	2022-01-01	2022-01-01	0/0	2022-01-01	2022-01-01	0/0	2022-01-01	2022-01-01	2022-01-01	2022-01-01	2022-01-01	2022-01-01	2022-01-01	2022-01-01	2022-01-01	2022-01-01	2022-01-01	2022-01-01	2022-01-01	2022-01-01	2022-01-01	2022-01-01	0/0	0/0	2022-01-01	0/0	0/0	2022-01-01	2022-01-01	2022-01-01	0/0	2022-01-01	0/0	0/0	2022-01-01	0/0
1	2892242	Chr1_2892242	G	A	0/1	2022-01-01	2022-01-01	0/0	0/0	0/1	0/0	0/0	0/0	2022-01-01	2022-01-01	0/0	2022-01-01	0/0	0/0	0/0	0/0	0/0	2022-01-01	0/0	0/0	0/0	0/0	0/0	0/0	0/0	2022-01-01	0/0	0/0	0/0	0/0	0/0	0/0	2022-01-01	0/0	0/0	2022-01-01	0/0	2022-01-01	0/0	0/0	0/0	0/0	0/0	0/0
1	2898613	Chr1_2898613	G	T	2022-01-01	2022-01-01	2022-01-01	0/0	0/0	0/1	0/0	0/0	0/0	2022-01-01	2022-01-01	2022-01-01	2022-01-01	0/0	0/0	0/1	0/0	0/0	2022-01-01	0/0	0/0	0/0	0/0	0/0	0/0	0/0	2022-01-01	0/0	0/0	0/0	0/0	0/0	0/0	2022-01-01	0/0	0/0	2022-01-01	0/0	2022-01-01	0/0	0/0	0/0	0/0	0/0	0/0
1	2900968	Chr1_2900968	G	A	2022-01-01	2022-01-01	2022-01-01	0/0	0/0	1/0	0/0	0/0	0/0	2022-01-01	2022-01-01	0/0	2022-01-01	0/0	0/0	1/0	0/0	0/0	2022-01-01	0/0	0/0	0/0	0/0	0/0	0/0	0/0	2022-01-01	0/0	0/0	0/0	0/0	0/0	0/0	2022-01-01	0/0	0/0	0/0	0/0	0/0	0/0	0/0	0/0	0/0	0/0	0/0
1	2902281	Chr1_2902281	C	T	0/0	0/0	0/0	0/0	2022-01-01	0/0	2022-01-01	2022-01-01	2022-01-01	0/0	0/0	2022-01-01	0/0	2022-01-01	0/0	1/0	2022-01-01	2022-01-01	0/0	2022-01-01	2022-01-01	2022-01-01	2022-01-01	2022-01-01	2022-01-01	2022-01-01	0/0	2022-01-01	2022-01-01	2022-01-01	2022-01-01	0/0	0/0	0/0	0/0	0/0	0/0	2022-01-01	0/0	0/0	2022-01-01	0/0	0/0	2022-01-01	0/0
1	2906009	Chr1_2906009	T	C	0/0	0/0	0/0	0/0	2022-01-01	1/0	2022-01-01	2022-01-01	2022-01-01	0/0	0/0	0/0	0/0	2022-01-01	0/0	2022-01-01	2022-01-01	2022-01-01	0/0	2022-01-01	2022-01-01	2022-01-01	2022-01-01	2022-01-01	2022-01-01	2022-01-01	0/0	2022-01-01	2022-01-01	2022-01-01	2022-01-01	0/0	0/0	0/0	0/0	0/0	0/0	2022-01-01	0/0	0/0	2022-01-01	0/0	0/0	2022-01-01	0/0
1	2906040	Chr1_2906040	C	T	0/0	0/0	0/0	0/0	0/0	0/0	0/0	0/0	0/0	0/0	0/0	0/0	0/0	0/0	2022-01-01	0/0	0/0	0/0	0/0	0/0	0/0	0/0	0/0	0/0	0/0	0/0	0/0	0/0	0/0	0/0	0/0	0/0	2022-01-01	0/0	2022-01-01	0/0	0/0	0/0	0/0	0/0	0/0	2022-01-01	2022-01-01	0/0	2022-01-01
1	2906518	Chr1_2906518	A	G	2022-01-01	2022-01-01	2022-01-01	0/1	2022-01-01	2022-01-01	2022-01-01	2022-01-01	2022-01-01	2022-01-01	2022-01-01	2022-01-01	2022-01-01	2022-01-01	0/0	2022-01-01	2022-01-01	./.	2022-01-01	./.	2022-01-01	./.	./.	2022-01-01	./.	2022-01-01	2022-01-01	2022-01-01	2022-01-01	2022-01-01	2022-01-01	0/0	0/0	2022-01-01	0/0	0/0	2022-01-01	./.	2022-01-01	0/0	2022-01-01	0/0	0/0	./.	0/0
1	2906604	Chr1_2906604	C	T	0/0	0/0	0/0	0/0	0/0	0/0	0/0	0/0	0/0	0/0	0/0	2022-01-01	0/0	0/0	0/0	./.	0/0	./.	0/0	./.	0/0	0/0	./.	./.	./.	0/0	0/0	0/0	0/0	0/0	0/0	0/0	0/0	0/0	0/0	0/0	2022-01-01	0/0	2022-01-01	0/0	0/0	0/0	0/0	./.	0/0
1	2906747	Chr1_2906747	T	C	0/0	0/0	0/0	0/0	0/0	0/0	0/0	0/0	0/0	0/0	0/0	2022-01-01	0/0	0/0	0/0	0/0	0/0	./.	0/0	./.	0/0	0/0	0/0	0/0	0/0	0/0	0/0	0/0	0/0	0/0	0/0	0/0	0/0	0/0	0/0	0/0	2022-01-01	0/0	2022-01-01	0/0	0/0	0/0	0/0	0/0	0/0
1	2906821	Chr1_2906821	A	G	0/0	0/0	0/0	0/0	2022-01-01	1/0	2022-01-01	2022-01-01	2022-01-01	0/0	0/0	0/0	0/0	2022-01-01	0/0	1/0	2022-01-01	2022-01-01	0/0	2022-01-01	2022-01-01	2022-01-01	2022-01-01	2022-01-01	2022-01-01	2022-01-01	0/0	2022-01-01	2022-01-01	2022-01-01	2022-01-01	0/0	0/0	0/0	0/0	0/0	0/0	2022-01-01	0/0	0/0	2022-01-01	0/0	0/0	2022-01-01	0/0
1	2920463	Chr1_2920463	T	C	1/0	2022-01-01	2022-01-01	2022-01-01	0/0	1/0	0/0	0/0	0/0	2022-01-01	2022-01-01	0/0	2022-01-01	0/0	0/0	1/0	0/0	0/0	2022-01-01	0/0	0/0	0/0	0/0	0/0	0/0	0/0	2022-01-01	0/0	0/0	0/0	0/0	0/0	0/0	2022-01-01	0/0	2022-01-01	0/0	0/0	0/0	2022-01-01	0/0	0/0	0/0	0/0	0/0
1	2934465	Chr1_2934465	G	A	2022-01-01	2022-01-01	2022-01-01	2022-01-01	2022-01-01	2022-01-01	2022-01-01	2022-01-01	2022-01-01	2022-01-01	2022-01-01	2022-01-01	2022-01-01	2022-01-01	0/0	2022-01-01	2022-01-01	2022-01-01	2022-01-01	2022-01-01	2022-01-01	2022-01-01	2022-01-01	2022-01-01	2022-01-01	2022-01-01	2022-01-01	2022-01-01	2022-01-01	2022-01-01	2022-01-01	0/0	0/0	2022-01-01	0/0	2022-01-01	2022-01-01	2022-01-01	2022-01-01	2022-01-01	2022-01-01	0/0	0/0	2022-01-01	0/0
1	2935047	Chr1_2935047	C	T	0/0	0/0	0/0	0/0	0/0	0/0	0/0	0/0	0/0	0/0	0/0	0/0	0/0	0/0	2022-01-01	0/0	0/0	0/0	0/0	0/0	0/0	0/0	0/0	0/0	0/0	0/0	0/0	0/0	0/0	0/0	0/0	2022-01-01	2022-01-01	0/0	2022-01-01	0/0	0/0	0/0	0/0	0/0	0/0	2022-01-01	2022-01-01	0/0	2022-01-01
1	2935346	Chr1_2935346	A	C	2022-01-01	2022-01-01	2022-01-01	2022-01-01	0/0	1/0	0/0	0/0	0/0	2022-01-01	2022-01-01	2022-01-01	2022-01-01	1/0	0/0	1/0	0/0	0/0	2022-01-01	0/0	0/0	0/0	0/0	0/0	0/0	0/0	2022-01-01	0/0	0/0	0/0	0/0	0/0	0/0	2022-01-01	0/0	2022-01-01	0/0	0/0	0/0	2022-01-01	0/0	0/0	0/0	0/0	0/0
1	2936777	Chr1_2936777	G	A	1/0	2022-01-01	2022-01-01	2022-01-01	2022-01-01	2022-01-01	2022-01-01	2022-01-01	2022-01-01	2022-01-01	2022-01-01	0/0	1/0	2022-01-01	0/0	2022-01-01	2022-01-01	2022-01-01	2022-01-01	2022-01-01	2022-01-01	2022-01-01	2022-01-01	2022-01-01	2022-01-01	2022-01-01	2022-01-01	2022-01-01	2022-01-01	2022-01-01	2022-01-01	0/0	0/0	1/0	0/0	2022-01-01	0/0	2022-01-01	0/0	2022-01-01	2022-01-01	0/0	0/0	2022-01-01	0/0
1	2937062	Chr1_2937062	G	A	0/1	2022-01-01	2022-01-01	2022-01-01	0/0	0/1	0/0	0/0	0/0	2022-01-01	2022-01-01	0/0	0/1	0/0	0/0	0/1	0/0	0/0	2022-01-01	0/0	0/0	0/0	0/0	0/0	0/0	0/0	2022-01-01	0/0	0/0	0/0	0/0	0/0	0/0	0/1	0/0	2022-01-01	2022-01-01	0/0	2022-01-01	2022-01-01	0/0	0/0	0/0	0/0	0/0
1	2951525	Chr1_2951525	A	G	0/1	2022-01-01	2022-01-01	2022-01-01	2022-01-01	2022-01-01	2022-01-01	2022-01-01	2022-01-01	2022-01-01	2022-01-01	2022-01-01	2022-01-01	2022-01-01	0/0	2022-01-01	2022-01-01	2022-01-01	2022-01-01	./.	2022-01-01	2022-01-01	2022-01-01	2022-01-01	2022-01-01	2022-01-01	2022-01-01	2022-01-01	2022-01-01	2022-01-01	2022-01-01	0/0	0/0	2022-01-01	0/0	2022-01-01	2022-01-01	2022-01-01	2022-01-01	2022-01-01	2022-01-01	0/0	0/0	2022-01-01	0/0
1	2952345	Chr1_2952345	T	C	0/1	2022-01-01	2022-01-01	2022-01-01	2022-01-01	2022-01-01	2022-01-01	2022-01-01	2022-01-01	2022-01-01	2022-01-01	0/0	2022-01-01	2022-01-01	0/0	2022-01-01	2022-01-01	2022-01-01	2022-01-01	2022-01-01	2022-01-01	2022-01-01	2022-01-01	2022-01-01	2022-01-01	2022-01-01	2022-01-01	2022-01-01	2022-01-01	2022-01-01	2022-01-01	0/0	0/0	2022-01-01	0/0	2022-01-01	2022-01-01	2022-01-01	2022-01-01	2022-01-01	2022-01-01	0/0	0/0	2022-01-01	0/0
1	2956778	Chr1_2956778	G	A	0/0	0/0	0/0	0/0	2022-01-01	0/0	2022-01-01	2022-01-01	2022-01-01	0/0	0/0	0/0	0/0	2022-01-01	0/0	1/0	2022-01-01	2022-01-01	0/0	2022-01-01	./.	2022-01-01	2022-01-01	2022-01-01	2022-01-01	2022-01-01	0/0	2022-01-01	2022-01-01	2022-01-01	2022-01-01	0/0	0/0	0/0	0/0	0/0	0/0	2022-01-01	0/0	0/0	2022-01-01	0/0	0/0	2022-01-01	0/0
1	2958149	Chr1_2958149	G	A	1/0	2022-01-01	./.	2022-01-01	0/0	1/0	0/0	0/0	0/0	2022-01-01	2022-01-01	2022-01-01	2022-01-01	0/0	0/0	0/0	0/0	0/0	2022-01-01	0/0	0/0	0/0	0/0	0/0	0/0	0/0	2022-01-01	0/0	0/0	0/0	0/0	0/0	0/0	2022-01-01	0/0	2022-01-01	0/0	0/0	0/0	2022-01-01	0/0	0/0	0/0	0/0	0/0
1	2964097	Chr1_2964097	C	A	0/0	0/0	0/0	0/0	0/0	0/0	0/0	0/0	0/0	0/0	0/0	0/0	0/0	2022-01-01	0/0	0/0	0/0	0/0	0/0	0/0	2022-01-01	2022-01-01	2022-01-01	2022-01-01	2022-01-01	2022-01-01	0/0	2022-01-01	2022-01-01	2022-01-01	2022-01-01	0/0	0/0	0/0	0/0	0/0	0/0	2022-01-01	0/0	0/0	2022-01-01	0/0	0/0	2022-01-01	0/0
1	2964449	Chr1_2964449	A	G	2022-01-01	2022-01-01	2022-01-01	2022-01-01	0/0	0/1	0/0	0/0	0/0	2022-01-01	2022-01-01	0/0	2022-01-01	0/0	0/0	0/1	0/0	0/0	2022-01-01	0/0	0/0	0/0	0/0	0/0	0/0	0/0	2022-01-01	0/0	0/0	0/0	0/0	0/0	0/0	2022-01-01	0/0	2022-01-01	2022-01-01	0/0	2022-01-01	2022-01-01	0/0	0/0	0/0	0/0	0/0
1	2965707	Chr1_2965707	T	A	2022-01-01	2022-01-01	2022-01-01	2022-01-01	2022-01-01	2022-01-01	2022-01-01	2022-01-01	2022-01-01	2022-01-01	2022-01-01	./.	2022-01-01	2022-01-01	0/0	2022-01-01	2022-01-01	2022-01-01	2022-01-01	2022-01-01	2022-01-01	2022-01-01	2022-01-01	2022-01-01	2022-01-01	2022-01-01	2022-01-01	2022-01-01	2022-01-01	2022-01-01	2022-01-01	0/0	0/0	2022-01-01	0/0	2022-01-01	2022-01-01	2022-01-01	2022-01-01	2022-01-01	2022-01-01	0/0	0/0	2022-01-01	0/0
1	2969888	Chr1_2969888	A	G	0/1	2022-01-01	2022-01-01	2022-01-01	2022-01-01	2022-01-01	2022-01-01	2022-01-01	2022-01-01	2022-01-01	2022-01-01	2022-01-01	2022-01-01	2022-01-01	0/0	2022-01-01	2022-01-01	2022-01-01	2022-01-01	2022-01-01	2022-01-01	2022-01-01	2022-01-01	2022-01-01	2022-01-01	2022-01-01	2022-01-01	2022-01-01	2022-01-01	2022-01-01	2022-01-01	0/0	0/0	2022-01-01	0/0	2022-01-01	2022-01-01	2022-01-01	2022-01-01	2022-01-01	2022-01-01	0/0	0/0	2022-01-01	0/0
1	2971145	Chr1_2971145	A	C	0/0	0/0	0/0	0/0	0/0	0/0	0/0	0/0	0/0	0/0	0/0	0/0	0/0	2022-01-01	0/0	0/0	0/0	0/0	0/0	0/0	2022-01-01	0/0	2022-01-01	2022-01-01	0/0	0/0	0/0	2022-01-01	2022-01-01	2022-01-01	2022-01-01	0/0	0/0	0/0	0/0	0/0	0/0	2022-01-01	0/0	0/0	2022-01-01	0/0	0/0	2022-01-01	0/0
1	2972739	Chr1_2972739	G	A	0/0	0/0	0/0	0/0	2022-01-01	0/1	2022-01-01	2022-01-01	2022-01-01	0/0	0/0	0/0	0/0	2022-01-01	0/0	2022-01-01	2022-01-01	2022-01-01	0/0	2022-01-01	2022-01-01	2022-01-01	2022-01-01	2022-01-01	2022-01-01	2022-01-01	0/0	2022-01-01	2022-01-01	2022-01-01	2022-01-01	0/0	0/0	0/0	0/0	0/0	2022-01-01	2022-01-01	2022-01-01	0/0	2022-01-01	0/0	0/0	2022-01-01	0/0
1	2981219	Chr1_2981219	A	G	0/0	0/0	0/0	0/0	0/0	0/0	0/0	0/0	0/0	0/0	0/0	2022-01-01	0/0	0/0	0/0	0/0	0/0	0/0	0/0	0/0	0/0	0/0	0/0	0/0	0/0	0/0	0/0	0/0	0/0	0/0	0/0	0/0	0/0	0/0	0/0	0/0	2022-01-01	0/0	2022-01-01	0/0	0/0	0/0	0/0	0/0	0/0
1	2981777	Chr1_2981777	G	A	2022-01-01	2022-01-01	2022-01-01	2022-01-01	0/0	0/1	0/0	0/0	0/0	2022-01-01	2022-01-01	0/0	2022-01-01	0/0	0/0	0/1	0/0	0/0	2022-01-01	0/0	0/0	0/0	0/0	0/0	0/0	0/0	2022-01-01	0/0	0/0	0/0	0/0	0/0	0/0	2022-01-01	0/0	2022-01-01	2022-01-01	0/0	2022-01-01	2022-01-01	0/0	0/0	0/0	0/0	0/0
1	3003322	Chr1_3003322	T	A	2022-01-01	2022-01-01	2022-01-01	2022-01-01	2022-01-01	2022-01-01	2022-01-01	2022-01-01	2022-01-01	2022-01-01	2022-01-01	2022-01-01	2022-01-01	2022-01-01	0/0	2022-01-01	2022-01-01	2022-01-01	2022-01-01	2022-01-01	2022-01-01	2022-01-01	2022-01-01	2022-01-01	2022-01-01	2022-01-01	2022-01-01	2022-01-01	2022-01-01	2022-01-01	2022-01-01	0/0	0/0	2022-01-01	0/0	2022-01-01	0/0	2022-01-01	0/0	2022-01-01	2022-01-01	0/0	0/0	2022-01-01	0/0
1	3006360	Chr1_3006360	C	G	0/0	0/0	0/0	0/0	2022-01-01	0/1	2022-01-01	2022-01-01	2022-01-01	0/0	0/0	2022-01-01	0/0	2022-01-01	0/0	0/1	2022-01-01	2022-01-01	0/0	2022-01-01	2022-01-01	2022-01-01	2022-01-01	2022-01-01	2022-01-01	2022-01-01	0/0	2022-01-01	2022-01-01	2022-01-01	2022-01-01	0/0	0/0	0/0	0/0	0/0	2022-01-01	2022-01-01	2022-01-01	0/0	2022-01-01	0/0	0/0	2022-01-01	0/0
1	3015138	Chr1_3015138	A	C	0/0	0/0	0/0	0/0	2022-01-01	1/0	2022-01-01	2022-01-01	2022-01-01	0/0	0/0	2022-01-01	0/0	2022-01-01	0/0	1/0	2022-01-01	2022-01-01	0/0	2022-01-01	2022-01-01	2022-01-01	2022-01-01	2022-01-01	2022-01-01	2022-01-01	0/0	2022-01-01	2022-01-01	2022-01-01	2022-01-01	0/0	0/0	0/0	0/0	0/0	0/0	2022-01-01	0/0	0/0	2022-01-01	0/0	0/0	2022-01-01	0/0
1	3017829	Chr1_3017829	A	G	0/0	0/0	0/0	0/0	2022-01-01	1/0	2022-01-01	2022-01-01	2022-01-01	0/0	0/0	2022-01-01	0/0	2022-01-01	0/0	1/0	2022-01-01	2022-01-01	0/0	2022-01-01	2022-01-01	2022-01-01	2022-01-01	2022-01-01	2022-01-01	2022-01-01	0/0	2022-01-01	2022-01-01	2022-01-01	2022-01-01	0/0	0/0	0/0	0/0	0/0	0/0	2022-01-01	0/0	0/0	2022-01-01	0/0	0/0	2022-01-01	0/0
1	3019325	Chr1_3019325	A	G	2022-01-01	2022-01-01	2022-01-01	2022-01-01	0/0	0/1	0/0	0/0	0/0	2022-01-01	2022-01-01	2022-01-01	2022-01-01	0/0	0/0	0/1	0/0	0/0	2022-01-01	0/0	0/0	0/0	0/0	0/0	0/0	0/0	2022-01-01	0/0	0/0	0/0	0/0	0/0	0/0	2022-01-01	0/0	2022-01-01	2022-01-01	0/0	2022-01-01	2022-01-01	0/0	0/0	0/0	0/0	0/0
1	3024386	Chr1_3024386	G	T	0/0	0/0	0/0	0/0	0/0	0/0	0/0	0/0	0/0	0/0	0/0	0/0	0/0	0/0	0/0	0/0	0/0	0/0	0/0	0/0	0/0	0/0	0/0	0/0	0/0	0/0	0/0	0/0	0/0	0/0	0/0	0/0	2022-01-01	0/0	2022-01-01	0/0	0/0	0/0	0/0	0/0	0/0	2022-01-01	2022-01-01	0/0	2022-01-01
1	3026340	Chr1_3026340	C	T	1/0	2022-01-01	2022-01-01	2022-01-01	0/0	1/0	0/0	0/0	0/0	2022-01-01	2022-01-01	2022-01-01	2022-01-01	0/0	0/0	0/0	0/0	0/0	2022-01-01	0/0	0/0	0/0	0/0	0/0	0/0	0/0	2022-01-01	0/0	0/0	0/0	0/0	0/0	0/0	2022-01-01	0/0	2022-01-01	0/0	0/0	0/0	2022-01-01	0/0	0/0	0/0	0/0	0/0
1	3029206	Chr1_3029206	A	G	2022-01-01	2022-01-01	2022-01-01	2022-01-01	0/0	0/1	0/0	0/0	0/0	2022-01-01	2022-01-01	2022-01-01	2022-01-01	0/0	0/0	2022-01-01	0/0	0/0	2022-01-01	0/0	0/0	0/0	0/0	0/0	0/0	0/0	2022-01-01	0/0	0/0	0/0	0/0	0/0	0/0	2022-01-01	0/0	2022-01-01	2022-01-01	0/0	2022-01-01	2022-01-01	0/0	0/0	0/0	0/0	0/0
1	3029397	Chr1_3029397	C	T	2022-01-01	2022-01-01	2022-01-01	2022-01-01	2022-01-01	2022-01-01	2022-01-01	2022-01-01	2022-01-01	2022-01-01	2022-01-01	2022-01-01	2022-01-01	2022-01-01	0/0	2022-01-01	2022-01-01	2022-01-01	2022-01-01	2022-01-01	2022-01-01	2022-01-01	2022-01-01	2022-01-01	2022-01-01	2022-01-01	2022-01-01	2022-01-01	2022-01-01	2022-01-01	2022-01-01	0/0	0/0	2022-01-01	0/0	2022-01-01	2022-01-01	2022-01-01	2022-01-01	2022-01-01	2022-01-01	0/0	0/0	2022-01-01	0/0
1	3033506	Chr1_3033506	G	C	2022-01-01	2022-01-01	2022-01-01	2022-01-01	2022-01-01	2022-01-01	2022-01-01	2022-01-01	2022-01-01	2022-01-01	2022-01-01	2022-01-01	2022-01-01	2022-01-01	0/0	2022-01-01	2022-01-01	2022-01-01	2022-01-01	2022-01-01	2022-01-01	2022-01-01	2022-01-01	2022-01-01	2022-01-01	2022-01-01	2022-01-01	2022-01-01	2022-01-01	2022-01-01	2022-01-01	0/0	0/0	2022-01-01	0/0	2022-01-01	2022-01-01	2022-01-01	2022-01-01	2022-01-01	2022-01-01	0/0	0/0	2022-01-01	0/0
1	3051690	Chr1_3051690	G	A	1/0	0/0	0/0	0/0	0/0	0/0	0/0	0/0	0/0	0/0	0/0	0/0	0/0	0/0	2022-01-01	0/0	0/0	0/0	0/0	0/0	0/0	0/0	0/0	0/0	0/0	0/0	0/0	0/0	0/0	0/0	0/0	0/0	2022-01-01	0/0	2022-01-01	0/0	0/0	0/0	0/0	0/0	0/0	2022-01-01	2022-01-01	0/0	2022-01-01
1	3059345	Chr1_3059345	A	C	0/0	0/0	0/0	0/0	0/0	0/0	0/0	0/0	0/0	0/0	0/0	0/0	0/0	2022-01-01	0/0	0/0	0/0	0/0	0/0	0/0	2022-01-01	2022-01-01	2022-01-01	2022-01-01	2022-01-01	2022-01-01	0/0	2022-01-01	2022-01-01	2022-01-01	2022-01-01	0/0	0/0	0/0	0/0	0/0	0/0	2022-01-01	0/0	0/0	2022-01-01	0/0	0/0	2022-01-01	0/0
1	3082865	Chr1_3082865	T	C	0/0	0/0	0/0	0/0	0/0	0/0	0/0	0/0	0/0	0/0	0/0	0/0	0/0	0/0	0/0	0/0	0/0	0/0	0/0	0/0	0/0	0/0	0/0	0/0	0/0	0/0	0/0	0/0	0/0	0/0	0/0	0/0	0/0	0/0	0/0	0/0	2022-01-01	0/0	2022-01-01	0/0	0/0	0/0	0/0	0/0	0/0
1	3091903	Chr1_3091903	C	T	0/0	0/0	0/0	0/0	2022-01-01	0/1	2022-01-01	2022-01-01	2022-01-01	0/0	2022-01-01	0/0	0/0	2022-01-01	0/0	0/1	2022-01-01	2022-01-01	0/0	2022-01-01	2022-01-01	2022-01-01	2022-01-01	2022-01-01	2022-01-01	2022-01-01	0/0	2022-01-01	2022-01-01	2022-01-01	2022-01-01	0/0	0/0	0/0	0/0	0/0	2022-01-01	2022-01-01	2022-01-01	0/0	2022-01-01	0/0	0/0	2022-01-01	0/0
1	3094228	Chr1_3094228	G	C	0/0	0/0	0/0	0/0	0/0	0/0	0/0	0/0	0/0	0/0	0/0	2022-01-01	0/0	0/0	0/0	0/0	0/0	0/0	0/0	0/0	0/0	0/0	0/0	0/0	0/0	0/0	0/0	0/0	0/0	0/0	0/0	0/0	0/0	0/0	0/0	0/0	2022-01-01	0/0	2022-01-01	0/0	0/0	0/0	0/0	0/0	0/0
1	3106144	Chr1_3106144	A	C	0/0	0/0	0/0	0/0	2022-01-01	0/1	2022-01-01	2022-01-01	2022-01-01	0/0	2022-01-01	2022-01-01	0/0	2022-01-01	0/0	2022-01-01	2022-01-01	2022-01-01	0/0	2022-01-01	2022-01-01	2022-01-01	2022-01-01	2022-01-01	2022-01-01	2022-01-01	0/0	2022-01-01	2022-01-01	2022-01-01	2022-01-01	0/0	0/0	0/0	0/0	0/0	2022-01-01	2022-01-01	2022-01-01	0/0	2022-01-01	0/0	0/0	2022-01-01	0/0
1	3106879	Chr1_3106879	G	C	0/0	0/0	0/0	0/0	0/0	0/0	0/0	0/0	0/0	0/0	0/0	0/0	0/0	2022-01-01	0/0	0/0	0/0	0/0	0/0	0/0	2022-01-01	0/0	2022-01-01	0/0	0/0	0/0	0/0	2022-01-01	2022-01-01	2022-01-01	2022-01-01	0/0	0/0	0/0	0/0	0/0	0/0	2022-01-01	0/0	0/0	2022-01-01	0/0	0/0	2022-01-01	0/0
1	3113074	Chr1_3113074	G	A	0/0	0/0	0/0	0/0	0/0	0/0	0/0	0/0	0/0	0/0	0/0	0/0	0/0	0/0	2022-01-01	0/0	0/0	0/0	0/0	0/0	0/0	0/0	0/0	0/0	0/0	0/0	0/0	0/0	0/0	0/0	0/0	0/0	2022-01-01	0/0	2022-01-01	0/0	0/0	0/0	0/0	0/0	0/0	2022-01-01	2022-01-01	0/0	2022-01-01
1	3127449	Chr1_3127449	G	A	0/0	0/0	0/0	0/0	0/0	0/0	0/0	0/0	0/0	0/0	0/0	0/0	0/0	0/0	0/0	0/0	0/0	0/0	0/0	0/0	0/0	0/0	0/0	0/0	0/0	0/0	0/0	0/0	0/0	0/0	0/0	0/0	0/0	0/0	0/0	0/0	2022-01-01	0/0	2022-01-01	0/0	0/0	0/0	0/0	0/0	0/0
1	3127464	Chr1_3127464	T	A	0/0	0/0	0/0	0/0	2022-01-01	1/0	2022-01-01	2022-01-01	2022-01-01	0/0	2022-01-01	0/0	0/0	2022-01-01	0/0	1/0	2022-01-01	2022-01-01	0/0	2022-01-01	2022-01-01	2022-01-01	2022-01-01	2022-01-01	2022-01-01	2022-01-01	0/0	2022-01-01	2022-01-01	2022-01-01	2022-01-01	0/0	2022-01-01	0/0	0/0	0/0	0/0	2022-01-01	0/0	0/0	2022-01-01	0/0	0/0	2022-01-01	0/0
1	3131279	Chr1_3131279	A	G	1/0	2022-01-01	2022-01-01	2022-01-01	2022-01-01	2022-01-01	2022-01-01	2022-01-01	2022-01-01	2022-01-01	2022-01-01	2022-01-01	2022-01-01	2022-01-01	0/0	2022-01-01	2022-01-01	2022-01-01	2022-01-01	2022-01-01	2022-01-01	2022-01-01	2022-01-01	2022-01-01	2022-01-01	2022-01-01	2022-01-01	2022-01-01	2022-01-01	2022-01-01	2022-01-01	0/0	2022-01-01	2022-01-01	0/0	2022-01-01	0/0	2022-01-01	0/0	2022-01-01	2022-01-01	0/0	0/0	2022-01-01	0/0
1	3132205	Chr1_3132205	G	T	0/0	0/0	0/0	0/0	0/0	0/0	0/0	0/0	0/0	0/0	0/0	./.	0/0	0/0	0/0	0/0	0/0	0/0	0/0	0/0	0/0	0/0	0/0	0/0	0/0	0/0	0/0	0/0	0/0	0/0	0/0	0/0	0/0	0/0	0/0	0/0	2022-01-01	0/0	2022-01-01	0/0	0/0	0/0	0/0	0/0	0/0
1	3134215	Chr1_3134215	T	C	0/1	2022-01-01	2022-01-01	2022-01-01	2022-01-01	2022-01-01	2022-01-01	2022-01-01	2022-01-01	2022-01-01	2022-01-01	./.	2022-01-01	2022-01-01	0/0	2022-01-01	2022-01-01	2022-01-01	2022-01-01	2022-01-01	2022-01-01	2022-01-01	2022-01-01	2022-01-01	2022-01-01	2022-01-01	2022-01-01	2022-01-01	2022-01-01	2022-01-01	2022-01-01	0/0	2022-01-01	2022-01-01	0/0	2022-01-01	2022-01-01	2022-01-01	2022-01-01	2022-01-01	2022-01-01	0/0	0/0	2022-01-01	0/0
1	3134339	Chr1_3134339	C	T	0/1	2022-01-01	2022-01-01	2022-01-01	0/0	0/1	0/0	0/0	0/0	2022-01-01	0/0	./.	2022-01-01	0/0	0/0	0/1	0/0	0/0	2022-01-01	0/0	0/0	0/0	0/0	0/0	0/0	0/0	2022-01-01	0/0	0/0	0/0	0/0	0/0	0/0	2022-01-01	0/0	2022-01-01	2022-01-01	0/0	2022-01-01	2022-01-01	0/0	0/0	0/0	0/0	0/0
1	3136664	Chr1_3136664	G	A	0/0	0/0	0/0	0/0	0/0	0/0	0/0	0/0	0/0	0/0	0/0	2022-01-01	0/0	0/0	0/0	0/0	0/0	0/0	0/0	0/0	0/0	0/0	0/0	0/0	0/0	0/0	0/0	0/0	0/0	0/0	0/0	0/0	0/0	0/0	0/0	0/0	2022-01-01	0/0	2022-01-01	0/0	0/0	0/0	0/0	0/0	0/0
1	3138105	Chr1_3138105	C	A	0/0	0/0	0/0	0/0	2022-01-01	1/0	2022-01-01	2022-01-01	2022-01-01	0/0	2022-01-01	2022-01-01	0/0	2022-01-01	0/0	1/0	2022-01-01	2022-01-01	0/0	2022-01-01	2022-01-01	2022-01-01	2022-01-01	2022-01-01	2022-01-01	2022-01-01	0/0	2022-01-01	2022-01-01	2022-01-01	2022-01-01	0/0	2022-01-01	0/0	0/0	0/0	0/0	2022-01-01	0/0	0/0	2022-01-01	0/0	0/0	2022-01-01	0/0
1	3185456	Chr1_3185456	A	G	2022-01-01	2022-01-01	2022-01-01	2022-01-01	0/0	2022-01-01	0/0	0/0	0/0	2022-01-01	2022-01-01	2022-01-01	2022-01-01	0/0	0/0	2022-01-01	0/0	0/0	2022-01-01	2022-01-01	0/0	0/0	2022-01-01	0/0	0/0	0/0	2022-01-01	0/0	0/0	0/0	0/0	0/0	0/0	2022-01-01	0/0	2022-01-01	2022-01-01	0/0	2022-01-01	2022-01-01	0/0	0/0	0/0	0/0	0/0
1	3236035	Chr1_3236035	G	A	2022-01-01	2022-01-01	2022-01-01	2022-01-01	2022-01-01	2022-01-01	2022-01-01	2022-01-01	0/0	2022-01-01	2022-01-01	2022-01-01	2022-01-01	2022-01-01	0/0	2022-01-01	2022-01-01	2022-01-01	2022-01-01	2022-01-01	2022-01-01	2022-01-01	2022-01-01	2022-01-01	2022-01-01	2022-01-01	2022-01-01	2022-01-01	2022-01-01	2022-01-01	2022-01-01	0/0	2022-01-01	2022-01-01	0/0	2022-01-01	2022-01-01	2022-01-01	2022-01-01	2022-01-01	2022-01-01	0/0	0/0	2022-01-01	0/0
1	3236551	Chr1_3236551	T	C	2022-01-01	2022-01-01	2022-01-01	2022-01-01	0/0	1/0	0/0	0/0	2022-01-01	2022-01-01	0/0	2022-01-01	2022-01-01	0/0	0/0	1/0	0/0	0/0	2022-01-01	0/0	0/0	0/0	0/0	0/0	0/0	0/0	2022-01-01	0/0	0/0	0/0	0/0	0/0	0/0	2022-01-01	0/0	2022-01-01	0/0	0/0	0/0	2022-01-01	0/0	0/0	0/0	0/0	0/0
1	3239063	Chr1_3239063	A	G	0/0	./.	./.	./.	2022-01-01	2022-01-01	2022-01-01	2022-01-01	2022-01-01	./.	0/0	./.	./.	2022-01-01	0/0	0/0	2022-01-01	2022-01-01	./.	0/0	2022-01-01	0/0	0/0	2022-01-01	2022-01-01	0/0	./.	2022-01-01	2022-01-01	2022-01-01	2022-01-01	0/0	2022-01-01	./.	0/0	./.	0/0	2022-01-01	0/0	./.	2022-01-01	0/0	0/0	2022-01-01	0/0
1	3251693	Chr1_3251693	T	G	./.	./.	./.	./.	0/0	0/0	0/0	0/0	0/0	./.	2022-01-01	2022-01-01	./.	0/0	0/0	2022-01-01	0/0	0/0	./.	2022-01-01	0/0	2022-01-01	2022-01-01	0/0	0/0	2022-01-01	./.	0/0	0/0	0/0	0/0	0/0	0/0	./.	0/0	./.	2022-01-01	0/0	2022-01-01	./.	0/0	0/0	0/0	0/0	0/0
1	3251863	Chr1_3251863	A	T	0/0	./.	./.	./.	0/0	0/0	0/0	0/0	2022-01-01	./.	2022-01-01	2022-01-01	./.	0/0	0/0	2022-01-01	0/0	0/0	./.	2022-01-01	0/0	2022-01-01	2022-01-01	0/0	0/0	2022-01-01	./.	0/0	0/0	0/0	0/0	0/0	0/0	./.	0/0	./.	2022-01-01	0/0	2022-01-01	./.	0/0	0/0	0/0	0/0	0/0
1	3251881	Chr1_3251881	A	C	0/0	./.	./.	./.	2022-01-01	2022-01-01	2022-01-01	2022-01-01	2022-01-01	./.	2022-01-01	2022-01-01	./.	2022-01-01	0/0	2022-01-01	2022-01-01	2022-01-01	./.	2022-01-01	2022-01-01	2022-01-01	2022-01-01	2022-01-01	2022-01-01	2022-01-01	./.	2022-01-01	2022-01-01	2022-01-01	2022-01-01	0/0	2022-01-01	./.	0/0	./.	2022-01-01	2022-01-01	2022-01-01	./.	2022-01-01	0/0	0/0	2022-01-01	0/0
1	3252037	Chr1_3252037	C	G	0/0	./.	./.	./.	2022-01-01	2022-01-01	2022-01-01	2022-01-01	0/0	./.	0/0	0/0	./.	2022-01-01	0/0	0/0	2022-01-01	2022-01-01	./.	0/0	2022-01-01	0/0	0/0	2022-01-01	2022-01-01	0/0	./.	2022-01-01	2022-01-01	2022-01-01	2022-01-01	0/0	2022-01-01	./.	0/0	./.	0/0	2022-01-01	0/0	./.	2022-01-01	0/0	0/0	2022-01-01	0/0
1	3283405	Chr1_3283405	G	A	2022-01-01	2022-01-01	2022-01-01	2022-01-01	2022-01-01	2022-01-01	2022-01-01	2022-01-01	1/0	2022-01-01	0/0	0/0	2022-01-01	2022-01-01	0/0	1/0	2022-01-01	2022-01-01	2022-01-01	0/0	2022-01-01	0/0	0/0	2022-01-01	2022-01-01	0/0	2022-01-01	2022-01-01	2022-01-01	2022-01-01	2022-01-01	0/0	2022-01-01	2022-01-01	0/0	2022-01-01	0/0	2022-01-01	0/0	2022-01-01	2022-01-01	0/0	0/0	2022-01-01	0/0
1	3283507	Chr1_3283507	C	T	2022-01-01	2022-01-01	2022-01-01	2022-01-01	0/0	0/1	0/0	0/0	2022-01-01	2022-01-01	2022-01-01	0/0	2022-01-01	0/0	0/0	2022-01-01	0/0	0/0	2022-01-01	2022-01-01	0/0	2022-01-01	2022-01-01	0/0	0/0	2022-01-01	2022-01-01	0/0	0/0	0/0	0/0	0/1	0/0	2022-01-01	0/1	2022-01-01	2022-01-01	0/0	2022-01-01	2022-01-01	0/0	0/0	0/0	0/0	0/0
1	3284458	Chr1_3284458	C	A	0/0	0/0	0/0	0/0	0/0	0/0	0/0	0/0	0/0	0/0	2022-01-01	0/0	0/0	0/0	0/0	0/1	0/0	0/0	0/0	2022-01-01	0/0	2022-01-01	2022-01-01	0/0	0/0	2022-01-01	0/0	0/0	0/0	0/0	0/0	0/0	0/0	0/0	0/0	0/0	2022-01-01	0/0	2022-01-01	0/0	0/0	0/0	0/0	0/0	0/0
1	3286074	Chr1_3286074	T	C	0/1	2022-01-01	2022-01-01	2022-01-01	0/0	2022-01-01	0/0	0/0	2022-01-01	2022-01-01	2022-01-01	0/0	2022-01-01	0/0	0/0	2022-01-01	0/0	0/0	2022-01-01	2022-01-01	0/0	2022-01-01	2022-01-01	0/0	0/0	2022-01-01	2022-01-01	0/0	0/0	0/0	0/0	0/0	0/0	2022-01-01	0/0	2022-01-01	2022-01-01	0/0	2022-01-01	2022-01-01	0/0	0/0	0/0	0/0	0/0
1	3288443	Chr1_3288443	A	G	0/1	2022-01-01	2022-01-01	2022-01-01	0/0	0/1	0/0	0/0	2022-01-01	2022-01-01	2022-01-01	0/0	2022-01-01	0/0	0/0	2022-01-01	0/0	0/0	2022-01-01	2022-01-01	0/0	2022-01-01	2022-01-01	0/0	0/0	2022-01-01	2022-01-01	0/0	0/0	0/0	0/0	0/0	0/0	2022-01-01	0/0	2022-01-01	2022-01-01	0/0	2022-01-01	2022-01-01	0/0	0/0	0/0	0/0	0/0
1	3288533	Chr1_3288533	A	G	0/0	2022-01-01	2022-01-01	2022-01-01	2022-01-01	2022-01-01	2022-01-01	2022-01-01	2022-01-01	./.	2022-01-01	2022-01-01	2022-01-01	2022-01-01	0/0	2022-01-01	2022-01-01	2022-01-01	2022-01-01	2022-01-01	2022-01-01	2022-01-01	2022-01-01	2022-01-01	2022-01-01	2022-01-01	./.	2022-01-01	2022-01-01	2022-01-01	2022-01-01	0/0	2022-01-01	2022-01-01	0/0	2022-01-01	2022-01-01	2022-01-01	2022-01-01	./.	2022-01-01	0/0	0/0	2022-01-01	0/0
1	3291167	Chr1_3291167	C	T	2022-01-01	2022-01-01	2022-01-01	2022-01-01	0/0	0/1	0/0	0/0	2022-01-01	2022-01-01	2022-01-01	0/0	2022-01-01	0/0	0/0	2022-01-01	0/0	0/0	2022-01-01	2022-01-01	0/0	2022-01-01	2022-01-01	0/0	0/0	2022-01-01	2022-01-01	0/0	0/0	0/0	0/0	0/0	0/0	2022-01-01	0/0	2022-01-01	2022-01-01	0/0	2022-01-01	2022-01-01	0/0	0/0	0/0	0/0	0/0
1	3299442	Chr1_3299442	G	A	0/0	0/0	0/0	0/0	0/0	0/0	0/0	0/0	0/0	0/0	0/0	0/0	0/0	2022-01-01	0/0	0/0	0/0	0/0	0/0	0/0	2022-01-01	0/0	0/0	2022-01-01	2022-01-01	0/0	0/0	2022-01-01	2022-01-01	2022-01-01	2022-01-01	0/0	2022-01-01	0/0	0/0	0/0	0/0	2022-01-01	0/0	0/0	2022-01-01	0/0	0/0	2022-01-01	0/0
1	3304589	Chr1_3304589	G	A	0/0	0/0	0/0	0/0	0/0	0/0	0/0	0/0	0/0	0/0	2022-01-01	0/0	0/0	0/0	0/0	2022-01-01	0/0	0/0	0/0	2022-01-01	0/0	2022-01-01	2022-01-01	0/0	0/0	2022-01-01	0/0	0/0	0/0	0/0	0/0	0/0	0/0	0/0	0/0	0/0	2022-01-01	0/0	2022-01-01	0/0	0/0	0/0	0/0	0/0	0/0
1	3309885	Chr1_3309885	A	G	0/0	0/0	0/0	0/0	2022-01-01	0/1	2022-01-01	2022-01-01	0/0	0/0	2022-01-01	2022-01-01	0/0	2022-01-01	0/0	2022-01-01	2022-01-01	2022-01-01	./.	2022-01-01	2022-01-01	2022-01-01	2022-01-01	2022-01-01	2022-01-01	2022-01-01	0/0	2022-01-01	2022-01-01	2022-01-01	2022-01-01	0/0	2022-01-01	0/0	0/0	0/0	2022-01-01	2022-01-01	2022-01-01	0/0	2022-01-01	0/0	0/0	2022-01-01	0/0
1	3317862	Chr1_3317862	C	T	0/0	0/0	0/0	0/0	2022-01-01	1/0	2022-01-01	2022-01-01	0/0	0/0	0/0	2022-01-01	0/0	2022-01-01	0/0	0/0	2022-01-01	2022-01-01	0/0	0/0	2022-01-01	0/0	0/0	2022-01-01	2022-01-01	0/0	0/0	2022-01-01	2022-01-01	2022-01-01	2022-01-01	0/0	2022-01-01	0/0	0/0	0/0	0/0	2022-01-01	0/0	0/0	2022-01-01	0/0	0/0	2022-01-01	0/0
1	3319573	Chr1_3319573	G	A	1/0	2022-01-01	2022-01-01	2022-01-01	2022-01-01	2022-01-01	2022-01-01	2022-01-01	2022-01-01	2022-01-01	0/0	2022-01-01	2022-01-01	2022-01-01	0/0	1/0	2022-01-01	2022-01-01	2022-01-01	0/0	2022-01-01	0/0	0/0	2022-01-01	2022-01-01	0/0	2022-01-01	2022-01-01	2022-01-01	2022-01-01	2022-01-01	0/0	2022-01-01	2022-01-01	0/0	2022-01-01	0/0	2022-01-01	0/0	2022-01-01	2022-01-01	0/0	0/0	2022-01-01	0/0
1	3320745	Chr1_3320745	C	G	0/0	0/0	0/0	0/0	2022-01-01	1/0	2022-01-01	2022-01-01	2022-01-01	0/0	0/0	2022-01-01	0/0	2022-01-01	0/0	0/0	2022-01-01	2022-01-01	0/0	0/0	2022-01-01	0/0	0/0	2022-01-01	2022-01-01	0/0	0/0	2022-01-01	2022-01-01	2022-01-01	2022-01-01	0/0	2022-01-01	0/0	0/0	0/0	0/0	2022-01-01	0/0	0/0	2022-01-01	0/0	0/0	2022-01-01	0/0
1	3329456	Chr1_3329456	A	G	0/0	0/0	0/0	0/0	0/0	0/0	0/0	0/0	0/0	0/0	0/0	0/0	0/0	0/0	2022-01-01	0/0	0/0	0/0	0/0	0/0	0/0	0/0	0/0	0/0	0/0	0/0	0/0	0/0	0/0	0/0	0/0	0/0	0/0	0/0	2022-01-01	0/0	0/0	0/0	0/0	0/0	0/0	2022-01-01	2022-01-01	0/0	2022-01-01
1	3347103	Chr1_3347103	A	G	1/0	2022-01-01	2022-01-01	2022-01-01	0/0	1/0	0/0	0/0	0/0	2022-01-01	0/0	0/0	2022-01-01	0/0	0/0	1/0	0/0	0/0	2022-01-01	0/0	0/0	0/0	0/0	0/0	0/0	0/0	2022-01-01	0/0	0/0	0/0	0/0	0/0	0/0	2022-01-01	0/0	2022-01-01	0/0	0/0	0/0	2022-01-01	0/0	0/0	0/0	0/0	0/0
1	3356750	Chr1_3356750	G	A	0/0	0/0	0/0	0/0	2022-01-01	1/0	2022-01-01	2022-01-01	0/0	0/0	0/0	2022-01-01	0/0	2022-01-01	0/0	0/0	2022-01-01	2022-01-01	0/0	0/0	2022-01-01	0/0	0/0	2022-01-01	2022-01-01	0/0	0/0	2022-01-01	2022-01-01	2022-01-01	2022-01-01	0/0	2022-01-01	0/0	0/0	0/0	0/0	2022-01-01	0/0	0/0	2022-01-01	0/0	0/0	2022-01-01	0/0
1	3357005	Chr1_3357005	C	G	0/1	2022-01-01	2022-01-01	2022-01-01	2022-01-01	2022-01-01	2022-01-01	2022-01-01	2022-01-01	2022-01-01	2022-01-01	2022-01-01	2022-01-01	2022-01-01	0/0	2022-01-01	2022-01-01	2022-01-01	2022-01-01	2022-01-01	2022-01-01	2022-01-01	2022-01-01	2022-01-01	2022-01-01	2022-01-01	2022-01-01	2022-01-01	2022-01-01	2022-01-01	2022-01-01	0/0	2022-01-01	2022-01-01	0/0	2022-01-01	2022-01-01	2022-01-01	2022-01-01	2022-01-01	2022-01-01	0/0	0/0	2022-01-01	0/0
1	3368144	Chr1_3368144	C	T	2022-01-01	2022-01-01	2022-01-01	2022-01-01	0/0	1/0	0/0	0/0	0/0	2022-01-01	0/0	0/0	2022-01-01	0/0	0/0	1/0	0/0	0/0	2022-01-01	0/0	0/0	0/0	0/0	0/0	0/0	0/0	2022-01-01	0/0	0/0	0/0	0/0	0/0	0/0	2022-01-01	0/0	2022-01-01	0/0	0/0	0/0	2022-01-01	0/0	0/0	0/0	0/0	0/0
1	3368410	Chr1_3368410	C	T	1/0	2022-01-01	2022-01-01	2022-01-01	2022-01-01	2022-01-01	2022-01-01	2022-01-01	0/0	2022-01-01	0/0	0/0	2022-01-01	2022-01-01	0/0	1/0	2022-01-01	2022-01-01	2022-01-01	0/0	2022-01-01	0/0	0/0	2022-01-01	2022-01-01	0/0	2022-01-01	2022-01-01	2022-01-01	2022-01-01	2022-01-01	0/0	2022-01-01	2022-01-01	0/0	2022-01-01	0/0	2022-01-01	0/0	2022-01-01	2022-01-01	0/0	0/0	2022-01-01	0/0
1	3370468	Chr1_3370468	A	T	0/0	0/0	0/0	0/0	2022-01-01	0/1	2022-01-01	2022-01-01	2022-01-01	0/0	2022-01-01	2022-01-01	0/0	0/0	0/0	0/1	2022-01-01	2022-01-01	0/0	2022-01-01	./.	2022-01-01	2022-01-01	2022-01-01	2022-01-01	2022-01-01	0/0	0/0	0/0	0/0	0/0	0/0	0/0	0/0	0/0	0/0	2022-01-01	0/0	2022-01-01	0/0	0/0	0/0	0/0	0/0	0/0
1	3371177	Chr1_3371177	A	T	2022-01-01	2022-01-01	2022-01-01	2022-01-01	0/0	1/0	0/0	0/0	0/0	2022-01-01	0/0	./.	2022-01-01	0/0	0/0	1/0	0/0	0/0	2022-01-01	0/0	0/0	0/0	0/0	0/0	0/0	0/0	2022-01-01	0/0	0/0	0/0	0/0	0/0	0/0	2022-01-01	0/0	2022-01-01	0/0	0/0	0/0	2022-01-01	0/0	0/0	0/0	0/0	0/0
1	3372038	Chr1_3372038	C	T	0/1	2022-01-01	2022-01-01	2022-01-01	2022-01-01	2022-01-01	2022-01-01	2022-01-01	2022-01-01	2022-01-01	2022-01-01	./.	2022-01-01	2022-01-01	0/0	2022-01-01	2022-01-01	2022-01-01	2022-01-01	2022-01-01	2022-01-01	2022-01-01	2022-01-01	2022-01-01	2022-01-01	2022-01-01	2022-01-01	2022-01-01	2022-01-01	2022-01-01	2022-01-01	0/0	2022-01-01	2022-01-01	0/0	2022-01-01	2022-01-01	2022-01-01	2022-01-01	2022-01-01	2022-01-01	0/0	0/0	2022-01-01	0/0
1	3380962	Chr1_3380962	C	G	0/0	0/0	0/0	0/0	0/0	0/0	0/0	0/0	0/0	0/0	2022-01-01	0/0	0/0	2022-01-01	0/0	2022-01-01	0/0	0/0	0/0	2022-01-01	2022-01-01	2022-01-01	2022-01-01	2022-01-01	2022-01-01	2022-01-01	0/0	2022-01-01	2022-01-01	2022-01-01	2022-01-01	0/0	2022-01-01	0/0	0/0	0/0	2022-01-01	2022-01-01	2022-01-01	0/0	2022-01-01	0/0	0/0	2022-01-01	0/0
1	3381317	Chr1_3381317	G	A	0/0	2022-01-01	2022-01-01	0/0	0/0	0/0	0/0	0/0	0/0	0/0	0/0	0/0	2022-01-01	0/0	0/0	0/0	0/0	0/0	0/0	0/0	0/0	0/0	0/0	0/0	0/0	0/0	0/0	0/0	0/0	0/0	0/0	0/0	0/0	2022-01-01	0/0	2022-01-01	0/0	0/0	0/0	2022-01-01	0/0	0/0	0/0	0/0	0/0
1	3383144	Chr1_3383144	A	T	1/0	2022-01-01	2022-01-01	2022-01-01	0/0	1/0	0/0	0/0	0/0	2022-01-01	0/0	0/0	2022-01-01	0/0	0/0	1/0	0/0	0/0	2022-01-01	0/0	0/0	0/0	0/0	0/0	0/0	0/0	2022-01-01	0/0	0/0	0/0	0/0	0/0	0/0	2022-01-01	0/0	2022-01-01	0/0	0/0	0/0	2022-01-01	0/0	0/0	0/0	0/0	0/0
1	3384686	Chr1_3384686	G	A	0/0	0/0	0/0	0/0	0/0	0/0	0/0	0/0	0/0	0/0	2022-01-01	2022-01-01	0/0	2022-01-01	0/0	2022-01-01	0/0	0/0	0/0	2022-01-01	2022-01-01	2022-01-01	2022-01-01	2022-01-01	2022-01-01	2022-01-01	0/0	2022-01-01	2022-01-01	2022-01-01	2022-01-01	0/0	2022-01-01	0/0	0/0	0/0	2022-01-01	2022-01-01	2022-01-01	0/0	2022-01-01	0/0	0/0	2022-01-01	0/0
1	3387051	Chr1_3387051	A	C	2022-01-01	2022-01-01	2022-01-01	2022-01-01	0/0	0/1	0/0	0/0	0/0	2022-01-01	2022-01-01	2022-01-01	2022-01-01	2022-01-01	0/0	2022-01-01	0/0	0/0	2022-01-01	2022-01-01	2022-01-01	2022-01-01	2022-01-01	2022-01-01	2022-01-01	2022-01-01	2022-01-01	2022-01-01	2022-01-01	2022-01-01	2022-01-01	0/0	2022-01-01	2022-01-01	0/0	2022-01-01	2022-01-01	2022-01-01	2022-01-01	2022-01-01	2022-01-01	0/0	0/0	2022-01-01	0/0
1	3405707	Chr1_3405707	G	A	0/0	0/0	0/0	0/0	0/0	0/0	0/0	0/0	0/0	0/0	0/0	0/0	0/0	2022-01-01	0/0	0/0	0/0	0/0	0/0	2022-01-01	2022-01-01	2022-01-01	2022-01-01	2022-01-01	2022-01-01	2022-01-01	0/0	2022-01-01	2022-01-01	2022-01-01	2022-01-01	0/0	2022-01-01	0/0	0/0	0/0	2022-01-01	2022-01-01	2022-01-01	0/0	2022-01-01	0/0	0/0	2022-01-01	0/0
1	3415083	Chr1_3415083	A	G	2022-01-01	2022-01-01	2022-01-01	2022-01-01	0/0	1/0	0/0	0/0	0/0	2022-01-01	0/0	0/0	2022-01-01	0/0	0/0	0/0	0/0	0/0	./.	0/0	0/0	0/0	0/0	0/0	0/0	0/0	2022-01-01	0/0	0/0	0/0	0/0	0/0	0/0	2022-01-01	0/0	2022-01-01	0/0	0/0	0/0	2022-01-01	0/0	0/0	0/0	0/0	0/0
1	3425005	Chr1_3425005	G	A	0/1	2022-01-01	2022-01-01	2022-01-01	0/0	0/1	0/0	0/0	2022-01-01	2022-01-01	2022-01-01	2022-01-01	2022-01-01	2022-01-01	0/0	2022-01-01	0/0	0/0	2022-01-01	2022-01-01	2022-01-01	2022-01-01	2022-01-01	2022-01-01	2022-01-01	2022-01-01	2022-01-01	2022-01-01	2022-01-01	2022-01-01	2022-01-01	0/0	2022-01-01	2022-01-01	0/0	2022-01-01	2022-01-01	2022-01-01	2022-01-01	2022-01-01	2022-01-01	0/0	0/0	2022-01-01	0/0
1	3426188	Chr1_3426188	A	C	0/1	2022-01-01	2022-01-01	2022-01-01	2022-01-01	2022-01-01	2022-01-01	2022-01-01	2022-01-01	2022-01-01	2022-01-01	2022-01-01	2022-01-01	2022-01-01	0/0	2022-01-01	2022-01-01	2022-01-01	2022-01-01	2022-01-01	2022-01-01	2022-01-01	2022-01-01	2022-01-01	2022-01-01	2022-01-01	2022-01-01	2022-01-01	2022-01-01	2022-01-01	2022-01-01	0/0	2022-01-01	2022-01-01	0/0	2022-01-01	2022-01-01	2022-01-01	2022-01-01	2022-01-01	2022-01-01	0/0	0/0	2022-01-01	0/0
1	3426681	Chr1_3426681	T	C	2022-01-01	2022-01-01	2022-01-01	2022-01-01	2022-01-01	2022-01-01	2022-01-01	2022-01-01	2022-01-01	2022-01-01	2022-01-01	2022-01-01	2022-01-01	2022-01-01	0/0	2022-01-01	2022-01-01	2022-01-01	2022-01-01	2022-01-01	2022-01-01	2022-01-01	2022-01-01	2022-01-01	2022-01-01	2022-01-01	2022-01-01	2022-01-01	2022-01-01	2022-01-01	2022-01-01	2022-01-01	2022-01-01	2022-01-01	0/0	2022-01-01	2022-01-01	2022-01-01	2022-01-01	2022-01-01	2022-01-01	0/0	0/0	2022-01-01	0/0
1	3434595	Chr1_3434595	A	T	0/0	0/0	0/0	0/0	2022-01-01	0/1	2022-01-01	2022-01-01	0/0	0/0	2022-01-01	2022-01-01	0/0	2022-01-01	0/0	0/1	2022-01-01	2022-01-01	0/0	2022-01-01	2022-01-01	2022-01-01	2022-01-01	2022-01-01	2022-01-01	2022-01-01	0/0	2022-01-01	2022-01-01	2022-01-01	2022-01-01	0/0	2022-01-01	0/0	0/0	0/0	2022-01-01	2022-01-01	2022-01-01	0/0	2022-01-01	0/0	0/0	2022-01-01	0/0
1	3436801	Chr1_3436801	C	T	0/0	0/0	0/0	0/0	./.	0/0	./.	./.	2022-01-01	0/0	2022-01-01	2022-01-01	0/0	2022-01-01	0/0	0/1	./.	./.	0/0	2022-01-01	2022-01-01	2022-01-01	2022-01-01	2022-01-01	2022-01-01	2022-01-01	0/0	2022-01-01	2022-01-01	2022-01-01	2022-01-01	0/0	2022-01-01	0/0	0/0	0/0	2022-01-01	2022-01-01	2022-01-01	0/0	2022-01-01	0/0	0/0	2022-01-01	0/0
1	3437101	Chr1_3437101	C	T	2022-01-01	2022-01-01	2022-01-01	2022-01-01	./.	2022-01-01	./.	./.	0/0	2022-01-01	0/0	0/0	2022-01-01	0/0	0/0	0/0	./.	./.	2022-01-01	0/0	0/0	0/0	0/0	0/0	0/0	0/0	2022-01-01	0/0	0/0	0/0	0/0	0/0	0/0	2022-01-01	0/0	2022-01-01	0/0	0/0	0/0	2022-01-01	0/0	0/0	0/0	0/0	0/0
1	3439311	Chr1_3439311	T	A	0/0	0/0	0/0	0/0	./.	0/0	./.	./.	0/0	0/0	2022-01-01	2022-01-01	0/0	2022-01-01	0/0	2022-01-01	./.	./.	0/0	2022-01-01	2022-01-01	2022-01-01	2022-01-01	2022-01-01	2022-01-01	2022-01-01	0/0	2022-01-01	2022-01-01	2022-01-01	2022-01-01	0/0	2022-01-01	0/0	0/0	0/0	2022-01-01	2022-01-01	2022-01-01	0/0	2022-01-01	2022-01-01	0/0	2022-01-01	0/0
1	3442946	Chr1_3442946	A	G	0/0	0/0	0/0	0/0	./.	0/0	./.	./.	2022-01-01	0/0	0/0	0/0	0/0	0/0	0/0	0/0	./.	./.	0/0	0/0	0/0	0/0	0/0	0/0	0/0	0/0	0/0	0/0	0/0	0/0	0/0	2022-01-01	0/0	0/0	2022-01-01	0/0	0/0	0/0	0/0	0/0	0/0	0/0	2022-01-01	0/0	2022-01-01
1	3444047	Chr1_3444047	C	A	0/0	0/0	0/0	0/0	./.	0/0	./.	./.	0/0	0/0	2022-01-01	2022-01-01	0/0	2022-01-01	0/0	2022-01-01	./.	./.	0/0	2022-01-01	2022-01-01	2022-01-01	2022-01-01	2022-01-01	2022-01-01	2022-01-01	0/0	2022-01-01	2022-01-01	2022-01-01	2022-01-01	0/0	2022-01-01	0/0	0/0	0/0	2022-01-01	2022-01-01	2022-01-01	0/0	2022-01-01	2022-01-01	0/0	2022-01-01	0/0
1	3446332	Chr1_3446332	A	G	2022-01-01	2022-01-01	2022-01-01	2022-01-01	./.	2022-01-01	./.	0/0	0/0	2022-01-01	0/0	0/0	2022-01-01	0/0	2022-01-01	1/0	./.	./.	2022-01-01	0/0	0/0	0/0	0/0	0/0	0/0	0/0	2022-01-01	0/0	0/0	0/0	0/0	0/0	0/0	2022-01-01	0/0	2022-01-01	0/0	0/0	0/0	2022-01-01	0/0	0/0	0/0	0/0	0/0
1	3447754	Chr1_3447754	G	A	2022-01-01	2022-01-01	2022-01-01	2022-01-01	0/0	1/0	0/0	0/0	0/0	2022-01-01	0/0	0/0	2022-01-01	0/0	2022-01-01	0/0	0/0	0/0	2022-01-01	0/0	0/0	0/0	0/0	0/0	0/0	0/0	2022-01-01	0/0	0/0	0/0	0/0	0/0	0/0	2022-01-01	0/0	2022-01-01	0/0	0/0	0/0	2022-01-01	0/0	0/0	0/0	0/0	0/0
1	3451433	Chr1_3451433	C	T	2022-01-01	2022-01-01	2022-01-01	2022-01-01	0/0	1/0	0/0	0/0	0/0	2022-01-01	0/0	0/0	2022-01-01	0/0	0/0	1/0	0/0	0/0	2022-01-01	0/0	0/0	0/0	0/0	0/0	0/0	0/0	2022-01-01	0/0	0/0	0/0	0/0	0/0	0/0	2022-01-01	0/0	2022-01-01	0/0	0/0	0/0	2022-01-01	0/0	0/0	0/0	0/0	0/0
1	3453885	Chr1_3453885	A	C	0/0	0/0	0/0	0/0	2022-01-01	0/1	2022-01-01	2022-01-01	2022-01-01	0/0	2022-01-01	2022-01-01	0/0	2022-01-01	0/0	2022-01-01	2022-01-01	2022-01-01	0/0	2022-01-01	2022-01-01	2022-01-01	2022-01-01	2022-01-01	2022-01-01	2022-01-01	0/0	2022-01-01	2022-01-01	2022-01-01	2022-01-01	0/0	2022-01-01	0/0	0/0	0/0	2022-01-01	2022-01-01	2022-01-01	0/0	2022-01-01	2022-01-01	0/0	2022-01-01	0/0
1	3458050	Chr1_3458050	T	G	0/1	2022-01-01	2022-01-01	2022-01-01	2022-01-01	2022-01-01	2022-01-01	2022-01-01	2022-01-01	2022-01-01	2022-01-01	2022-01-01	2022-01-01	2022-01-01	0/0	2022-01-01	2022-01-01	2022-01-01	2022-01-01	2022-01-01	2022-01-01	2022-01-01	2022-01-01	2022-01-01	2022-01-01	2022-01-01	2022-01-01	2022-01-01	2022-01-01	2022-01-01	2022-01-01	0/0	2022-01-01	2022-01-01	0/0	2022-01-01	2022-01-01	2022-01-01	2022-01-01	2022-01-01	2022-01-01	2022-01-01	0/0	2022-01-01	0/0
1	3458693	Chr1_3458693	A	G	0/0	0/0	0/0	0/0	2022-01-01	1/0	2022-01-01	2022-01-01	2022-01-01	0/0	0/0	0/0	0/0	0/0	0/0	0/0	2022-01-01	2022-01-01	0/0	0/0	0/0	0/0	0/0	0/0	0/0	0/0	0/0	0/0	0/0	0/0	0/0	0/0	0/0	0/0	0/0	0/0	0/0	0/0	0/0	0/0	0/0	0/0	0/0	0/0	0/0
1	3466153	Chr1_3466153	C	T	0/0	0/0	0/0	0/0	0/0	0/0	0/0	0/0	0/0	0/0	0/0	0/0	0/0	2022-01-01	0/0	0/0	0/0	0/0	0/0	0/0	2022-01-01	0/0	0/0	0/0	0/0	0/0	0/0	2022-01-01	2022-01-01	2022-01-01	2022-01-01	0/0	2022-01-01	0/0	0/0	0/0	0/0	2022-01-01	0/0	0/0	2022-01-01	0/0	0/0	2022-01-01	0/0
1	3471289	Chr1_3471289	G	A	2022-01-01	2022-01-01	2022-01-01	2022-01-01	0/0	1/0	0/0	0/0	0/0	2022-01-01	0/0	0/0	2022-01-01	0/0	0/0	1/0	0/0	0/0	2022-01-01	0/0	0/0	0/0	0/0	0/0	0/0	0/0	2022-01-01	0/0	0/0	0/0	0/0	2022-01-01	0/0	2022-01-01	2022-01-01	2022-01-01	0/0	0/0	0/0	2022-01-01	0/0	0/0	2022-01-01	0/0	2022-01-01
1	3472898	Chr1_3472898	T	C	0/0	0/0	0/0	0/0	0/0	0/0	0/0	0/0	0/0	0/0	0/0	0/0	0/0	0/0	0/0	0/0	0/0	0/0	0/0	0/0	0/0	0/0	0/0	0/0	0/0	0/0	0/0	0/0	0/0	0/0	0/0	2022-01-01	0/0	0/0	2022-01-01	0/0	0/0	0/0	0/0	0/0	0/0	0/0	2022-01-01	0/0	2022-01-01
1	3479250	Chr1_3479250	C	T	0/1	2022-01-01	2022-01-01	2022-01-01	2022-01-01	2022-01-01	2022-01-01	2022-01-01	2022-01-01	2022-01-01	2022-01-01	2022-01-01	./.	2022-01-01	0/0	2022-01-01	2022-01-01	2022-01-01	2022-01-01	2022-01-01	2022-01-01	2022-01-01	2022-01-01	2022-01-01	2022-01-01	2022-01-01	2022-01-01	2022-01-01	2022-01-01	2022-01-01	2022-01-01	0/0	2022-01-01	2022-01-01	0/0	2022-01-01	2022-01-01	2022-01-01	2022-01-01	2022-01-01	2022-01-01	2022-01-01	0/0	2022-01-01	0/0
1	3486354	Chr1_3486354	A	G	0/0	0/0	0/0	0/0	2022-01-01	0/1	2022-01-01	2022-01-01	2022-01-01	0/0	2022-01-01	2022-01-01	0/0	2022-01-01	0/0	2022-01-01	2022-01-01	2022-01-01	0/0	2022-01-01	2022-01-01	2022-01-01	2022-01-01	2022-01-01	2022-01-01	2022-01-01	0/0	2022-01-01	2022-01-01	2022-01-01	2022-01-01	0/0	2022-01-01	0/0	0/0	0/0	2022-01-01	2022-01-01	2022-01-01	0/0	2022-01-01	2022-01-01	0/0	2022-01-01	0/0
1	3486425	Chr1_3486425	G	A	2022-01-01	2022-01-01	2022-01-01	2022-01-01	0/0	1/0	0/0	0/0	0/0	2022-01-01	0/0	0/0	2022-01-01	0/0	0/0	0/0	0/0	0/0	2022-01-01	0/0	0/0	0/0	0/0	0/0	0/0	0/0	2022-01-01	0/0	0/0	0/0	0/0	0/0	0/0	2022-01-01	0/0	2022-01-01	0/0	0/0	0/0	2022-01-01	0/0	0/0	0/0	0/0	0/0
1	3488143	Chr1_3488143	C	G	0/1	2022-01-01	2022-01-01	2022-01-01	2022-01-01	2022-01-01	2022-01-01	2022-01-01	2022-01-01	2022-01-01	2022-01-01	2022-01-01	2022-01-01	2022-01-01	0/0	2022-01-01	2022-01-01	2022-01-01	2022-01-01	2022-01-01	2022-01-01	2022-01-01	2022-01-01	2022-01-01	2022-01-01	2022-01-01	2022-01-01	2022-01-01	2022-01-01	2022-01-01	2022-01-01	0/0	2022-01-01	2022-01-01	0/0	2022-01-01	2022-01-01	2022-01-01	2022-01-01	2022-01-01	2022-01-01	2022-01-01	0/0	2022-01-01	0/0
1	3495750	Chr1_3495750	G	A	0/0	0/0	0/0	0/0	0/0	0/0	0/0	0/0	0/0	0/0	0/0	0/0	0/0	0/0	0/0	0/0	0/0	0/0	0/0	0/0	0/0	0/0	0/0	0/0	0/0	0/0	0/0	0/0	0/0	0/0	0/0	2022-01-01	0/0	0/0	2022-01-01	0/0	0/0	0/0	0/0	0/0	0/0	0/0	2022-01-01	0/0	2022-01-01
1	3499052	Chr1_3499052	T	A	0/0	0/0	0/0	0/0	2022-01-01	0/1	2022-01-01	2022-01-01	2022-01-01	0/0	2022-01-01	2022-01-01	0/0	2022-01-01	0/0	0/1	2022-01-01	2022-01-01	0/0	2022-01-01	2022-01-01	2022-01-01	2022-01-01	2022-01-01	2022-01-01	2022-01-01	0/0	2022-01-01	2022-01-01	2022-01-01	2022-01-01	0/0	2022-01-01	0/0	0/0	0/0	2022-01-01	2022-01-01	2022-01-01	0/0	2022-01-01	2022-01-01	0/0	2022-01-01	0/0
1	3499549	Chr1_3499549	G	A	0/0	0/0	0/0	0/0	0/0	0/0	0/0	0/0	0/0	0/0	0/0	0/0	0/0	0/0	0/0	0/0	0/0	0/0	0/0	0/0	0/0	0/0	0/0	0/0	0/0	0/0	0/0	0/0	0/0	0/0	0/0	2022-01-01	0/0	0/0	2022-01-01	0/0	0/0	0/0	0/0	0/0	0/0	0/0	2022-01-01	0/0	2022-01-01
1	3504718	Chr1_3504718	A	G	1/0	2022-01-01	2022-01-01	2022-01-01	0/0	2022-01-01	0/0	0/0	0/0	2022-01-01	0/0	0/0	2022-01-01	0/0	0/0	1/0	0/0	0/0	2022-01-01	0/0	0/0	0/0	0/0	0/0	0/0	0/0	2022-01-01	0/0	0/0	0/0	0/0	0/0	0/0	2022-01-01	2022-01-01	2022-01-01	0/0	0/0	0/0	2022-01-01	0/0	0/0	2022-01-01	0/0	2022-01-01
1	3508890	Chr1_3508890	C	T	0/1	2022-01-01	2022-01-01	2022-01-01	0/0	2022-01-01	0/0	0/0	2022-01-01	2022-01-01	2022-01-01	2022-01-01	2022-01-01	2022-01-01	0/0	2022-01-01	0/0	0/0	./.	2022-01-01	2022-01-01	2022-01-01	2022-01-01	2022-01-01	2022-01-01	2022-01-01	2022-01-01	2022-01-01	2022-01-01	2022-01-01	2022-01-01	2022-01-01	2022-01-01	2022-01-01	0/0	2022-01-01	2022-01-01	2022-01-01	2022-01-01	./.	2022-01-01	2022-01-01	0/0	2022-01-01	0/0
1	3514927	Chr1_3514927	G	A	0/0	0/0	0/0	0/0	2022-01-01	0/0	2022-01-01	2022-01-01	0/0	0/0	0/0	0/0	./.	0/0	0/0	0/0	2022-01-01	2022-01-01	0/0	0/0	0/0	0/0	0/0	0/0	0/0	0/0	./.	0/0	0/0	0/0	0/0	0/0	0/0	0/0	2022-01-01	0/0	0/0	0/0	0/0	0/0	0/0	0/0	2022-01-01	0/0	2022-01-01
1	3516392	Chr1_3516392	A	G	2022-01-01	2022-01-01	2022-01-01	2022-01-01	0/0	1/0	0/0	0/0	0/0	2022-01-01	0/0	0/0	2022-01-01	0/0	2022-01-01	1/0	0/0	0/0	2022-01-01	0/0	0/0	0/0	0/0	0/0	0/0	0/0	2022-01-01	0/0	0/0	0/0	0/0	0/0	0/0	2022-01-01	0/0	2022-01-01	0/0	0/0	0/0	2022-01-01	0/0	0/0	0/0	0/0	0/0
1	3519290	Chr1_3519290	G	C	2022-01-01	2022-01-01	2022-01-01	2022-01-01	2022-01-01	2022-01-01	2022-01-01	2022-01-01	2022-01-01	2022-01-01	2022-01-01	2022-01-01	2022-01-01	2022-01-01	0/0	2022-01-01	2022-01-01	2022-01-01	2022-01-01	2022-01-01	2022-01-01	2022-01-01	2022-01-01	2022-01-01	2022-01-01	2022-01-01	2022-01-01	2022-01-01	2022-01-01	2022-01-01	2022-01-01	2022-01-01	2022-01-01	2022-01-01	0/0	2022-01-01	2022-01-01	2022-01-01	2022-01-01	2022-01-01	2022-01-01	2022-01-01	0/0	2022-01-01	0/0
1	3519687	Chr1_3519687	G	A	0/1	2022-01-01	2022-01-01	2022-01-01	./.	2022-01-01	./.	2022-01-01	2022-01-01	2022-01-01	2022-01-01	2022-01-01	2022-01-01	2022-01-01	0/0	2022-01-01	./.	2022-01-01	2022-01-01	2022-01-01	2022-01-01	2022-01-01	2022-01-01	2022-01-01	2022-01-01	2022-01-01	2022-01-01	2022-01-01	2022-01-01	2022-01-01	2022-01-01	2022-01-01	2022-01-01	2022-01-01	0/0	2022-01-01	2022-01-01	2022-01-01	2022-01-01	2022-01-01	2022-01-01	2022-01-01	0/0	2022-01-01	0/0
1	3520996	Chr1_3520996	C	T	0/0	0/0	0/0	0/0	2022-01-01	0/1	2022-01-01	2022-01-01	2022-01-01	0/0	2022-01-01	2022-01-01	0/0	2022-01-01	0/0	0/1	2022-01-01	2022-01-01	0/0	2022-01-01	2022-01-01	2022-01-01	2022-01-01	2022-01-01	2022-01-01	2022-01-01	0/0	2022-01-01	2022-01-01	2022-01-01	2022-01-01	2022-01-01	2022-01-01	0/0	0/0	0/0	2022-01-01	2022-01-01	2022-01-01	0/0	2022-01-01	2022-01-01	0/0	2022-01-01	0/0
1	3526032	Chr1_3526032	G	A	2022-01-01	2022-01-01	2022-01-01	2022-01-01	0/0	1/0	0/0	0/0	0/0	2022-01-01	0/0	0/0	2022-01-01	0/0	0/0	0/0	0/0	0/0	2022-01-01	0/0	0/0	0/0	0/0	0/0	0/0	0/0	2022-01-01	0/0	0/0	0/0	0/0	0/0	0/0	2022-01-01	2022-01-01	2022-01-01	0/0	0/0	0/0	2022-01-01	0/0	0/0	2022-01-01	0/0	2022-01-01
1	3526991	Chr1_3526991	A	G	1/0	2022-01-01	2022-01-01	2022-01-01	0/0	1/0	0/0	0/0	0/0	2022-01-01	0/0	0/0	2022-01-01	0/0	0/0	0/0	0/0	0/0	2022-01-01	0/0	0/0	0/0	0/0	0/0	0/0	0/0	2022-01-01	0/0	0/0	0/0	0/0	0/0	0/0	2022-01-01	2022-01-01	2022-01-01	0/0	0/0	0/0	2022-01-01	0/0	0/0	2022-01-01	0/0	2022-01-01
1	3530417	Chr1_3530417	T	G	0/0	0/0	0/0	0/0	2022-01-01	2022-01-01	2022-01-01	2022-01-01	2022-01-01	0/0	2022-01-01	2022-01-01	0/0	2022-01-01	0/0	2022-01-01	2022-01-01	2022-01-01	2022-01-01	2022-01-01	2022-01-01	2022-01-01	2022-01-01	2022-01-01	2022-01-01	2022-01-01	0/0	2022-01-01	2022-01-01	2022-01-01	2022-01-01	2022-01-01	2022-01-01	0/0	0/0	0/0	2022-01-01	2022-01-01	2022-01-01	0/0	2022-01-01	2022-01-01	0/0	2022-01-01	0/0
1	3532013	Chr1_3532013	C	T	0/1	0/0	0/0	0/0	2022-01-01	2022-01-01	2022-01-01	2022-01-01	2022-01-01	2022-01-01	2022-01-01	2022-01-01	0/0	2022-01-01	2022-01-01	2022-01-01	2022-01-01	2022-01-01	2022-01-01	2022-01-01	2022-01-01	2022-01-01	2022-01-01	2022-01-01	2022-01-01	2022-01-01	2022-01-01	2022-01-01	2022-01-01	2022-01-01	2022-01-01	2022-01-01	2022-01-01	0/0	0/0	0/0	2022-01-01	2022-01-01	2022-01-01	0/0	2022-01-01	2022-01-01	0/0	2022-01-01	0/0
1	3538266	Chr1_3538266	C	T	1/0	2022-01-01	2022-01-01	2022-01-01	0/0	0/0	0/0	0/0	0/0	0/0	0/0	0/0	2022-01-01	0/0	0/0	0/0	0/0	0/0	0/0	0/0	0/0	0/0	0/0	0/0	0/0	0/0	0/0	0/0	0/0	0/0	0/0	0/0	0/0	2022-01-01	0/0	2022-01-01	0/0	0/0	0/0	2022-01-01	0/0	0/0	0/0	0/0	0/0
1	3539053	Chr1_3539053	G	C	0/0	0/0	0/0	0/0	2022-01-01	2022-01-01	2022-01-01	2022-01-01	2022-01-01	2022-01-01	2022-01-01	2022-01-01	0/0	2022-01-01	0/0	2022-01-01	2022-01-01	2022-01-01	2022-01-01	2022-01-01	2022-01-01	2022-01-01	2022-01-01	2022-01-01	2022-01-01	2022-01-01	2022-01-01	2022-01-01	2022-01-01	2022-01-01	2022-01-01	2022-01-01	2022-01-01	0/0	2022-01-01	0/0	2022-01-01	2022-01-01	2022-01-01	0/0	2022-01-01	2022-01-01	2022-01-01	2022-01-01	2022-01-01
1	3540792	Chr1_3540792	G	A	0/0	0/0	0/0	0/0	0/0	0/0	0/0	0/0	2022-01-01	0/0	0/0	0/0	0/0	2022-01-01	0/0	0/0	0/0	0/0	0/0	0/0	2022-01-01	2022-01-01	2022-01-01	2022-01-01	2022-01-01	2022-01-01	0/0	2022-01-01	2022-01-01	2022-01-01	2022-01-01	0/0	2022-01-01	0/0	0/0	0/0	2022-01-01	2022-01-01	2022-01-01	0/0	2022-01-01	2022-01-01	0/0	2022-01-01	0/0
1	3544678	Chr1_3544678	C	T	0/0	2022-01-01	0/0	2022-01-01	2022-01-01	2022-01-01	2022-01-01	2022-01-01	2022-01-01	2022-01-01	2022-01-01	2022-01-01	0/0	2022-01-01	0/0	2022-01-01	2022-01-01	2022-01-01	2022-01-01	2022-01-01	2022-01-01	2022-01-01	2022-01-01	2022-01-01	2022-01-01	2022-01-01	2022-01-01	2022-01-01	2022-01-01	2022-01-01	2022-01-01	2022-01-01	2022-01-01	0/0	2022-01-01	2022-01-01	2022-01-01	2022-01-01	2022-01-01	2022-01-01	2022-01-01	2022-01-01	2022-01-01	2022-01-01	2022-01-01
1	3574783	Chr1_3574783	A	G	0/0	2022-01-01	0/0	2022-01-01	2022-01-01	2022-01-01	2022-01-01	2022-01-01	2022-01-01	2022-01-01	2022-01-01	2022-01-01	0/0	2022-01-01	0/0	2022-01-01	2022-01-01	2022-01-01	2022-01-01	2022-01-01	2022-01-01	2022-01-01	2022-01-01	2022-01-01	2022-01-01	2022-01-01	2022-01-01	2022-01-01	2022-01-01	2022-01-01	2022-01-01	2022-01-01	2022-01-01	0/0	2022-01-01	2022-01-01	2022-01-01	2022-01-01	2022-01-01	2022-01-01	2022-01-01	2022-01-01	2022-01-01	2022-01-01	2022-01-01
1	3583289	Chr1_3583289	G	A	0/0	0/0	0/0	0/0	0/0	0/0	0/0	0/0	2022-01-01	0/0	0/0	0/0	0/0	2022-01-01	0/0	0/0	0/0	0/0	0/0	0/0	2022-01-01	2022-01-01	2022-01-01	2022-01-01	2022-01-01	2022-01-01	0/0	2022-01-01	2022-01-01	2022-01-01	2022-01-01	2022-01-01	2022-01-01	0/0	0/0	0/0	2022-01-01	2022-01-01	2022-01-01	0/0	2022-01-01	2022-01-01	0/0	2022-01-01	0/0
1	3584111	Chr1_3584111	C	T	0/0	2022-01-01	0/0	2022-01-01	2022-01-01	2022-01-01	2022-01-01	2022-01-01	2022-01-01	2022-01-01	2022-01-01	2022-01-01	0/0	2022-01-01	0/0	2022-01-01	2022-01-01	2022-01-01	2022-01-01	2022-01-01	2022-01-01	2022-01-01	2022-01-01	2022-01-01	2022-01-01	2022-01-01	2022-01-01	2022-01-01	2022-01-01	2022-01-01	2022-01-01	2022-01-01	2022-01-01	0/0	2022-01-01	2022-01-01	2022-01-01	2022-01-01	2022-01-01	2022-01-01	2022-01-01	2022-01-01	2022-01-01	2022-01-01	2022-01-01
1	3590898	Chr1_3590898	G	A	0/0	0/0	0/0	0/0	0/0	0/0	0/0	0/0	0/0	0/0	0/0	0/0	0/0	0/0	0/0	0/0	0/0	0/0	0/0	0/0	0/0	0/0	0/0	0/0	2022-01-01	0/0	0/0	0/0	0/0	2022-01-01	0/0	0/0	0/0	0/0	0/0	0/0	0/0	0/0	0/0	0/0	2022-01-01	2022-01-01	0/0	2022-01-01	0/0
1	3596863	Chr1_3596863	C	T	0/0	2022-01-01	0/0	2022-01-01	2022-01-01	2022-01-01	2022-01-01	2022-01-01	2022-01-01	2022-01-01	2022-01-01	2022-01-01	0/0	2022-01-01	0/0	2022-01-01	2022-01-01	2022-01-01	2022-01-01	2022-01-01	2022-01-01	2022-01-01	2022-01-01	2022-01-01	2022-01-01	2022-01-01	2022-01-01	2022-01-01	2022-01-01	2022-01-01	2022-01-01	2022-01-01	2022-01-01	0/0	2022-01-01	2022-01-01	2022-01-01	2022-01-01	2022-01-01	2022-01-01	2022-01-01	2022-01-01	2022-01-01	2022-01-01	2022-01-01
1	3606846	Chr1_3606846	A	C	0/0	2022-01-01	0/0	2022-01-01	2022-01-01	2022-01-01	2022-01-01	2022-01-01	2022-01-01	2022-01-01	2022-01-01	2022-01-01	0/0	2022-01-01	0/0	2022-01-01	2022-01-01	2022-01-01	2022-01-01	2022-01-01	2022-01-01	2022-01-01	2022-01-01	2022-01-01	2022-01-01	2022-01-01	2022-01-01	2022-01-01	2022-01-01	2022-01-01	2022-01-01	2022-01-01	2022-01-01	0/0	2022-01-01	2022-01-01	2022-01-01	2022-01-01	2022-01-01	2022-01-01	2022-01-01	2022-01-01	2022-01-01	2022-01-01	2022-01-01
1	3608060	Chr1_3608060	C	T	0/1	2022-01-01	0/0	2022-01-01	2022-01-01	2022-01-01	2022-01-01	2022-01-01	2022-01-01	2022-01-01	2022-01-01	2022-01-01	0/0	2022-01-01	0/0	2022-01-01	2022-01-01	2022-01-01	2022-01-01	2022-01-01	2022-01-01	2022-01-01	2022-01-01	2022-01-01	2022-01-01	2022-01-01	2022-01-01	2022-01-01	2022-01-01	2022-01-01	2022-01-01	2022-01-01	2022-01-01	0/0	2022-01-01	2022-01-01	2022-01-01	2022-01-01	2022-01-01	2022-01-01	2022-01-01	2022-01-01	2022-01-01	2022-01-01	2022-01-01
1	3608401	Chr1_3608401	C	T	0/0	2022-01-01	0/0	2022-01-01	2022-01-01	0/1	0/0	0/0	2022-01-01	2022-01-01	2022-01-01	2022-01-01	0/0	2022-01-01	0/0	0/0	2022-01-01	0/0	2022-01-01	2022-01-01	2022-01-01	2022-01-01	2022-01-01	2022-01-01	2022-01-01	2022-01-01	2022-01-01	2022-01-01	2022-01-01	2022-01-01	2022-01-01	2022-01-01	2022-01-01	0/0	2022-01-01	0/0	2022-01-01	2022-01-01	2022-01-01	0/0	2022-01-01	2022-01-01	2022-01-01	2022-01-01	2022-01-01
1	3615363	Chr1_3615363	T	A	0/0	0/0	0/0	0/0	0/0	0/0	0/0	0/0	0/0	0/0	0/0	0/0	0/0	2022-01-01	0/0	0/0	0/0	0/0	0/0	0/0	2022-01-01	0/0	2022-01-01	0/0	0/0	0/0	0/0	2022-01-01	0/0	0/0	2022-01-01	0/0	2022-01-01	0/0	0/0	0/0	2022-01-01	2022-01-01	2022-01-01	0/0	0/0	0/0	0/0	0/0	0/0
1	3632139	Chr1_3632139	A	T	0/0	2022-01-01	0/0	2022-01-01	2022-01-01	2022-01-01	2022-01-01	2022-01-01	2022-01-01	2022-01-01	2022-01-01	2022-01-01	0/0	2022-01-01	0/0	2022-01-01	2022-01-01	2022-01-01	2022-01-01	2022-01-01	2022-01-01	2022-01-01	2022-01-01	2022-01-01	2022-01-01	2022-01-01	2022-01-01	2022-01-01	2022-01-01	2022-01-01	2022-01-01	2022-01-01	2022-01-01	0/0	2022-01-01	2022-01-01	2022-01-01	2022-01-01	2022-01-01	2022-01-01	2022-01-01	2022-01-01	2022-01-01	2022-01-01	2022-01-01
1	3636295	Chr1_3636295	C	T	0/0	0/0	0/0	0/0	2022-01-01	0/1	0/0	0/0	2022-01-01	0/0	2022-01-01	0/0	0/0	2022-01-01	0/0	0/0	0/1	0/0	2022-01-01	2022-01-01	2022-01-01	2022-01-01	2022-01-01	2022-01-01	2022-01-01	2022-01-01	0/0	2022-01-01	2022-01-01	2022-01-01	2022-01-01	2022-01-01	2022-01-01	0/0	2022-01-01	0/0	2022-01-01	2022-01-01	2022-01-01	0/0	2022-01-01	2022-01-01	2022-01-01	2022-01-01	2022-01-01
1	3648820	Chr1_3648820	T	G	0/0	2022-01-01	0/0	2022-01-01	2022-01-01	2022-01-01	2022-01-01	2022-01-01	2022-01-01	2022-01-01	2022-01-01	2022-01-01	0/0	2022-01-01	0/0	2022-01-01	2022-01-01	2022-01-01	2022-01-01	2022-01-01	2022-01-01	2022-01-01	2022-01-01	2022-01-01	2022-01-01	2022-01-01	2022-01-01	2022-01-01	2022-01-01	2022-01-01	2022-01-01	2022-01-01	2022-01-01	0/0	2022-01-01	2022-01-01	2022-01-01	2022-01-01	2022-01-01	2022-01-01	2022-01-01	2022-01-01	2022-01-01	2022-01-01	2022-01-01
1	3672311	Chr1_3672311	C	G	0/0	0/0	0/0	0/0	0/0	0/0	0/0	0/0	0/0	0/0	0/0	0/0	0/0	2022-01-01	0/0	0/0	0/0	0/0	0/0	0/0	2022-01-01	2022-01-01	2022-01-01	2022-01-01	0/0	2022-01-01	0/0	2022-01-01	0/0	0/0	2022-01-01	0/0	2022-01-01	0/0	0/0	0/0	2022-01-01	2022-01-01	2022-01-01	0/0	0/0	0/0	0/0	0/0	0/0
1	3673630	Chr1_3673630	A	T	0/0	2022-01-01	0/0	2022-01-01	2022-01-01	2022-01-01	2022-01-01	2022-01-01	2022-01-01	2022-01-01	2022-01-01	2022-01-01	0/0	2022-01-01	0/0	2022-01-01	2022-01-01	2022-01-01	2022-01-01	2022-01-01	2022-01-01	2022-01-01	2022-01-01	2022-01-01	2022-01-01	2022-01-01	2022-01-01	2022-01-01	2022-01-01	2022-01-01	2022-01-01	2022-01-01	2022-01-01	0/0	2022-01-01	2022-01-01	2022-01-01	2022-01-01	2022-01-01	2022-01-01	2022-01-01	2022-01-01	2022-01-01	2022-01-01	2022-01-01
1	3674556	Chr1_3674556	T	C	0/0	2022-01-01	0/0	2022-01-01	2022-01-01	2022-01-01	2022-01-01	2022-01-01	2022-01-01	2022-01-01	2022-01-01	2022-01-01	0/0	2022-01-01	0/0	2022-01-01	2022-01-01	2022-01-01	2022-01-01	2022-01-01	2022-01-01	2022-01-01	2022-01-01	2022-01-01	2022-01-01	2022-01-01	2022-01-01	2022-01-01	2022-01-01	2022-01-01	2022-01-01	2022-01-01	2022-01-01	0/0	2022-01-01	2022-01-01	2022-01-01	2022-01-01	2022-01-01	2022-01-01	2022-01-01	2022-01-01	2022-01-01	2022-01-01	2022-01-01
1	3674593	Chr1_3674593	A	C	2022-01-01	2022-01-01	2022-01-01	2022-01-01	0/0	0/0	0/0	0/0	0/0	2022-01-01	0/0	2022-01-01	2022-01-01	0/0	0/0	0/0	2022-01-01	2022-01-01	0/0	0/0	0/0	0/0	0/0	0/0	0/0	0/0	2022-01-01	0/0	0/0	0/0	0/0	0/0	0/0	2022-01-01	0/0	2022-01-01	0/0	0/0	0/0	2022-01-01	0/0	0/0	0/0	0/0	0/0
1	3674628	Chr1_3674628	A	G	0/0	0/0	0/0	0/0	2022-01-01	2022-01-01	2022-01-01	2022-01-01	2022-01-01	0/0	2022-01-01	0/0	0/0	2022-01-01	0/0	2022-01-01	0/0	0/0	2022-01-01	2022-01-01	2022-01-01	2022-01-01	2022-01-01	2022-01-01	2022-01-01	2022-01-01	0/0	2022-01-01	2022-01-01	2022-01-01	2022-01-01	2022-01-01	2022-01-01	0/0	2022-01-01	0/0	2022-01-01	2022-01-01	2022-01-01	0/0	2022-01-01	2022-01-01	2022-01-01	2022-01-01	2022-01-01
1	3678883	Chr1_3678883	C	A	0/0	0/0	0/0	0/0	0/0	0/0	2022-01-01	2022-01-01	0/0	0/0	0/0	0/0	0/0	2022-01-01	0/0	0/0	0/0	0/0	0/0	0/0	2022-01-01	2022-01-01	2022-01-01	2022-01-01	2022-01-01	2022-01-01	0/0	2022-01-01	2022-01-01	2022-01-01	2022-01-01	2022-01-01	2022-01-01	0/0	0/0	0/0	2022-01-01	2022-01-01	2022-01-01	0/0	2022-01-01	2022-01-01	0/0	2022-01-01	0/0
1	3681246	Chr1_3681246	T	C	0/0	2022-01-01	0/0	2022-01-01	2022-01-01	2022-01-01	2022-01-01	2022-01-01	2022-01-01	2022-01-01	2022-01-01	2022-01-01	0/0	2022-01-01	0/0	2022-01-01	2022-01-01	2022-01-01	2022-01-01	2022-01-01	2022-01-01	2022-01-01	2022-01-01	2022-01-01	2022-01-01	2022-01-01	2022-01-01	2022-01-01	2022-01-01	2022-01-01	2022-01-01	2022-01-01	2022-01-01	0/0	2022-01-01	2022-01-01	2022-01-01	2022-01-01	2022-01-01	2022-01-01	2022-01-01	2022-01-01	2022-01-01	2022-01-01	2022-01-01
1	3691193	Chr1_3691193	T	A	0/0	2022-01-01	0/0	./.	2022-01-01	2022-01-01	2022-01-01	2022-01-01	2022-01-01	2022-01-01	2022-01-01	2022-01-01	0/0	2022-01-01	0/0	2022-01-01	2022-01-01	2022-01-01	2022-01-01	2022-01-01	2022-01-01	2022-01-01	2022-01-01	2022-01-01	2022-01-01	2022-01-01	2022-01-01	2022-01-01	2022-01-01	2022-01-01	2022-01-01	2022-01-01	2022-01-01	0/0	2022-01-01	2022-01-01	2022-01-01	2022-01-01	2022-01-01	2022-01-01	2022-01-01	2022-01-01	2022-01-01	2022-01-01	2022-01-01
1	3693155	Chr1_3693155	A	T	0/0	0/0	0/0	0/0	2022-01-01	2022-01-01	2022-01-01	2022-01-01	2022-01-01	0/0	2022-01-01	0/0	0/0	2022-01-01	0/0	2022-01-01	0/0	0/0	2022-01-01	2022-01-01	2022-01-01	2022-01-01	2022-01-01	2022-01-01	2022-01-01	2022-01-01	0/0	2022-01-01	2022-01-01	2022-01-01	2022-01-01	2022-01-01	2022-01-01	0/0	2022-01-01	0/0	2022-01-01	2022-01-01	2022-01-01	0/0	2022-01-01	2022-01-01	2022-01-01	2022-01-01	2022-01-01
1	3695146	Chr1_3695146	G	A	0/0	2022-01-01	0/0	2022-01-01	2022-01-01	2022-01-01	2022-01-01	2022-01-01	2022-01-01	2022-01-01	2022-01-01	2022-01-01	0/0	2022-01-01	0/0	2022-01-01	2022-01-01	2022-01-01	2022-01-01	2022-01-01	2022-01-01	2022-01-01	2022-01-01	2022-01-01	2022-01-01	2022-01-01	2022-01-01	2022-01-01	2022-01-01	2022-01-01	2022-01-01	2022-01-01	2022-01-01	0/0	2022-01-01	2022-01-01	2022-01-01	2022-01-01	2022-01-01	2022-01-01	2022-01-01	2022-01-01	2022-01-01	2022-01-01	2022-01-01
1	3709308	Chr1_3709308	C	T	0/0	0/0	0/0	0/0	0/0	0/0	0/0	0/0	0/0	0/0	0/0	0/0	0/0	2022-01-01	0/0	0/0	0/0	0/0	0/0	0/0	2022-01-01	2022-01-01	2022-01-01	2022-01-01	2022-01-01	2022-01-01	0/0	2022-01-01	2022-01-01	2022-01-01	2022-01-01	2022-01-01	2022-01-01	0/0	0/0	0/0	2022-01-01	2022-01-01	2022-01-01	0/0	2022-01-01	2022-01-01	0/0	2022-01-01	0/0
1	3730919	Chr1_3730919	T	C	2022-01-01	2022-01-01	2022-01-01	2022-01-01	0/0	0/0	0/0	0/0	0/0	2022-01-01	0/0	2022-01-01	2022-01-01	0/0	0/0	0/0	0/0	2022-01-01	0/0	0/0	0/0	0/0	0/0	0/0	0/0	0/0	2022-01-01	0/0	0/0	0/0	0/0	0/0	0/0	2022-01-01	0/0	2022-01-01	0/0	0/0	0/0	2022-01-01	0/0	0/0	0/0	0/0	0/0
1	3731168	Chr1_3731168	G	A	0/0	2022-01-01	0/0	2022-01-01	0/0	0/0	0/0	0/0	0/0	2022-01-01	0/0	2022-01-01	./.	0/0	0/0	0/0	./.	2022-01-01	./.	0/0	0/0	0/0	0/0	0/0	0/0	0/0	2022-01-01	0/0	0/0	0/0	0/0	0/0	0/0	0/0	0/0	2022-01-01	0/0	0/0	0/0	2022-01-01	0/0	0/0	0/0	0/0	0/0
1	3734953	Chr1_3734953	G	C	1/0	2022-01-01	2022-01-01	2022-01-01	0/0	0/0	0/0	0/0	0/0	2022-01-01	0/0	2022-01-01	2022-01-01	0/0	0/0	0/0	0/0	2022-01-01	0/0	0/0	0/0	0/0	0/0	0/0	0/0	0/0	2022-01-01	0/0	0/0	0/0	0/0	0/0	0/0	2022-01-01	0/0	2022-01-01	0/0	0/0	0/0	2022-01-01	0/0	0/0	0/0	0/0	0/0
1	3736233	Chr1_3736233	C	T	0/0	0/0	0/0	0/0	0/0	0/0	0/0	0/0	0/0	0/0	0/0	0/0	0/0	2022-01-01	0/0	0/0	0/0	0/0	0/0	0/0	2022-01-01	0/0	2022-01-01	0/0	0/0	0/0	0/0	2022-01-01	0/0	0/0	2022-01-01	0/0	2022-01-01	0/0	0/0	0/0	2022-01-01	2022-01-01	2022-01-01	0/0	0/0	0/0	0/0	0/0	0/0
1	3747982	Chr1_3747982	G	A	0/0	0/0	0/0	0/0	2022-01-01	0/1	2022-01-01	2022-01-01	2022-01-01	0/0	2022-01-01	0/0	0/0	2022-01-01	0/0	2022-01-01	2022-01-01	0/0	2022-01-01	2022-01-01	2022-01-01	2022-01-01	2022-01-01	2022-01-01	2022-01-01	2022-01-01	0/0	2022-01-01	2022-01-01	2022-01-01	2022-01-01	2022-01-01	2022-01-01	0/1	2022-01-01	0/0	2022-01-01	2022-01-01	2022-01-01	0/0	2022-01-01	2022-01-01	2022-01-01	2022-01-01	2022-01-01
1	3765115	Chr1_3765115	C	A	0/0	0/0	0/0	0/0	2022-01-01	2022-01-01	2022-01-01	2022-01-01	2022-01-01	0/0	2022-01-01	0/0	0/0	2022-01-01	0/0	2022-01-01	2022-01-01	0/0	2022-01-01	2022-01-01	2022-01-01	2022-01-01	2022-01-01	2022-01-01	2022-01-01	2022-01-01	0/0	2022-01-01	2022-01-01	2022-01-01	2022-01-01	2022-01-01	2022-01-01	0/0	2022-01-01	0/0	2022-01-01	2022-01-01	2022-01-01	0/0	2022-01-01	2022-01-01	2022-01-01	2022-01-01	2022-01-01
1	3778018	Chr1_3778018	A	G	0/0	2022-01-01	0/0	2022-01-01	0/0	0/0	0/0	0/0	0/0	2022-01-01	0/0	2022-01-01	0/0	0/0	0/0	0/0	0/0	2022-01-01	0/0	0/0	0/0	0/0	0/0	0/0	0/0	0/0	2022-01-01	0/0	0/0	0/0	0/0	0/0	0/0	0/0	0/0	2022-01-01	0/0	0/0	0/0	2022-01-01	0/0	0/0	0/0	0/0	0/0
1	3788568	Chr1_3788568	A	G	0/0	2022-01-01	0/0	2022-01-01	0/0	0/0	0/0	0/0	0/0	2022-01-01	0/0	2022-01-01	0/0	0/0	0/0	0/0	0/0	2022-01-01	0/0	0/0	0/0	0/0	0/0	0/0	0/0	0/0	2022-01-01	0/0	0/0	0/0	0/0	0/0	0/0	0/0	0/0	2022-01-01	0/0	0/0	0/0	2022-01-01	0/0	0/0	0/0	0/0	0/0
1	3824809	Chr1_3824809	C	T	0/0	0/0	0/0	0/0	2022-01-01	2022-01-01	2022-01-01	2022-01-01	2022-01-01	0/0	2022-01-01	0/0	0/0	2022-01-01	0/0	2022-01-01	2022-01-01	0/0	2022-01-01	2022-01-01	2022-01-01	2022-01-01	2022-01-01	2022-01-01	2022-01-01	2022-01-01	0/0	2022-01-01	2022-01-01	2022-01-01	2022-01-01	2022-01-01	2022-01-01	0/0	2022-01-01	0/0	2022-01-01	2022-01-01	2022-01-01	0/0	2022-01-01	2022-01-01	2022-01-01	2022-01-01	2022-01-01
1	3825930	Chr1_3825930	C	T	0/0	0/0	0/0	0/0	0/0	0/0	2022-01-01	2022-01-01	0/0	0/0	0/0	0/0	0/0	2022-01-01	0/0	2022-01-01	0/0	0/0	0/0	0/0	2022-01-01	2022-01-01	2022-01-01	2022-01-01	2022-01-01	2022-01-01	0/0	2022-01-01	2022-01-01	2022-01-01	2022-01-01	2022-01-01	2022-01-01	0/0	0/0	0/0	2022-01-01	2022-01-01	2022-01-01	0/0	2022-01-01	2022-01-01	0/0	2022-01-01	0/0
1	3936030	Chr1_3936030	T	A	0/0	1/0	0/0	2022-01-01	0/0	0/0	0/0	0/0	0/0	2022-01-01	0/0	2022-01-01	0/0	0/0	0/0	0/0	0/0	2022-01-01	0/0	0/0	0/0	0/0	0/0	0/0	0/0	0/0	2022-01-01	0/0	0/0	0/0	0/0	0/0	0/0	0/0	0/0	2022-01-01	0/0	0/0	0/0	2022-01-01	0/0	0/0	0/0	0/0	0/0
1	3936228	Chr1_3936228	T	C	0/0	0/0	0/0	0/0	0/0	0/0	2022-01-01	2022-01-01	0/0	0/0	0/0	0/0	0/0	2022-01-01	0/0	2022-01-01	0/0	0/0	0/0	0/0	2022-01-01	2022-01-01	2022-01-01	2022-01-01	2022-01-01	2022-01-01	0/0	2022-01-01	2022-01-01	2022-01-01	2022-01-01	2022-01-01	2022-01-01	0/0	2022-01-01	0/0	2022-01-01	2022-01-01	2022-01-01	0/0	2022-01-01	2022-01-01	2022-01-01	2022-01-01	2022-01-01
1	3942885	Chr1_3942885	C	T	0/0	0/0	0/0	0/0	2022-01-01	2022-01-01	2022-01-01	2022-01-01	2022-01-01	0/0	2022-01-01	0/0	0/0	2022-01-01	0/0	2022-01-01	2022-01-01	0/0	2022-01-01	2022-01-01	2022-01-01	2022-01-01	2022-01-01	2022-01-01	2022-01-01	2022-01-01	0/0	2022-01-01	2022-01-01	2022-01-01	2022-01-01	2022-01-01	2022-01-01	0/0	2022-01-01	0/0	2022-01-01	2022-01-01	2022-01-01	0/0	2022-01-01	2022-01-01	2022-01-01	2022-01-01	2022-01-01
1	3948868	Chr1_3948868	G	A	0/0	0/0	0/0	0/0	2022-01-01	2022-01-01	2022-01-01	2022-01-01	2022-01-01	0/0	2022-01-01	2022-01-01	0/0	2022-01-01	0/0	2022-01-01	2022-01-01	0/0	2022-01-01	2022-01-01	2022-01-01	2022-01-01	2022-01-01	2022-01-01	2022-01-01	2022-01-01	2022-01-01	2022-01-01	2022-01-01	2022-01-01	2022-01-01	2022-01-01	2022-01-01	0/0	2022-01-01	0/0	2022-01-01	2022-01-01	2022-01-01	0/0	2022-01-01	2022-01-01	2022-01-01	2022-01-01	2022-01-01
1	3950329	Chr1_3950329	C	T	0/0	0/0	0/0	0/0	2022-01-01	2022-01-01	2022-01-01	2022-01-01	2022-01-01	0/0	2022-01-01	2022-01-01	0/0	2022-01-01	0/0	2022-01-01	2022-01-01	0/0	2022-01-01	2022-01-01	2022-01-01	2022-01-01	2022-01-01	2022-01-01	2022-01-01	2022-01-01	2022-01-01	2022-01-01	2022-01-01	2022-01-01	2022-01-01	2022-01-01	2022-01-01	0/0	2022-01-01	0/0	2022-01-01	2022-01-01	2022-01-01	0/0	2022-01-01	2022-01-01	2022-01-01	2022-01-01	2022-01-01
1	3950399	Chr1_3950399	G	A	2022-01-01	2022-01-01	2022-01-01	2022-01-01	0/0	0/0	0/0	0/0	0/0	2022-01-01	0/0	0/0	2022-01-01	0/0	0/0	0/0	0/0	2022-01-01	0/0	0/0	0/0	0/0	0/0	0/0	0/0	0/0	0/0	0/0	0/0	0/0	0/0	0/0	0/0	2022-01-01	0/0	2022-01-01	0/0	0/0	0/0	2022-01-01	0/0	0/0	0/0	0/0	0/0
1	3950513	Chr1_3950513	G	A	0/0	0/0	0/0	0/0	2022-01-01	2022-01-01	2022-01-01	2022-01-01	2022-01-01	0/0	2022-01-01	2022-01-01	0/0	2022-01-01	0/0	2022-01-01	2022-01-01	0/0	2022-01-01	2022-01-01	2022-01-01	2022-01-01	2022-01-01	2022-01-01	2022-01-01	2022-01-01	2022-01-01	2022-01-01	2022-01-01	2022-01-01	2022-01-01	2022-01-01	2022-01-01	0/0	2022-01-01	0/0	2022-01-01	2022-01-01	2022-01-01	0/0	2022-01-01	2022-01-01	2022-01-01	2022-01-01	2022-01-01
1	3955642	Chr1_3955642	C	T	0/0	0/0	0/0	0/0	2022-01-01	2022-01-01	2022-01-01	2022-01-01	2022-01-01	2022-01-01	2022-01-01	0/0	0/0	2022-01-01	0/0	2022-01-01	2022-01-01	0/0	2022-01-01	2022-01-01	2022-01-01	2022-01-01	2022-01-01	2022-01-01	2022-01-01	2022-01-01	0/0	2022-01-01	2022-01-01	2022-01-01	2022-01-01	2022-01-01	2022-01-01	0/0	2022-01-01	0/0	2022-01-01	2022-01-01	2022-01-01	0/0	2022-01-01	2022-01-01	2022-01-01	2022-01-01	2022-01-01
1	3955764	Chr1_3955764	T	C	2022-01-01	2022-01-01	2022-01-01	2022-01-01	0/0	0/0	0/0	0/0	0/0	0/0	0/0	2022-01-01	2022-01-01	0/0	0/0	0/0	0/0	2022-01-01	0/0	0/0	0/0	0/0	0/0	0/0	0/0	0/0	2022-01-01	0/0	0/0	0/0	0/0	0/0	0/0	2022-01-01	0/0	2022-01-01	0/0	0/0	0/0	2022-01-01	0/0	0/0	0/0	0/0	0/0
1	3966937	Chr1_3966937	C	T	1/0	2022-01-01	2022-01-01	2022-01-01	0/0	0/0	0/0	0/0	0/0	0/0	0/0	2022-01-01	2022-01-01	0/0	0/0	0/0	0/0	2022-01-01	0/0	0/0	0/0	0/0	0/0	0/0	0/0	0/0	2022-01-01	0/0	0/0	0/0	0/0	0/0	0/0	2022-01-01	0/0	2022-01-01	0/0	0/0	0/0	2022-01-01	0/0	0/0	0/0	0/0	0/0
1	3971038	Chr1_3971038	C	T	2022-01-01	2022-01-01	2022-01-01	2022-01-01	0/0	0/0	0/0	0/0	0/0	0/0	0/0	2022-01-01	2022-01-01	0/0	0/0	0/0	0/0	2022-01-01	0/0	0/0	0/0	0/0	0/0	0/0	0/0	0/0	2022-01-01	0/0	0/0	0/0	0/0	0/0	0/0	2022-01-01	0/0	2022-01-01	0/0	0/0	0/0	2022-01-01	0/0	0/0	0/0	0/0	0/0
1	3971262	Chr1_3971262	C	T	1/0	2022-01-01	2022-01-01	1/0	0/0	0/0	0/0	0/0	0/0	0/0	0/0	1/0	2022-01-01	0/0	2022-01-01	0/0	0/0	2022-01-01	0/0	0/0	0/0	0/0	0/0	0/0	0/0	0/0	2022-01-01	0/0	0/0	0/0	0/0	0/0	0/0	2022-01-01	0/0	2022-01-01	0/0	0/0	0/0	1/0	0/0	0/0	0/0	0/0	0/0
1	4005917	Chr1_4005917	G	A	0/0	0/0	0/0	0/0	2022-01-01	2022-01-01	2022-01-01	2022-01-01	2022-01-01	2022-01-01	2022-01-01	0/0	0/0	2022-01-01	0/0	2022-01-01	2022-01-01	2022-01-01	2022-01-01	2022-01-01	2022-01-01	2022-01-01	2022-01-01	2022-01-01	2022-01-01	2022-01-01	0/0	2022-01-01	2022-01-01	2022-01-01	2022-01-01	2022-01-01	2022-01-01	0/0	2022-01-01	0/0	2022-01-01	2022-01-01	2022-01-01	0/0	2022-01-01	2022-01-01	2022-01-01	2022-01-01	2022-01-01
1	4008756	Chr1_4008756	A	G	1/0	2022-01-01	2022-01-01	2022-01-01	0/0	0/0	0/0	0/0	0/0	0/0	0/0	2022-01-01	2022-01-01	0/0	0/0	0/0	0/0	0/0	0/0	0/0	0/0	0/0	0/0	0/0	0/0	0/0	2022-01-01	0/0	0/0	0/0	0/0	0/0	0/0	2022-01-01	0/0	2022-01-01	0/0	0/0	0/0	2022-01-01	0/0	0/0	0/0	0/0	0/0
1	4014881	Chr1_4014881	G	A	0/0	0/0	0/0	0/0	2022-01-01	2022-01-01	2022-01-01	2022-01-01	2022-01-01	2022-01-01	2022-01-01	2022-01-01	0/0	2022-01-01	0/0	2022-01-01	2022-01-01	2022-01-01	2022-01-01	2022-01-01	2022-01-01	2022-01-01	2022-01-01	2022-01-01	2022-01-01	2022-01-01	2022-01-01	2022-01-01	2022-01-01	2022-01-01	2022-01-01	2022-01-01	2022-01-01	0/0	2022-01-01	0/0	2022-01-01	2022-01-01	2022-01-01	0/0	2022-01-01	2022-01-01	2022-01-01	2022-01-01	2022-01-01
1	4016338	Chr1_4016338	C	T	0/0	0/0	0/0	0/0	2022-01-01	2022-01-01	2022-01-01	2022-01-01	2022-01-01	2022-01-01	2022-01-01	2022-01-01	0/0	2022-01-01	0/0	2022-01-01	2022-01-01	2022-01-01	2022-01-01	2022-01-01	2022-01-01	2022-01-01	2022-01-01	2022-01-01	2022-01-01	2022-01-01	2022-01-01	2022-01-01	2022-01-01	2022-01-01	2022-01-01	2022-01-01	2022-01-01	0/0	2022-01-01	0/0	2022-01-01	2022-01-01	2022-01-01	0/0	2022-01-01	2022-01-01	2022-01-01	2022-01-01	2022-01-01
1	4021483	Chr1_4021483	G	A	0/0	0/0	0/0	0/0	2022-01-01	2022-01-01	2022-01-01	2022-01-01	2022-01-01	2022-01-01	2022-01-01	2022-01-01	0/0	2022-01-01	0/0	2022-01-01	2022-01-01	2022-01-01	2022-01-01	2022-01-01	2022-01-01	2022-01-01	2022-01-01	2022-01-01	2022-01-01	2022-01-01	2022-01-01	2022-01-01	2022-01-01	2022-01-01	2022-01-01	2022-01-01	2022-01-01	0/0	2022-01-01	0/0	2022-01-01	2022-01-01	2022-01-01	0/0	2022-01-01	2022-01-01	2022-01-01	2022-01-01	2022-01-01
1	4048849	Chr1_4048849	A	G	2022-01-01	2022-01-01	2022-01-01	2022-01-01	2022-01-01	2022-01-01	2022-01-01	2022-01-01	2022-01-01	2022-01-01	2022-01-01	0/0	2022-01-01	2022-01-01	0/0	2022-01-01	2022-01-01	0/0	2022-01-01	2022-01-01	2022-01-01	2022-01-01	2022-01-01	2022-01-01	2022-01-01	2022-01-01	0/0	2022-01-01	2022-01-01	2022-01-01	2022-01-01	2022-01-01	2022-01-01	2022-01-01	2022-01-01	2022-01-01	2022-01-01	2022-01-01	2022-01-01	2022-01-01	2022-01-01	2022-01-01	2022-01-01	2022-01-01	2022-01-01
1	4062387	Chr1_4062387	G	A	0/0	0/0	0/0	0/0	0/0	0/0	0/0	0/0	0/0	0/0	0/0	0/0	0/0	2022-01-01	0/0	0/0	0/0	0/0	0/0	0/0	2022-01-01	0/0	2022-01-01	0/0	2022-01-01	0/0	0/0	2022-01-01	0/0	2022-01-01	2022-01-01	0/0	0/0	0/0	2022-01-01	0/0	2022-01-01	2022-01-01	2022-01-01	0/0	2022-01-01	2022-01-01	0/0	2022-01-01	0/0
1	4086723	Chr1_4086723	A	T	0/1	2022-01-01	2022-01-01	2022-01-01	2022-01-01	0/1	2022-01-01	2022-01-01	2022-01-01	2022-01-01	2022-01-01	0/0	2022-01-01	2022-01-01	0/0	2022-01-01	2022-01-01	0/0	2022-01-01	2022-01-01	2022-01-01	2022-01-01	2022-01-01	2022-01-01	2022-01-01	2022-01-01	0/0	2022-01-01	2022-01-01	2022-01-01	2022-01-01	2022-01-01	2022-01-01	2022-01-01	2022-01-01	2022-01-01	2022-01-01	2022-01-01	2022-01-01	2022-01-01	2022-01-01	2022-01-01	2022-01-01	2022-01-01	2022-01-01
1	4089224	Chr1_4089224	C	T	0/0	0/0	0/0	0/0	0/0	0/1	0/0	0/0	0/0	0/0	0/0	0/0	0/0	2022-01-01	0/0	0/0	0/0	0/0	2022-01-01	0/0	2022-01-01	2022-01-01	2022-01-01	2022-01-01	2022-01-01	2022-01-01	0/0	2022-01-01	2022-01-01	2022-01-01	2022-01-01	2022-01-01	2022-01-01	0/0	2022-01-01	0/0	2022-01-01	2022-01-01	2022-01-01	0/0	2022-01-01	0/1	0/0	2022-01-01	0/0
1	4102122	Chr1_4102122	G	A	0/1	2022-01-01	2022-01-01	2022-01-01	2022-01-01	0/1	2022-01-01	2022-01-01	2022-01-01	2022-01-01	2022-01-01	0/0	2022-01-01	2022-01-01	0/0	2022-01-01	2022-01-01	0/0	2022-01-01	2022-01-01	2022-01-01	2022-01-01	2022-01-01	2022-01-01	2022-01-01	2022-01-01	0/0	2022-01-01	2022-01-01	2022-01-01	2022-01-01	2022-01-01	2022-01-01	2022-01-01	2022-01-01	2022-01-01	2022-01-01	2022-01-01	2022-01-01	2022-01-01	2022-01-01	2022-01-01	2022-01-01	2022-01-01	2022-01-01
1	4126689	Chr1_4126689	T	C	0/0	0/0	0/0	0/0	2022-01-01	2022-01-01	2022-01-01	2022-01-01	2022-01-01	0/0	2022-01-01	0/0	0/0	2022-01-01	0/0	0/0	2022-01-01	0/0	2022-01-01	2022-01-01	2022-01-01	2022-01-01	2022-01-01	2022-01-01	2022-01-01	2022-01-01	0/0	2022-01-01	2022-01-01	2022-01-01	2022-01-01	2022-01-01	2022-01-01	0/0	2022-01-01	0/0	2022-01-01	2022-01-01	2022-01-01	0/0	2022-01-01	2022-01-01	2022-01-01	2022-01-01	2022-01-01
1	4144766	Chr1_4144766	C	T	0/0	0/0	0/0	0/0	0/0	2022-01-01	2022-01-01	2022-01-01	0/0	0/0	0/0	0/0	0/0	2022-01-01	0/0	0/0	0/1	0/0	2022-01-01	0/0	2022-01-01	2022-01-01	2022-01-01	2022-01-01	2022-01-01	2022-01-01	0/0	2022-01-01	2022-01-01	2022-01-01	2022-01-01	2022-01-01	2022-01-01	0/0	2022-01-01	0/0	2022-01-01	2022-01-01	2022-01-01	0/0	2022-01-01	2022-01-01	0/0	2022-01-01	0/0
1	4150216	Chr1_4150216	A	G	0/0	0/0	0/0	0/0	2022-01-01	2022-01-01	2022-01-01	2022-01-01	2022-01-01	0/0	2022-01-01	0/0	0/0	2022-01-01	0/0	0/0	2022-01-01	0/0	2022-01-01	2022-01-01	2022-01-01	2022-01-01	2022-01-01	2022-01-01	2022-01-01	2022-01-01	0/0	2022-01-01	2022-01-01	2022-01-01	2022-01-01	2022-01-01	2022-01-01	./.	2022-01-01	0/0	2022-01-01	2022-01-01	2022-01-01	0/0	2022-01-01	2022-01-01	2022-01-01	2022-01-01	2022-01-01
1	4166506	Chr1_4166506	A	G	1/0	2022-01-01	2022-01-01	2022-01-01	0/0	1/0	0/0	0/0	0/0	2022-01-01	0/0	2022-01-01	2022-01-01	0/0	0/0	2022-01-01	0/0	2022-01-01	0/0	0/0	0/0	0/0	0/0	0/0	0/0	0/0	2022-01-01	0/0	0/0	0/0	0/0	0/0	0/0	2022-01-01	0/0	2022-01-01	0/0	0/0	0/0	2022-01-01	0/0	0/0	0/0	0/0	0/0
1	4204609	Chr1_4204609	A	G	0/0	0/0	0/0	0/0	2022-01-01	2022-01-01	2022-01-01	2022-01-01	2022-01-01	2022-01-01	2022-01-01	0/0	0/0	2022-01-01	0/0	2022-01-01	2022-01-01	2022-01-01	2022-01-01	2022-01-01	2022-01-01	2022-01-01	2022-01-01	2022-01-01	2022-01-01	2022-01-01	0/0	2022-01-01	2022-01-01	2022-01-01	2022-01-01	2022-01-01	2022-01-01	0/0	2022-01-01	0/0	2022-01-01	2022-01-01	2022-01-01	0/0	2022-01-01	2022-01-01	2022-01-01	2022-01-01	2022-01-01
1	4218235	Chr1_4218235	C	T	0/0	0/0	2022-01-01	2022-01-01	2022-01-01	0/0	2022-01-01	2022-01-01	2022-01-01	0/0	0/0	2022-01-01	0/0	2022-01-01	0/0	0/0	2022-01-01	0/0	0/0	2022-01-01	2022-01-01	2022-01-01	2022-01-01	2022-01-01	2022-01-01	2022-01-01	2022-01-01	2022-01-01	2022-01-01	2022-01-01	2022-01-01	2022-01-01	2022-01-01	0/0	0/0	2022-01-01	2022-01-01	2022-01-01	2022-01-01	2022-01-01	2022-01-01	2022-01-01	0/0	2022-01-01	2022-01-01
1	4227806	Chr1_4227806	T	C	0/0	0/0	0/0	0/0	0/0	0/0	0/0	0/0	0/0	0/0	0/0	0/0	0/0	2022-01-01	0/0	0/0	0/0	0/0	0/0	0/0	0/0	0/0	2022-01-01	0/0	2022-01-01	0/0	0/0	2022-01-01	0/0	2022-01-01	2022-01-01	0/0	0/0	0/0	0/0	0/0	2022-01-01	2022-01-01	2022-01-01	0/0	2022-01-01	0/0	0/0	2022-01-01	2022-01-01
1	4289092	Chr1_4289092	C	T	0/0	0/0	0/0	0/0	0/0	0/0	0/0	0/0	0/0	0/0	0/0	0/0	0/0	2022-01-01	0/0	0/0	0/0	0/0	0/0	0/0	0/0	2022-01-01	2022-01-01	0/0	2022-01-01	0/0	0/0	2022-01-01	0/0	2022-01-01	2022-01-01	0/0	0/0	0/0	0/0	0/0	2022-01-01	2022-01-01	2022-01-01	0/0	2022-01-01	0/0	0/0	2022-01-01	2022-01-01
1	4292653	Chr1_4292653	G	A	0/0	0/0	0/0	0/0	2022-01-01	0/0	2022-01-01	2022-01-01	0/0	0/0	0/0	0/0	0/0	2022-01-01	0/0	0/0	2022-01-01	0/0	0/0	0/0	2022-01-01	2022-01-01	2022-01-01	2022-01-01	2022-01-01	2022-01-01	0/0	2022-01-01	2022-01-01	2022-01-01	2022-01-01	2022-01-01	2022-01-01	0/0	0/0	0/0	2022-01-01	2022-01-01	2022-01-01	0/0	2022-01-01	2022-01-01	0/0	2022-01-01	2022-01-01
1	4296902	Chr1_4296902	A	T	0/0	0/0	2022-01-01	2022-01-01	2022-01-01	0/0	2022-01-01	2022-01-01	2022-01-01	0/0	0/0	2022-01-01	0/0	2022-01-01	0/0	0/0	2022-01-01	0/0	0/0	2022-01-01	2022-01-01	2022-01-01	2022-01-01	2022-01-01	2022-01-01	2022-01-01	2022-01-01	2022-01-01	2022-01-01	2022-01-01	2022-01-01	2022-01-01	2022-01-01	0/0	0/0	2022-01-01	2022-01-01	2022-01-01	2022-01-01	2022-01-01	2022-01-01	2022-01-01	0/0	2022-01-01	2022-01-01
1	4301939	Chr1_4301939	G	A	0/0	0/0	0/0	0/0	2022-01-01	2022-01-01	2022-01-01	2022-01-01	2022-01-01	2022-01-01	2022-01-01	0/0	0/0	2022-01-01	0/0	2022-01-01	2022-01-01	2022-01-01	2022-01-01	2022-01-01	2022-01-01	2022-01-01	2022-01-01	2022-01-01	2022-01-01	2022-01-01	0/0	2022-01-01	2022-01-01	2022-01-01	2022-01-01	2022-01-01	2022-01-01	0/0	2022-01-01	0/0	2022-01-01	2022-01-01	2022-01-01	0/0	2022-01-01	2022-01-01	2022-01-01	2022-01-01	2022-01-01
1	4302283	Chr1_4302283	T	C	0/0	0/0	2022-01-01	2022-01-01	0/0	0/0	0/0	0/0	0/0	0/0	0/0	2022-01-01	0/0	0/0	0/0	0/0	0/0	0/0	0/0	0/0	0/0	0/0	0/0	0/0	0/0	0/0	2022-01-01	0/0	0/0	0/0	0/0	0/0	0/0	0/0	0/0	2022-01-01	0/0	0/0	0/0	2022-01-01	0/0	0/0	0/0	0/0	0/0
1	4306297	Chr1_4306297	A	G	0/0	0/0	0/0	0/0	2022-01-01	2022-01-01	2022-01-01	2022-01-01	2022-01-01	2022-01-01	2022-01-01	0/0	0/0	2022-01-01	0/0	2022-01-01	2022-01-01	2022-01-01	2022-01-01	2022-01-01	2022-01-01	2022-01-01	2022-01-01	2022-01-01	2022-01-01	2022-01-01	0/0	2022-01-01	2022-01-01	2022-01-01	2022-01-01	2022-01-01	2022-01-01	0/0	2022-01-01	0/0	2022-01-01	2022-01-01	2022-01-01	0/0	2022-01-01	2022-01-01	2022-01-01	2022-01-01	2022-01-01
1	4311682	Chr1_4311682	G	A	0/0	./.	./.	./.	2022-01-01	0/1	0/0	0/0	0/0	0/0	0/0	./.	./.	2022-01-01	0/0	0/0	2022-01-01	0/0	2022-01-01	0/0	2022-01-01	2022-01-01	2022-01-01	2022-01-01	2022-01-01	2022-01-01	./.	2022-01-01	2022-01-01	2022-01-01	2022-01-01	2022-01-01	2022-01-01	./.	2022-01-01	./.	2022-01-01	2022-01-01	2022-01-01	0/0	2022-01-01	2022-01-01	0/0	2022-01-01	2022-01-01
1	4344623	Chr1_4344623	G	A	0/0	0/0	0/0	0/0	2022-01-01	2022-01-01	0/0	0/0	0/0	2022-01-01	2022-01-01	0/0	0/0	2022-01-01	0/0	2022-01-01	2022-01-01	2022-01-01	2022-01-01	0/0	2022-01-01	2022-01-01	2022-01-01	2022-01-01	2022-01-01	2022-01-01	0/0	2022-01-01	2022-01-01	2022-01-01	2022-01-01	2022-01-01	2022-01-01	0/0	2022-01-01	0/0	2022-01-01	2022-01-01	2022-01-01	0/0	2022-01-01	2022-01-01	2022-01-01	2022-01-01	2022-01-01
1	4344989	Chr1_4344989	G	A	2022-01-01	2022-01-01	2022-01-01	2022-01-01	0/0	0/0	2022-01-01	2022-01-01	2022-01-01	0/0	0/0	2022-01-01	2022-01-01	0/0	0/0	0/0	0/0	0/0	0/0	2022-01-01	0/0	0/0	0/0	0/0	0/0	0/0	2022-01-01	0/0	0/0	0/0	0/0	0/0	0/0	2022-01-01	0/0	2022-01-01	0/0	0/0	0/0	2022-01-01	0/0	0/0	0/0	0/0	0/0
1	4345480	Chr1_4345480	T	C	1/0	2022-01-01	2022-01-01	2022-01-01	0/0	0/0	2022-01-01	2022-01-01	2022-01-01	0/0	0/0	2022-01-01	2022-01-01	0/0	0/0	0/0	0/0	0/0	0/0	2022-01-01	0/0	0/0	0/0	0/0	0/0	0/0	2022-01-01	0/0	0/0	0/0	0/0	0/0	0/0	2022-01-01	0/0	2022-01-01	0/0	0/0	0/0	2022-01-01	0/0	0/0	0/0	0/0	0/0
1	4346589	Chr1_4346589	T	C	0/0	0/0	0/0	0/0	2022-01-01	2022-01-01	0/0	0/0	0/0	2022-01-01	2022-01-01	0/0	0/0	2022-01-01	0/0	2022-01-01	2022-01-01	2022-01-01	2022-01-01	0/0	2022-01-01	2022-01-01	2022-01-01	2022-01-01	2022-01-01	2022-01-01	0/0	2022-01-01	2022-01-01	2022-01-01	2022-01-01	2022-01-01	2022-01-01	0/0	2022-01-01	0/0	2022-01-01	2022-01-01	2022-01-01	0/0	2022-01-01	2022-01-01	2022-01-01	2022-01-01	2022-01-01
1	4346926	Chr1_4346926	T	C	1/0	2022-01-01	2022-01-01	2022-01-01	0/0	0/0	2022-01-01	2022-01-01	2022-01-01	0/0	0/0	2022-01-01	2022-01-01	0/0	0/0	0/0	0/0	0/0	0/0	2022-01-01	0/0	0/0	0/0	0/0	0/0	0/0	2022-01-01	0/0	0/0	0/0	0/0	0/0	0/0	2022-01-01	0/0	2022-01-01	0/0	0/0	0/0	2022-01-01	0/0	0/0	0/0	0/0	0/0
1	4403728	Chr1_4403728	C	T	0/0	0/0	0/0	0/0	2022-01-01	2022-01-01	2022-01-01	2022-01-01	2022-01-01	0/0	2022-01-01	2022-01-01	0/0	2022-01-01	0/0	0/0	2022-01-01	0/0	2022-01-01	2022-01-01	2022-01-01	2022-01-01	2022-01-01	2022-01-01	2022-01-01	2022-01-01	0/0	2022-01-01	2022-01-01	2022-01-01	2022-01-01	2022-01-01	2022-01-01	0/0	2022-01-01	0/0	2022-01-01	2022-01-01	2022-01-01	0/0	2022-01-01	2022-01-01	2022-01-01	2022-01-01	2022-01-01
1	4407547	Chr1_4407547	G	A	2022-01-01	2022-01-01	2022-01-01	2022-01-01	0/0	1/0	0/0	0/0	0/0	2022-01-01	0/0	0/0	2022-01-01	0/0	0/0	2022-01-01	0/0	2022-01-01	0/0	0/0	0/0	0/0	0/0	0/0	0/0	0/0	2022-01-01	0/0	0/0	0/0	0/0	0/0	0/0	2022-01-01	0/0	2022-01-01	0/0	0/0	0/0	2022-01-01	0/0	0/0	0/0	0/0	0/0
1	4409734	Chr1_4409734	T	C	0/0	0/0	0/0	0/0	2022-01-01	0/1	2022-01-01	2022-01-01	2022-01-01	0/0	2022-01-01	2022-01-01	0/0	2022-01-01	0/0	0/0	2022-01-01	0/0	2022-01-01	2022-01-01	2022-01-01	2022-01-01	2022-01-01	2022-01-01	2022-01-01	2022-01-01	0/0	2022-01-01	2022-01-01	2022-01-01	2022-01-01	2022-01-01	2022-01-01	0/0	2022-01-01	0/0	2022-01-01	2022-01-01	2022-01-01	0/0	2022-01-01	2022-01-01	2022-01-01	2022-01-01	2022-01-01
1	4422232	Chr1_4422232	A	G	0/0	0/0	0/0	0/0	2022-01-01	0/1	2022-01-01	2022-01-01	2022-01-01	0/0	2022-01-01	2022-01-01	0/0	2022-01-01	0/0	0/0	2022-01-01	0/0	2022-01-01	2022-01-01	2022-01-01	2022-01-01	2022-01-01	2022-01-01	2022-01-01	2022-01-01	0/0	2022-01-01	2022-01-01	2022-01-01	2022-01-01	2022-01-01	2022-01-01	0/0	2022-01-01	0/0	2022-01-01	2022-01-01	2022-01-01	0/0	2022-01-01	2022-01-01	2022-01-01	2022-01-01	2022-01-01
1	4423641	Chr1_4423641	T	C	1/0	2022-01-01	2022-01-01	2022-01-01	0/0	0/0	0/0	0/0	0/0	2022-01-01	0/0	0/0	2022-01-01	0/0	0/0	2022-01-01	0/0	2022-01-01	0/0	0/0	0/0	0/0	0/0	0/0	0/0	0/0	2022-01-01	0/0	0/0	0/0	0/0	0/0	0/0	2022-01-01	0/0	2022-01-01	0/0	0/0	0/0	2022-01-01	0/0	0/0	0/0	0/0	0/0
1	4429499	Chr1_4429499	C	T	0/0	0/0	0/0	0/0	2022-01-01	0/1	2022-01-01	2022-01-01	2022-01-01	0/0	2022-01-01	2022-01-01	0/0	2022-01-01	0/0	0/0	2022-01-01	0/0	2022-01-01	2022-01-01	2022-01-01	2022-01-01	2022-01-01	2022-01-01	2022-01-01	2022-01-01	0/0	2022-01-01	2022-01-01	2022-01-01	2022-01-01	2022-01-01	2022-01-01	0/0	2022-01-01	0/0	2022-01-01	2022-01-01	2022-01-01	0/0	2022-01-01	2022-01-01	2022-01-01	2022-01-01	2022-01-01
1	4430004	Chr1_4430004	C	T	1/0	2022-01-01	2022-01-01	2022-01-01	0/0	1/0	0/0	0/0	0/0	2022-01-01	0/0	0/0	2022-01-01	0/0	0/0	2022-01-01	0/0	2022-01-01	0/0	0/0	0/0	0/0	0/0	0/0	0/0	0/0	2022-01-01	0/0	0/0	0/0	0/0	0/0	0/0	2022-01-01	0/0	2022-01-01	0/0	0/0	0/0	2022-01-01	0/0	0/0	0/0	0/0	0/0
1	4431095	Chr1_4431095	G	A	0/0	0/0	0/0	0/0	2022-01-01	0/1	2022-01-01	2022-01-01	2022-01-01	0/0	2022-01-01	2022-01-01	0/0	2022-01-01	0/0	0/0	2022-01-01	0/0	2022-01-01	2022-01-01	2022-01-01	2022-01-01	2022-01-01	2022-01-01	2022-01-01	2022-01-01	0/0	2022-01-01	2022-01-01	2022-01-01	2022-01-01	2022-01-01	2022-01-01	0/0	2022-01-01	0/0	2022-01-01	2022-01-01	2022-01-01	0/0	2022-01-01	2022-01-01	2022-01-01	2022-01-01	2022-01-01
1	4438410	Chr1_4438410	A	G	0/0	0/0	0/0	0/0	2022-01-01	0/1	2022-01-01	2022-01-01	2022-01-01	0/0	2022-01-01	2022-01-01	0/0	2022-01-01	0/0	0/0	2022-01-01	0/0	2022-01-01	2022-01-01	2022-01-01	2022-01-01	2022-01-01	2022-01-01	2022-01-01	2022-01-01	0/0	2022-01-01	2022-01-01	2022-01-01	2022-01-01	2022-01-01	2022-01-01	0/0	2022-01-01	0/0	2022-01-01	2022-01-01	2022-01-01	0/0	2022-01-01	2022-01-01	2022-01-01	2022-01-01	2022-01-01
1	4440399	Chr1_4440399	G	T	1/0	2022-01-01	2022-01-01	2022-01-01	0/0	1/0	0/0	0/0	0/0	2022-01-01	0/0	0/0	2022-01-01	0/0	0/0	2022-01-01	0/0	2022-01-01	0/0	0/0	0/0	0/0	0/0	0/0	0/0	0/0	2022-01-01	0/0	0/0	0/0	0/0	0/0	0/0	2022-01-01	0/0	2022-01-01	0/0	0/0	0/0	2022-01-01	0/0	0/0	0/0	0/0	0/0
1	4441539	Chr1_4441539	T	C	0/0	0/0	0/0	0/0	0/0	0/1	0/0	0/0	0/0	0/0	0/0	0/0	0/0	2022-01-01	0/0	0/0	0/1	0/0	2022-01-01	0/0	2022-01-01	2022-01-01	2022-01-01	2022-01-01	2022-01-01	2022-01-01	0/0	2022-01-01	2022-01-01	2022-01-01	2022-01-01	2022-01-01	2022-01-01	0/0	2022-01-01	0/0	2022-01-01	2022-01-01	2022-01-01	0/0	2022-01-01	2022-01-01	2022-01-01	2022-01-01	2022-01-01
1	4490448	Chr1_4490448	G	A	0/0	0/0	0/0	0/0	2022-01-01	0/1	2022-01-01	2022-01-01	2022-01-01	0/0	2022-01-01	0/0	0/0	2022-01-01	0/0	0/0	2022-01-01	0/0	2022-01-01	2022-01-01	2022-01-01	2022-01-01	2022-01-01	2022-01-01	2022-01-01	2022-01-01	0/0	2022-01-01	2022-01-01	2022-01-01	2022-01-01	2022-01-01	2022-01-01	0/0	2022-01-01	0/0	2022-01-01	2022-01-01	2022-01-01	0/0	2022-01-01	2022-01-01	2022-01-01	2022-01-01	2022-01-01
1	4513647	Chr1_4513647	T	C	0/0	0/0	0/0	0/0	2022-01-01	0/1	2022-01-01	2022-01-01	2022-01-01	0/0	2022-01-01	0/0	0/0	2022-01-01	0/0	0/0	2022-01-01	0/0	2022-01-01	2022-01-01	2022-01-01	2022-01-01	2022-01-01	2022-01-01	2022-01-01	2022-01-01	0/0	2022-01-01	2022-01-01	2022-01-01	2022-01-01	2022-01-01	2022-01-01	0/0	2022-01-01	0/0	2022-01-01	2022-01-01	2022-01-01	0/0	2022-01-01	2022-01-01	2022-01-01	2022-01-01	2022-01-01
1	4520883	Chr1_4520883	T	A	0/0	0/0	0/0	0/0	2022-01-01	0/1	2022-01-01	2022-01-01	2022-01-01	0/0	2022-01-01	0/0	0/0	2022-01-01	0/0	0/0	2022-01-01	0/0	2022-01-01	2022-01-01	2022-01-01	2022-01-01	2022-01-01	2022-01-01	2022-01-01	2022-01-01	0/0	2022-01-01	2022-01-01	2022-01-01	2022-01-01	2022-01-01	2022-01-01	0/0	2022-01-01	0/0	2022-01-01	2022-01-01	2022-01-01	0/0	2022-01-01	2022-01-01	2022-01-01	2022-01-01	2022-01-01
1	4528432	Chr1_4528432	T	C	0/0	0/0	0/0	0/0	2022-01-01	2022-01-01	2022-01-01	2022-01-01	2022-01-01	0/0	2022-01-01	0/0	0/0	2022-01-01	0/0	0/0	2022-01-01	0/0	2022-01-01	2022-01-01	2022-01-01	2022-01-01	2022-01-01	2022-01-01	2022-01-01	2022-01-01	0/0	2022-01-01	2022-01-01	2022-01-01	2022-01-01	2022-01-01	2022-01-01	0/0	2022-01-01	0/0	2022-01-01	2022-01-01	2022-01-01	0/0	2022-01-01	2022-01-01	2022-01-01	2022-01-01	2022-01-01
1	4540235	Chr1_4540235	T	C	1/0	2022-01-01	2022-01-01	2022-01-01	0/0	1/0	0/0	0/0	0/0	2022-01-01	0/0	2022-01-01	2022-01-01	0/0	0/0	2022-01-01	0/0	2022-01-01	0/0	0/0	0/0	0/0	0/0	0/0	0/0	0/0	2022-01-01	0/0	0/0	0/0	0/0	0/0	0/0	2022-01-01	0/0	2022-01-01	0/0	0/0	0/0	2022-01-01	0/0	0/0	0/0	0/0	0/0
1	4541870	Chr1_4541870	G	A	0/0	0/0	0/0	0/0	2022-01-01	0/1	2022-01-01	2022-01-01	2022-01-01	0/0	2022-01-01	0/0	0/0	2022-01-01	0/0	0/0	2022-01-01	0/0	2022-01-01	2022-01-01	2022-01-01	2022-01-01	2022-01-01	2022-01-01	2022-01-01	2022-01-01	0/0	2022-01-01	2022-01-01	2022-01-01	2022-01-01	2022-01-01	2022-01-01	0/0	2022-01-01	0/0	2022-01-01	2022-01-01	2022-01-01	0/0	2022-01-01	2022-01-01	2022-01-01	2022-01-01	2022-01-01
1	4541997	Chr1_4541997	G	A	0/0	0/0	0/0	0/0	2022-01-01	0/1	2022-01-01	2022-01-01	2022-01-01	0/0	2022-01-01	0/0	0/0	2022-01-01	0/0	0/0	2022-01-01	0/0	2022-01-01	2022-01-01	2022-01-01	2022-01-01	2022-01-01	2022-01-01	2022-01-01	2022-01-01	0/0	2022-01-01	2022-01-01	2022-01-01	2022-01-01	2022-01-01	2022-01-01	0/0	2022-01-01	0/0	2022-01-01	2022-01-01	2022-01-01	0/0	2022-01-01	2022-01-01	2022-01-01	2022-01-01	2022-01-01
1	4564481	Chr1_4564481	G	A	0/0	0/0	0/0	0/0	2022-01-01	0/1	2022-01-01	2022-01-01	2022-01-01	0/0	2022-01-01	0/0	0/0	2022-01-01	0/0	0/0	2022-01-01	0/0	2022-01-01	2022-01-01	2022-01-01	2022-01-01	2022-01-01	2022-01-01	2022-01-01	2022-01-01	0/0	2022-01-01	2022-01-01	2022-01-01	2022-01-01	2022-01-01	2022-01-01	0/0	2022-01-01	0/0	2022-01-01	2022-01-01	2022-01-01	0/0	2022-01-01	2022-01-01	2022-01-01	2022-01-01	2022-01-01
1	4565970	Chr1_4565970	T	C	2022-01-01	2022-01-01	2022-01-01	2022-01-01	0/0	0/0	0/0	0/0	0/0	2022-01-01	0/0	2022-01-01	2022-01-01	0/0	0/0	2022-01-01	0/0	2022-01-01	0/0	0/0	0/0	0/0	0/0	0/0	0/0	0/0	2022-01-01	0/0	0/0	0/0	0/0	0/0	0/0	2022-01-01	0/0	2022-01-01	0/0	0/0	0/0	2022-01-01	0/0	0/0	0/0	0/0	0/0
1	4579684	Chr1_4579684	A	G	0/0	0/0	0/0	0/0	0/0	0/1	0/0	0/0	0/0	0/0	0/0	0/0	0/0	2022-01-01	0/0	0/0	0/1	0/0	2022-01-01	0/0	2022-01-01	2022-01-01	2022-01-01	2022-01-01	2022-01-01	2022-01-01	0/0	2022-01-01	2022-01-01	2022-01-01	2022-01-01	2022-01-01	2022-01-01	0/0	2022-01-01	0/0	2022-01-01	2022-01-01	2022-01-01	0/0	2022-01-01	2022-01-01	2022-01-01	2022-01-01	2022-01-01
1	4580026	Chr1_4580026	C	T	0/1	2022-01-01	2022-01-01	0/0	2022-01-01	0/1	2022-01-01	2022-01-01	2022-01-01	0/0	2022-01-01	2022-01-01	2022-01-01	2022-01-01	0/0	0/0	2022-01-01	0/0	2022-01-01	2022-01-01	2022-01-01	2022-01-01	2022-01-01	2022-01-01	2022-01-01	2022-01-01	0/0	2022-01-01	2022-01-01	2022-01-01	2022-01-01	2022-01-01	2022-01-01	2022-01-01	2022-01-01	2022-01-01	2022-01-01	2022-01-01	2022-01-01	2022-01-01	2022-01-01	2022-01-01	2022-01-01	2022-01-01	2022-01-01
1	4580822	Chr1_4580822	G	A	0/1	2022-01-01	2022-01-01	0/0	2022-01-01	0/1	2022-01-01	2022-01-01	2022-01-01	0/0	2022-01-01	2022-01-01	2022-01-01	2022-01-01	0/0	0/0	2022-01-01	0/0	2022-01-01	2022-01-01	2022-01-01	2022-01-01	2022-01-01	2022-01-01	2022-01-01	2022-01-01	0/0	2022-01-01	2022-01-01	2022-01-01	2022-01-01	2022-01-01	2022-01-01	2022-01-01	2022-01-01	0/0	2022-01-01	2022-01-01	2022-01-01	0/0	2022-01-01	2022-01-01	2022-01-01	2022-01-01	2022-01-01
1	4585168	Chr1_4585168	A	G	2022-01-01	0/0	2022-01-01	0/0	2022-01-01	0/1	2022-01-01	2022-01-01	2022-01-01	0/0	2022-01-01	2022-01-01	2022-01-01	2022-01-01	0/0	0/0	2022-01-01	0/0	2022-01-01	2022-01-01	2022-01-01	2022-01-01	2022-01-01	2022-01-01	2022-01-01	2022-01-01	0/0	2022-01-01	2022-01-01	2022-01-01	2022-01-01	2022-01-01	2022-01-01	2022-01-01	2022-01-01	0/0	2022-01-01	2022-01-01	2022-01-01	0/0	2022-01-01	2022-01-01	2022-01-01	2022-01-01	2022-01-01
1	4585735	Chr1_4585735	G	A	0/0	2022-01-01	0/0	2022-01-01	0/0	1/0	0/0	0/0	0/0	2022-01-01	0/0	0/0	0/0	0/0	0/0	2022-01-01	0/0	2022-01-01	0/0	0/0	0/0	0/0	0/0	0/0	0/0	0/0	2022-01-01	0/0	0/0	0/0	0/0	0/0	0/0	0/0	0/0	2022-01-01	0/0	0/0	0/0	2022-01-01	0/0	0/0	0/0	0/0	0/0
1	4588127	Chr1_4588127	G	C	2022-01-01	0/0	2022-01-01	0/0	2022-01-01	2022-01-01	2022-01-01	2022-01-01	2022-01-01	0/0	2022-01-01	2022-01-01	2022-01-01	2022-01-01	0/0	0/0	2022-01-01	0/0	2022-01-01	2022-01-01	2022-01-01	2022-01-01	2022-01-01	2022-01-01	2022-01-01	2022-01-01	0/0	2022-01-01	2022-01-01	2022-01-01	2022-01-01	2022-01-01	2022-01-01	2022-01-01	2022-01-01	0/0	2022-01-01	2022-01-01	2022-01-01	0/0	2022-01-01	2022-01-01	2022-01-01	2022-01-01	2022-01-01
1	4591833	Chr1_4591833	C	A	1/0	2022-01-01	2022-01-01	2022-01-01	2022-01-01	0/0	2022-01-01	2022-01-01	0/0	0/0	0/0	2022-01-01	2022-01-01	0/0	0/0	0/0	2022-01-01	0/0	0/0	0/0	0/0	0/0	0/0	0/0	0/0	0/0	0/0	0/0	0/0	0/0	0/0	0/0	0/0	2022-01-01	0/0	2022-01-01	0/0	0/0	0/0	2022-01-01	0/0	0/0	0/0	0/0	0/0
1	4592622	Chr1_4592622	G	A	1/0	2022-01-01	2022-01-01	2022-01-01	0/0	0/0	0/0	0/0	0/0	0/0	0/0	2022-01-01	2022-01-01	2022-01-01	0/0	0/0	0/0	0/0	0/0	0/0	0/0	2022-01-01	2022-01-01	2022-01-01	0/0	2022-01-01	0/0	2022-01-01	2022-01-01	0/0	0/0	2022-01-01	0/0	2022-01-01	0/0	2022-01-01	2022-01-01	2022-01-01	2022-01-01	2022-01-01	0/0	0/0	2022-01-01	0/0	2022-01-01
1	4592797	Chr1_4592797	A	G	0/0	0/0	0/0	0/0	2022-01-01	0/1	2022-01-01	2022-01-01	2022-01-01	2022-01-01	2022-01-01	0/0	0/0	0/0	0/0	2022-01-01	2022-01-01	2022-01-01	0/0	2022-01-01	2022-01-01	0/0	0/0	0/0	0/0	0/0	2022-01-01	0/0	0/0	0/0	0/0	0/0	2022-01-01	0/0	2022-01-01	0/0	0/0	0/0	0/0	0/0	0/0	2022-01-01	0/0	0/0	0/0
1	4594268	Chr1_4594268	T	C	0/0	0/0	0/0	0/0	2022-01-01	0/1	2022-01-01	2022-01-01	0/0	2022-01-01	2022-01-01	0/0	0/0	0/0	0/0	2022-01-01	2022-01-01	2022-01-01	0/0	2022-01-01	2022-01-01	0/0	0/0	0/0	0/0	0/0	2022-01-01	0/0	0/0	0/0	0/0	0/0	2022-01-01	0/1	2022-01-01	0/0	0/0	0/0	0/0	0/0	0/0	2022-01-01	0/0	0/0	0/0
1	4595237	Chr1_4595237	C	T	0/0	0/0	0/0	0/0	2022-01-01	0/1	2022-01-01	2022-01-01	0/0	2022-01-01	2022-01-01	0/0	0/0	0/0	0/0	2022-01-01	2022-01-01	2022-01-01	0/0	2022-01-01	2022-01-01	0/0	0/0	0/0	0/0	0/0	2022-01-01	0/0	0/0	0/0	0/0	0/0	2022-01-01	0/0	2022-01-01	0/0	0/0	0/0	0/0	0/0	0/0	2022-01-01	0/0	0/0	0/0
1	4616915	Chr1_4616915	C	T	0/0	0/0	0/0	0/0	0/0	0/1	0/0	0/0	0/0	2022-01-01	2022-01-01	0/0	0/0	0/0	0/0	2022-01-01	0/0	2022-01-01	0/0	2022-01-01	2022-01-01	0/0	0/0	0/0	0/0	0/0	2022-01-01	0/0	0/0	0/0	0/0	0/0	2022-01-01	0/0	2022-01-01	0/0	0/0	0/0	0/0	0/0	0/0	2022-01-01	0/0	0/0	0/0
1	4616968	Chr1_4616968	T	C	0/1	2022-01-01	2022-01-01	2022-01-01	0/0	0/1	0/0	0/0	0/0	2022-01-01	2022-01-01	0/0	2022-01-01	0/0	0/0	2022-01-01	0/0	2022-01-01	0/0	2022-01-01	2022-01-01	0/0	0/0	0/0	0/0	0/0	2022-01-01	0/0	0/0	0/0	0/0	0/0	2022-01-01	0/0	2022-01-01	2022-01-01	0/0	0/0	0/0	2022-01-01	0/0	2022-01-01	0/0	0/0	0/0
1	4617776	Chr1_4617776	C	A	0/0	0/0	0/0	0/0	2022-01-01	1/0	2022-01-01	2022-01-01	2022-01-01	0/0	0/0	2022-01-01	0/0	0/0	0/0	0/0	2022-01-01	0/0	2022-01-01	0/0	0/0	0/0	0/0	0/0	2022-01-01	0/0	0/0	0/0	0/0	2022-01-01	2022-01-01	0/0	0/0	2022-01-01	0/0	0/0	0/0	0/0	0/0	0/0	2022-01-01	0/0	0/0	2022-01-01	0/0
1	4632918	Chr1_4632918	C	G	0/0	0/0	0/0	0/0	0/0	0/0	0/0	0/0	0/0	0/0	0/0	0/0	0/0	2022-01-01	0/0	0/0	0/0	0/0	0/0	0/0	0/0	2022-01-01	2022-01-01	2022-01-01	0/0	2022-01-01	0/0	2022-01-01	2022-01-01	0/0	0/0	2022-01-01	0/0	0/0	0/0	0/0	2022-01-01	2022-01-01	2022-01-01	0/0	0/0	0/0	2022-01-01	0/0	2022-01-01
1	4635546	Chr1_4635546	C	T	0/0	0/0	0/0	0/0	0/0	0/1	0/0	0/0	0/0	2022-01-01	2022-01-01	0/0	0/0	0/0	0/0	2022-01-01	0/0	2022-01-01	0/0	2022-01-01	2022-01-01	0/0	0/0	0/0	0/0	0/0	2022-01-01	0/0	0/0	0/0	0/0	0/0	2022-01-01	0/0	2022-01-01	0/0	0/0	0/0	0/0	0/0	0/0	2022-01-01	0/0	0/0	0/0
1	4635548	Chr1_4635548	C	T	0/0	0/0	0/0	0/0	0/0	0/1	0/0	0/0	0/0	2022-01-01	2022-01-01	0/0	0/0	0/0	0/0	2022-01-01	0/0	2022-01-01	0/0	2022-01-01	2022-01-01	0/0	0/0	0/0	0/0	0/0	2022-01-01	0/0	0/0	0/0	0/0	0/0	2022-01-01	0/0	2022-01-01	0/0	0/0	0/0	0/0	0/0	0/0	2022-01-01	0/0	0/0	0/0
1	4637483	Chr1_4637483	T	A	0/0	0/0	0/0	0/0	0/0	0/1	0/0	0/0	0/0	2022-01-01	2022-01-01	0/0	0/0	0/0	0/0	2022-01-01	0/0	2022-01-01	0/0	2022-01-01	2022-01-01	0/0	0/0	0/0	0/0	0/0	2022-01-01	0/0	0/0	0/0	0/0	0/0	2022-01-01	0/0	2022-01-01	0/0	0/0	0/0	0/0	0/0	0/0	2022-01-01	0/0	0/0	0/0
1	4649080	Chr1_4649080	C	T	0/0	0/0	0/0	0/0	0/0	1/0	0/0	0/0	0/0	0/0	0/0	0/0	0/0	2022-01-01	0/0	0/0	0/0	0/0	2022-01-01	0/0	0/0	2022-01-01	2022-01-01	0/0	2022-01-01	0/0	0/0	2022-01-01	0/0	2022-01-01	2022-01-01	0/0	0/0	0/0	0/0	0/0	2022-01-01	2022-01-01	2022-01-01	0/0	2022-01-01	0/0	2022-01-01	2022-01-01	2022-01-01
1	4650181	Chr1_4650181	G	T	0/0	0/0	0/0	0/1	0/0	0/1	0/0	0/0	0/0	2022-01-01	2022-01-01	0/0	0/0	0/0	0/0	2022-01-01	0/0	2022-01-01	0/0	2022-01-01	2022-01-01	0/0	0/0	0/0	0/0	0/1	2022-01-01	0/0	0/1	0/0	0/1	0/0	2022-01-01	0/0	2022-01-01	0/0	0/0	0/0	0/0	0/0	0/0	2022-01-01	0/0	0/0	0/0
1	4654261	Chr1_4654261	C	T	0/0	0/0	0/0	0/0	0/0	0/1	0/0	0/0	0/0	2022-01-01	2022-01-01	0/0	0/0	0/0	0/0	2022-01-01	0/0	2022-01-01	0/0	2022-01-01	2022-01-01	0/0	0/0	0/0	0/0	0/0	2022-01-01	0/0	0/0	0/0	0/0	0/0	2022-01-01	0/0	2022-01-01	0/0	0/0	0/0	0/0	0/0	0/0	2022-01-01	0/0	0/0	0/0
1	4654284	Chr1_4654284	C	A	0/0	0/0	0/0	0/0	2022-01-01	1/0	2022-01-01	2022-01-01	2022-01-01	0/0	0/0	2022-01-01	0/0	2022-01-01	0/0	0/0	2022-01-01	0/0	2022-01-01	0/0	0/0	2022-01-01	2022-01-01	2022-01-01	2022-01-01	2022-01-01	0/0	2022-01-01	2022-01-01	2022-01-01	2022-01-01	2022-01-01	0/0	2022-01-01	0/0	2022-01-01	2022-01-01	2022-01-01	2022-01-01	2022-01-01	2022-01-01	0/0	2022-01-01	2022-01-01	2022-01-01
1	4654463	Chr1_4654463	C	T	0/0	0/0	0/0	0/0	0/0	0/1	0/0	0/0	0/0	2022-01-01	2022-01-01	0/0	0/0	0/0	0/0	2022-01-01	0/0	2022-01-01	0/0	2022-01-01	2022-01-01	0/0	0/0	0/0	0/0	0/0	2022-01-01	0/0	0/0	0/0	0/0	0/0	2022-01-01	0/0	2022-01-01	0/0	0/0	0/0	0/0	0/0	0/0	2022-01-01	0/0	0/0	0/0
1	4673806	Chr1_4673806	C	A	0/0	0/0	0/0	0/0	0/0	0/0	0/0	0/0	0/0	0/0	0/0	0/0	0/0	2022-01-01	0/0	0/0	0/0	0/0	0/0	0/0	0/0	2022-01-01	2022-01-01	0/0	0/0	0/0	0/0	2022-01-01	0/0	0/0	2022-01-01	0/0	2022-01-01	0/0	0/0	0/0	2022-01-01	2022-01-01	2022-01-01	0/0	0/0	2022-01-01	2022-01-01	0/0	2022-01-01
1	4687952	Chr1_4687952	G	A	0/0	0/0	0/0	0/0	0/0	0/1	0/0	0/0	0/0	0/0	0/0	0/0	0/0	2022-01-01	0/0	0/0	0/0	0/0	2022-01-01	0/0	0/0	2022-01-01	2022-01-01	0/0	0/0	0/0	0/0	2022-01-01	0/0	0/0	2022-01-01	0/0	2022-01-01	0/0	0/0	0/0	2022-01-01	2022-01-01	2022-01-01	0/0	0/0	2022-01-01	2022-01-01	0/0	2022-01-01
1	4705555	Chr1_4705555	A	T	0/1	0/0	0/0	2022-01-01	2022-01-01	2022-01-01	2022-01-01	2022-01-01	2022-01-01	0/0	0/0	0/0	2022-01-01	2022-01-01	0/0	0/0	2022-01-01	0/0	2022-01-01	./.	0/0	2022-01-01	2022-01-01	2022-01-01	2022-01-01	2022-01-01	0/0	2022-01-01	2022-01-01	2022-01-01	2022-01-01	2022-01-01	2022-01-01	0/0	0/0	2022-01-01	2022-01-01	2022-01-01	2022-01-01	2022-01-01	2022-01-01	2022-01-01	2022-01-01	2022-01-01	2022-01-01
1	4709116	Chr1_4709116	G	A	0/0	0/0	0/0	0/0	0/0	0/0	0/0	0/0	0/0	0/0	0/0	0/0	0/0	0/0	0/0	0/0	0/0	0/0	0/0	0/0	0/0	0/0	0/0	2022-01-01	2022-01-01	2022-01-01	0/0	0/0	2022-01-01	2022-01-01	0/0	2022-01-01	0/0	0/0	0/0	0/0	0/0	0/0	0/0	0/0	2022-01-01	0/0	0/0	2022-01-01	0/0
1	4729250	Chr1_4729250	C	T	0/0	2022-01-01	2022-01-01	0/0	0/0	1/0	0/0	0/0	0/0	2022-01-01	0/0	2022-01-01	0/0	0/0	0/0	2022-01-01	0/0	2022-01-01	0/0	0/0	0/0	0/0	0/0	0/0	2022-01-01	0/0	2022-01-01	0/0	0/0	2022-01-01	0/0	0/0	0/0	2022-01-01	0/0	0/0	0/0	0/0	0/0	0/0	2022-01-01	0/0	0/0	2022-01-01	0/0
1	4748326	Chr1_4748326	G	A	0/0	0/0	0/0	0/0	2022-01-01	0/1	2022-01-01	2022-01-01	2022-01-01	0/0	0/0	0/0	0/0	2022-01-01	0/0	0/0	2022-01-01	0/0	2022-01-01	0/0	0/0	2022-01-01	2022-01-01	2022-01-01	0/0	2022-01-01	0/0	2022-01-01	2022-01-01	0/0	2022-01-01	2022-01-01	2022-01-01	0/0	0/0	0/0	2022-01-01	2022-01-01	2022-01-01	0/0	0/0	2022-01-01	2022-01-01	0/0	2022-01-01
1	4749800	Chr1_4749800	G	A	0/0	0/0	0/0	0/0	2022-01-01	0/1	2022-01-01	2022-01-01	2022-01-01	0/0	0/0	0/0	0/0	2022-01-01	0/0	0/0	2022-01-01	0/0	2022-01-01	0/0	0/0	2022-01-01	2022-01-01	2022-01-01	0/0	2022-01-01	0/0	2022-01-01	2022-01-01	0/0	2022-01-01	2022-01-01	2022-01-01	0/0	0/0	0/0	2022-01-01	2022-01-01	2022-01-01	0/0	0/0	2022-01-01	2022-01-01	0/0	2022-01-01
1	4752811	Chr1_4752811	A	G	0/0	0/0	0/0	0/0	2022-01-01	0/1	2022-01-01	2022-01-01	2022-01-01	0/0	2022-01-01	0/0	0/0	2022-01-01	0/0	0/0	2022-01-01	0/0	2022-01-01	2022-01-01	2022-01-01	2022-01-01	2022-01-01	2022-01-01	0/0	2022-01-01	0/0	2022-01-01	2022-01-01	0/0	2022-01-01	2022-01-01	2022-01-01	0/0	2022-01-01	0/0	2022-01-01	2022-01-01	2022-01-01	0/0	0/0	2022-01-01	2022-01-01	0/0	2022-01-01
1	4752812	Chr1_4752812	C	T	0/0	0/0	0/0	0/0	0/0	0/0	0/0	0/0	0/0	0/0	2022-01-01	0/0	0/0	2022-01-01	0/0	0/0	0/0	0/0	0/0	2022-01-01	2022-01-01	2022-01-01	2022-01-01	2022-01-01	0/0	2022-01-01	0/0	2022-01-01	2022-01-01	0/0	2022-01-01	2022-01-01	2022-01-01	0/0	2022-01-01	0/0	2022-01-01	2022-01-01	2022-01-01	0/0	0/0	2022-01-01	2022-01-01	0/0	2022-01-01
1	4757410	Chr1_4757410	T	C	1/0	2022-01-01	2022-01-01	2022-01-01	2022-01-01	2022-01-01	2022-01-01	2022-01-01	2022-01-01	2022-01-01	0/0	2022-01-01	2022-01-01	0/0	0/0	2022-01-01	2022-01-01	2022-01-01	2022-01-01	0/0	0/0	0/0	0/0	0/0	2022-01-01	0/0	2022-01-01	0/0	0/0	2022-01-01	0/0	0/0	0/0	2022-01-01	0/0	2022-01-01	0/0	0/0	0/0	2022-01-01	2022-01-01	0/0	0/0	2022-01-01	0/0
1	4758125	Chr1_4758125	T	C	0/0	2022-01-01	2022-01-01	2022-01-01	2022-01-01	2022-01-01	2022-01-01	2022-01-01	2022-01-01	2022-01-01	2022-01-01	2022-01-01	2022-01-01	0/0	0/0	2022-01-01	2022-01-01	2022-01-01	2022-01-01	2022-01-01	2022-01-01	0/0	0/0	0/0	2022-01-01	0/0	2022-01-01	0/0	0/0	2022-01-01	0/0	0/0	0/0	2022-01-01	0/0	2022-01-01	0/0	0/0	0/0	2022-01-01	2022-01-01	0/0	0/0	2022-01-01	0/0
1	4758239	Chr1_4758239	G	A	0/0	0/0	0/0	0/0	0/0	0/0	0/0	0/0	0/0	0/0	0/0	0/0	0/0	2022-01-01	0/0	0/0	0/0	0/0	0/0	0/0	0/0	2022-01-01	2022-01-01	2022-01-01	0/0	2022-01-01	0/0	2022-01-01	2022-01-01	0/0	2022-01-01	2022-01-01	2022-01-01	0/0	2022-01-01	0/0	2022-01-01	2022-01-01	2022-01-01	0/0	0/0	2022-01-01	2022-01-01	0/0	2022-01-01
1	4758306	Chr1_4758306	T	A	0/0	0/0	0/0	0/0	0/0	0/0	0/0	0/0	0/0	0/0	2022-01-01	0/0	0/0	2022-01-01	0/0	0/0	0/0	0/0	0/0	2022-01-01	2022-01-01	2022-01-01	2022-01-01	2022-01-01	0/0	2022-01-01	0/0	2022-01-01	2022-01-01	0/0	2022-01-01	2022-01-01	2022-01-01	0/0	2022-01-01	0/0	2022-01-01	2022-01-01	2022-01-01	0/0	0/0	2022-01-01	2022-01-01	0/0	2022-01-01
1	4758324	Chr1_4758324	C	T	2022-01-01	2022-01-01	2022-01-01	2022-01-01	2022-01-01	2022-01-01	2022-01-01	2022-01-01	2022-01-01	2022-01-01	./.	2022-01-01	2022-01-01	0/0	0/0	2022-01-01	2022-01-01	2022-01-01	2022-01-01	0/0	0/0	0/0	0/0	0/0	2022-01-01	0/0	2022-01-01	0/0	0/0	2022-01-01	0/0	0/0	0/0	2022-01-01	0/0	2022-01-01	0/0	0/0	0/0	2022-01-01	2022-01-01	0/0	0/0	2022-01-01	0/0
1	4831662	Chr1_4831662	G	A	1/0	2022-01-01	2022-01-01	2022-01-01	0/0	1/0	0/0	0/0	0/0	2022-01-01	0/0	2022-01-01	2022-01-01	0/0	0/0	2022-01-01	0/0	2022-01-01	0/0	0/0	./.	0/0	0/0	0/0	0/0	0/0	0/0	0/0	0/0	0/0	0/0	0/0	0/0	2022-01-01	0/0	2022-01-01	0/0	0/0	0/0	2022-01-01	0/0	0/0	0/0	0/0	0/0
1	4835229	Chr1_4835229	T	C	0/1	2022-01-01	2022-01-01	2022-01-01	2022-01-01	0/1	2022-01-01	2022-01-01	2022-01-01	0/0	0/0	2022-01-01	2022-01-01	2022-01-01	0/0	0/0	2022-01-01	0/0	2022-01-01	0/0	0/0	2022-01-01	2022-01-01	2022-01-01	0/0	2022-01-01	0/0	2022-01-01	2022-01-01	0/0	2022-01-01	2022-01-01	2022-01-01	2022-01-01	2022-01-01	2022-01-01	2022-01-01	2022-01-01	2022-01-01	2022-01-01	0/0	2022-01-01	2022-01-01	0/0	2022-01-01
1	4838836	Chr1_4838836	G	T	0/0	0/0	0/0	0/0	2022-01-01	0/0	2022-01-01	2022-01-01	0/0	0/0	0/0	0/0	0/0	2022-01-01	0/0	0/0	2022-01-01	0/0	0/0	0/0	0/0	2022-01-01	2022-01-01	2022-01-01	0/0	2022-01-01	0/0	2022-01-01	2022-01-01	0/0	2022-01-01	2022-01-01	2022-01-01	0/0	2022-01-01	0/0	2022-01-01	2022-01-01	2022-01-01	0/0	0/0	2022-01-01	2022-01-01	0/0	2022-01-01
1	4878533	Chr1_4878533	G	A	0/0	0/0	0/0	0/0	0/0	0/1	0/0	0/0	0/0	2022-01-01	2022-01-01	0/0	0/0	2022-01-01	0/0	2022-01-01	0/0	2022-01-01	0/0	2022-01-01	2022-01-01	2022-01-01	2022-01-01	2022-01-01	0/0	2022-01-01	0/0	2022-01-01	2022-01-01	0/0	2022-01-01	2022-01-01	2022-01-01	0/0	2022-01-01	0/0	2022-01-01	2022-01-01	2022-01-01	0/0	0/0	2022-01-01	2022-01-01	0/0	2022-01-01
1	4878668	Chr1_4878668	T	A	1/0	2022-01-01	2022-01-01	0/0	2022-01-01	2022-01-01	2022-01-01	2022-01-01	2022-01-01	2022-01-01	0/0	2022-01-01	2022-01-01	0/0	0/0	2022-01-01	2022-01-01	2022-01-01	2022-01-01	2022-01-01	0/0	0/0	0/0	0/0	2022-01-01	0/0	./.	0/0	0/0	2022-01-01	0/0	0/0	0/0	2022-01-01	0/0	2022-01-01	0/0	0/0	0/0	2022-01-01	2022-01-01	0/0	0/0	2022-01-01	0/0
1	4901876	Chr1_4901876	A	G	0/0	0/0	0/0	0/0	0/0	0/1	0/0	0/0	0/0	2022-01-01	2022-01-01	0/0	0/0	2022-01-01	0/0	2022-01-01	0/0	2022-01-01	0/0	2022-01-01	2022-01-01	2022-01-01	2022-01-01	2022-01-01	0/0	2022-01-01	2022-01-01	2022-01-01	2022-01-01	0/0	2022-01-01	2022-01-01	2022-01-01	0/0	2022-01-01	0/0	2022-01-01	2022-01-01	2022-01-01	0/0	0/0	2022-01-01	2022-01-01	0/0	2022-01-01
1	4914879	Chr1_4914879	A	C	2022-01-01	2022-01-01	2022-01-01	2022-01-01	2022-01-01	1/0	2022-01-01	2022-01-01	2022-01-01	0/0	0/0	2022-01-01	2022-01-01	0/0	0/0	0/0	2022-01-01	0/0	2022-01-01	./.	0/0	0/0	0/0	0/0	2022-01-01	0/0	2022-01-01	0/0	0/0	2022-01-01	0/0	0/0	0/0	2022-01-01	0/0	2022-01-01	0/0	0/0	0/0	2022-01-01	2022-01-01	0/0	0/0	2022-01-01	0/0
1	4916127	Chr1_4916127	A	G	0/0	0/0	0/0	0/0	0/0	0/1	0/0	0/0	0/0	2022-01-01	2022-01-01	0/0	0/0	2022-01-01	0/0	2022-01-01	0/0	2022-01-01	0/0	./.	2022-01-01	2022-01-01	2022-01-01	2022-01-01	0/0	2022-01-01	2022-01-01	2022-01-01	2022-01-01	0/0	2022-01-01	2022-01-01	2022-01-01	0/0	2022-01-01	0/0	2022-01-01	2022-01-01	2022-01-01	0/0	0/0	2022-01-01	2022-01-01	0/0	2022-01-01
1	4931285	Chr1_4931285	G	A	0/0	0/0	0/0	0/0	0/0	0/0	0/0	0/0	0/0	2022-01-01	2022-01-01	0/0	0/0	2022-01-01	0/0	2022-01-01	0/0	2022-01-01	0/0	./.	2022-01-01	2022-01-01	2022-01-01	2022-01-01	0/0	2022-01-01	2022-01-01	2022-01-01	2022-01-01	0/0	2022-01-01	2022-01-01	2022-01-01	0/0	2022-01-01	0/0	2022-01-01	2022-01-01	2022-01-01	0/0	0/0	2022-01-01	2022-01-01	0/0	2022-01-01
1	4946929	Chr1_4946929	A	G	0/0	0/0	0/0	0/0	0/0	0/0	0/0	0/0	0/0	2022-01-01	2022-01-01	0/0	0/0	2022-01-01	0/0	2022-01-01	0/0	2022-01-01	0/0	./.	2022-01-01	2022-01-01	2022-01-01	2022-01-01	0/0	2022-01-01	2022-01-01	2022-01-01	2022-01-01	0/0	2022-01-01	2022-01-01	2022-01-01	0/0	2022-01-01	0/0	2022-01-01	2022-01-01	2022-01-01	0/0	0/0	2022-01-01	2022-01-01	0/0	2022-01-01
1	4946948	Chr1_4946948	G	A	0/0	0/0	0/0	0/0	0/0	0/0	0/0	0/0	0/0	2022-01-01	2022-01-01	0/0	0/0	2022-01-01	0/0	2022-01-01	0/0	2022-01-01	0/0	./.	2022-01-01	2022-01-01	2022-01-01	2022-01-01	0/0	2022-01-01	2022-01-01	2022-01-01	2022-01-01	0/0	2022-01-01	2022-01-01	2022-01-01	0/0	2022-01-01	0/0	2022-01-01	2022-01-01	2022-01-01	0/0	0/0	2022-01-01	2022-01-01	0/0	2022-01-01
1	4955770	Chr1_4955770	G	A	0/0	0/0	0/0	0/0	0/0	0/0	0/0	0/0	0/0	2022-01-01	0/0	0/0	0/0	2022-01-01	0/0	2022-01-01	0/0	2022-01-01	0/0	2022-01-01	2022-01-01	2022-01-01	2022-01-01	2022-01-01	0/0	2022-01-01	2022-01-01	2022-01-01	2022-01-01	0/0	2022-01-01	2022-01-01	2022-01-01	0/0	2022-01-01	0/0	2022-01-01	2022-01-01	2022-01-01	0/0	0/0	2022-01-01	2022-01-01	0/0	2022-01-01
1	4957933	Chr1_4957933	C	T	2022-01-01	2022-01-01	2022-01-01	2022-01-01	2022-01-01	2022-01-01	2022-01-01	2022-01-01	2022-01-01	0/0	2022-01-01	2022-01-01	2022-01-01	0/0	0/0	0/0	2022-01-01	0/0	2022-01-01	0/0	0/0	0/0	0/0	0/0	2022-01-01	0/0	0/0	0/0	0/0	2022-01-01	0/0	0/0	0/0	2022-01-01	0/0	2022-01-01	0/0	0/0	0/0	2022-01-01	2022-01-01	0/0	0/0	2022-01-01	0/0
1	4958120	Chr1_4958120	G	A	0/0	0/0	0/0	0/0	0/0	1/0	0/0	0/0	2022-01-01	0/0	0/0	0/0	0/0	0/0	0/0	0/0	0/0	0/0	2022-01-01	0/0	0/0	0/0	0/0	0/0	2022-01-01	0/0	0/0	0/0	0/0	2022-01-01	0/0	0/0	0/0	0/0	0/0	0/0	0/0	0/0	0/0	0/0	2022-01-01	0/0	0/0	2022-01-01	0/0
1	4960089	Chr1_4960089	C	A	0/0	0/0	0/0	0/0	0/0	0/0	0/0	0/0	0/0	2022-01-01	0/0	0/0	0/0	2022-01-01	0/0	2022-01-01	0/0	2022-01-01	0/0	2022-01-01	2022-01-01	2022-01-01	2022-01-01	2022-01-01	0/0	2022-01-01	2022-01-01	2022-01-01	2022-01-01	0/0	2022-01-01	2022-01-01	2022-01-01	0/0	2022-01-01	0/0	2022-01-01	2022-01-01	2022-01-01	0/0	0/0	2022-01-01	2022-01-01	0/0	2022-01-01
1	4963083	Chr1_4963083	A	G	0/0	0/0	0/0	0/0	0/0	0/0	0/0	0/0	0/0	2022-01-01	0/0	0/0	0/0	2022-01-01	0/0	0/0	0/0	0/0	0/0	0/0	2022-01-01	2022-01-01	2022-01-01	2022-01-01	0/0	2022-01-01	0/0	2022-01-01	2022-01-01	0/0	2022-01-01	2022-01-01	2022-01-01	0/0	2022-01-01	0/0	2022-01-01	2022-01-01	2022-01-01	0/0	0/0	2022-01-01	2022-01-01	0/0	2022-01-01
1	4978452	Chr1_4978452	C	T	1/0	2022-01-01	2022-01-01	2022-01-01	0/0	1/0	0/0	0/0	2022-01-01	0/0	0/0	0/0	2022-01-01	0/0	0/0	0/0	0/0	0/0	2022-01-01	0/0	0/0	0/0	0/0	0/0	2022-01-01	0/0	0/0	0/0	0/0	2022-01-01	0/0	0/0	0/0	2022-01-01	0/0	2022-01-01	0/0	0/0	0/0	2022-01-01	2022-01-01	0/0	0/0	2022-01-01	0/0
1	4989449	Chr1_4989449	A	G	1/0	2022-01-01	2022-01-01	2022-01-01	0/0	1/0	0/0	0/0	2022-01-01	0/0	0/0	0/0	2022-01-01	0/0	0/0	0/0	0/0	0/0	2022-01-01	0/0	0/0	0/0	0/0	0/0	2022-01-01	0/0	0/0	0/0	0/0	2022-01-01	0/0	0/0	0/0	2022-01-01	0/0	2022-01-01	0/0	0/0	0/0	2022-01-01	2022-01-01	0/0	0/0	2022-01-01	0/0
1	4994322	Chr1_4994322	A	G	1/0	2022-01-01	2022-01-01	2022-01-01	0/0	1/0	0/0	0/0	2022-01-01	0/0	0/0	0/0	2022-01-01	0/0	0/0	0/0	0/0	0/0	2022-01-01	0/0	0/0	0/0	0/0	0/0	2022-01-01	0/0	0/0	0/0	0/0	2022-01-01	0/0	0/0	0/0	2022-01-01	0/0	2022-01-01	0/0	0/0	0/0	2022-01-01	2022-01-01	0/0	0/0	2022-01-01	0/0
1	4995585	Chr1_4995585	T	C	0/0	0/0	0/0	0/0	2022-01-01	0/1	2022-01-01	2022-01-01	0/0	2022-01-01	2022-01-01	2022-01-01	0/0	2022-01-01	0/0	2022-01-01	2022-01-01	2022-01-01	0/0	2022-01-01	2022-01-01	2022-01-01	./.	2022-01-01	0/0	2022-01-01	2022-01-01	2022-01-01	2022-01-01	0/0	2022-01-01	2022-01-01	2022-01-01	0/0	2022-01-01	0/0	2022-01-01	2022-01-01	2022-01-01	0/0	0/0	2022-01-01	2022-01-01	0/0	2022-01-01
1	5011666	Chr1_5011666	G	A	0/1	2022-01-01	2022-01-01	2022-01-01	0/0	0/1	0/0	0/0	2022-01-01	2022-01-01	2022-01-01	0/0	2022-01-01	2022-01-01	0/0	2022-01-01	0/0	2022-01-01	2022-01-01	0/0	2022-01-01	2022-01-01	2022-01-01	2022-01-01	2022-01-01	2022-01-01	0/0	2022-01-01	2022-01-01	2022-01-01	2022-01-01	2022-01-01	2022-01-01	2022-01-01	2022-01-01	2022-01-01	2022-01-01	2022-01-01	2022-01-01	2022-01-01	2022-01-01	2022-01-01	2022-01-01	2022-01-01	2022-01-01
1	5016057	Chr1_5016057	C	A	0/0	0/0	0/0	0/0	0/0	0/0	0/0	0/0	0/0	2022-01-01	0/0	0/0	0/0	2022-01-01	0/0	0/0	0/0	0/0	0/0	0/0	2022-01-01	2022-01-01	2022-01-01	2022-01-01	0/0	2022-01-01	0/0	2022-01-01	2022-01-01	0/0	2022-01-01	2022-01-01	2022-01-01	0/0	2022-01-01	0/0	2022-01-01	2022-01-01	2022-01-01	0/0	0/0	2022-01-01	2022-01-01	0/0	2022-01-01
1	5032479	Chr1_5032479	T	C	0/0	0/0	0/0	0/0	0/0	1/0	0/0	0/0	2022-01-01	0/0	2022-01-01	0/0	0/0	0/0	0/0	0/0	0/0	0/0	2022-01-01	0/0	0/0	0/0	0/0	0/0	2022-01-01	0/0	0/0	0/0	0/0	2022-01-01	0/0	0/0	0/0	0/0	0/0	0/0	0/0	0/0	0/0	0/0	2022-01-01	0/0	0/0	2022-01-01	0/0
1	5055261	Chr1_5055261	G	T	0/0	0/0	0/0	0/0	0/0	0/0	0/0	0/0	0/0	2022-01-01	0/0	0/0	0/0	2022-01-01	0/0	0/0	0/0	0/0	0/0	0/0	2022-01-01	2022-01-01	2022-01-01	2022-01-01	2022-01-01	2022-01-01	0/0	2022-01-01	2022-01-01	2022-01-01	2022-01-01	2022-01-01	2022-01-01	0/0	2022-01-01	0/0	2022-01-01	2022-01-01	2022-01-01	0/0	2022-01-01	2022-01-01	2022-01-01	2022-01-01	2022-01-01
1	5062012	Chr1_5062012	C	T	0/0	0/0	0/0	0/0	2022-01-01	1/0	2022-01-01	2022-01-01	0/0	0/0	0/0	2022-01-01	0/0	0/0	0/0	2022-01-01	2022-01-01	2022-01-01	0/0	2022-01-01	0/0	0/0	0/0	0/0	0/0	0/0	0/0	0/0	0/0	0/0	0/0	0/0	0/0	0/0	0/0	0/0	0/0	0/0	0/0	0/0	0/0	0/0	0/0	0/0	0/0
1	5071620	Chr1_5071620	A	G	0/0	0/0	0/0	0/0	2022-01-01	2022-01-01	2022-01-01	2022-01-01	2022-01-01	2022-01-01	./.	2022-01-01	0/0	2022-01-01	0/0	2022-01-01	2022-01-01	2022-01-01	./.	2022-01-01	2022-01-01	2022-01-01	2022-01-01	2022-01-01	2022-01-01	2022-01-01	0/0	2022-01-01	2022-01-01	2022-01-01	2022-01-01	2022-01-01	2022-01-01	0/0	2022-01-01	0/0	2022-01-01	2022-01-01	2022-01-01	0/0	2022-01-01	2022-01-01	2022-01-01	2022-01-01	2022-01-01
1	5085084	Chr1_5085084	C	T	0/0	0/0	0/0	0/0	2022-01-01	0/1	2022-01-01	2022-01-01	0/0	2022-01-01	0/0	2022-01-01	0/0	2022-01-01	0/0	2022-01-01	2022-01-01	2022-01-01	0/0	2022-01-01	2022-01-01	2022-01-01	2022-01-01	2022-01-01	2022-01-01	2022-01-01	0/0	2022-01-01	2022-01-01	2022-01-01	2022-01-01	2022-01-01	2022-01-01	0/0	2022-01-01	0/0	2022-01-01	2022-01-01	2022-01-01	0/0	2022-01-01	2022-01-01	2022-01-01	2022-01-01	2022-01-01
1	5105597	Chr1_5105597	A	G	0/0	0/0	0/0	0/0	2022-01-01	0/1	2022-01-01	0/0	0/0	2022-01-01	0/0	2022-01-01	0/0	2022-01-01	0/0	2022-01-01	2022-01-01	2022-01-01	0/0	2022-01-01	2022-01-01	2022-01-01	2022-01-01	2022-01-01	2022-01-01	2022-01-01	0/0	2022-01-01	2022-01-01	2022-01-01	2022-01-01	2022-01-01	2022-01-01	0/0	2022-01-01	0/0	2022-01-01	2022-01-01	2022-01-01	0/0	2022-01-01	2022-01-01	2022-01-01	2022-01-01	2022-01-01
1	5121565	Chr1_5121565	A	G	1/0	2022-01-01	2022-01-01	2022-01-01	0/0	0/0	0/0	0/0	0/0	0/0	0/0	0/0	2022-01-01	0/0	0/0	0/0	0/0	0/0	0/0	0/0	0/0	0/0	0/0	0/0	0/0	0/0	2022-01-01	0/0	0/0	0/0	0/0	0/0	0/0	2022-01-01	0/0	2022-01-01	0/0	0/0	0/0	2022-01-01	0/0	0/0	0/0	0/0	0/0
1	5125946	Chr1_5125946	G	T	2022-01-01	0/0	2022-01-01	0/0	2022-01-01	1/0	2022-01-01	2022-01-01	0/0	2022-01-01	0/0	2022-01-01	2022-01-01	0/0	0/0	2022-01-01	2022-01-01	2022-01-01	0/0	2022-01-01	0/0	0/0	0/0	2022-01-01	0/0	2022-01-01	2022-01-01	0/0	0/0	0/0	0/0	0/0	0/0	0/0	0/0	0/0	0/0	0/0	0/0	0/0	0/0	0/0	0/0	0/0	0/0
1	5126472	Chr1_5126472	C	T	0/0	2022-01-01	0/0	2022-01-01	0/0	0/0	0/0	0/0	0/0	0/0	0/0	0/0	0/0	2022-01-01	0/0	0/0	0/0	0/0	0/0	0/0	2022-01-01	2022-01-01	2022-01-01	0/0	2022-01-01	0/0	0/0	2022-01-01	2022-01-01	2022-01-01	2022-01-01	2022-01-01	2022-01-01	2022-01-01	2022-01-01	2022-01-01	2022-01-01	2022-01-01	2022-01-01	2022-01-01	2022-01-01	2022-01-01	2022-01-01	2022-01-01	2022-01-01
1	5134457	Chr1_5134457	A	G	0/0	2022-01-01	0/0	2022-01-01	0/0	0/0	0/0	0/0	0/0	0/0	0/0	0/0	0/0	0/0	0/0	0/0	0/0	0/0	0/0	0/0	0/0	0/0	0/0	0/0	0/0	0/0	0/0	0/0	0/0	0/0	0/0	0/0	0/0	2022-01-01	0/0	2022-01-01	0/0	0/0	0/0	2022-01-01	0/0	0/0	0/0	0/0	0/0
1	5136804	Chr1_5136804	T	A	0/1	0/0	2022-01-01	0/0	2022-01-01	2022-01-01	2022-01-01	2022-01-01	2022-01-01	2022-01-01	2022-01-01	2022-01-01	2022-01-01	2022-01-01	0/0	2022-01-01	2022-01-01	2022-01-01	2022-01-01	2022-01-01	2022-01-01	2022-01-01	2022-01-01	2022-01-01	2022-01-01	2022-01-01	2022-01-01	2022-01-01	2022-01-01	2022-01-01	2022-01-01	2022-01-01	2022-01-01	0/0	2022-01-01	0/0	2022-01-01	2022-01-01	2022-01-01	0/0	2022-01-01	2022-01-01	2022-01-01	2022-01-01	2022-01-01
1	5145188	Chr1_5145188	A	C	2022-01-01	0/0	2022-01-01	0/0	2022-01-01	2022-01-01	2022-01-01	2022-01-01	2022-01-01	2022-01-01	2022-01-01	2022-01-01	2022-01-01	2022-01-01	0/0	2022-01-01	2022-01-01	2022-01-01	2022-01-01	2022-01-01	2022-01-01	2022-01-01	2022-01-01	2022-01-01	2022-01-01	2022-01-01	2022-01-01	2022-01-01	2022-01-01	2022-01-01	2022-01-01	2022-01-01	2022-01-01	0/0	2022-01-01	0/0	2022-01-01	2022-01-01	2022-01-01	0/0	2022-01-01	2022-01-01	2022-01-01	2022-01-01	2022-01-01
1	5166787	Chr1_5166787	T	C	2022-01-01	0/0	2022-01-01	0/0	2022-01-01	2022-01-01	2022-01-01	2022-01-01	2022-01-01	2022-01-01	2022-01-01	2022-01-01	2022-01-01	2022-01-01	0/0	2022-01-01	2022-01-01	2022-01-01	2022-01-01	2022-01-01	2022-01-01	2022-01-01	2022-01-01	2022-01-01	2022-01-01	2022-01-01	2022-01-01	2022-01-01	2022-01-01	2022-01-01	2022-01-01	2022-01-01	2022-01-01	0/0	2022-01-01	0/0	2022-01-01	2022-01-01	2022-01-01	0/0	2022-01-01	2022-01-01	2022-01-01	2022-01-01	2022-01-01
1	5170733	Chr1_5170733	T	C	1/0	0/0	2022-01-01	0/0	2022-01-01	2022-01-01	2022-01-01	2022-01-01	2022-01-01	2022-01-01	2022-01-01	2022-01-01	2022-01-01	0/0	0/0	2022-01-01	2022-01-01	2022-01-01	2022-01-01	2022-01-01	0/0	0/0	0/0	2022-01-01	0/0	2022-01-01	2022-01-01	0/0	0/0	0/0	0/0	0/0	0/0	0/0	0/0	0/0	0/0	0/0	0/0	0/0	0/0	0/0	0/0	0/0	0/0
1	5171973	Chr1_5171973	G	A	0/0	2022-01-01	0/0	2022-01-01	0/0	0/0	0/0	0/0	0/0	0/0	0/0	0/0	0/0	2022-01-01	0/0	0/0	0/0	0/0	0/0	0/0	2022-01-01	2022-01-01	2022-01-01	0/0	2022-01-01	0/0	0/0	2022-01-01	2022-01-01	2022-01-01	2022-01-01	2022-01-01	2022-01-01	2022-01-01	2022-01-01	2022-01-01	2022-01-01	2022-01-01	2022-01-01	2022-01-01	2022-01-01	2022-01-01	2022-01-01	2022-01-01	2022-01-01
1	5175730	Chr1_5175730	A	T	0/0	2022-01-01	2022-01-01	2022-01-01	0/0	0/0	0/0	0/0	0/0	0/0	0/0	0/0	0/0	2022-01-01	./.	0/0	0/0	0/0	0/0	0/0	2022-01-01	2022-01-01	2022-01-01	0/0	2022-01-01	0/0	0/0	2022-01-01	2022-01-01	2022-01-01	2022-01-01	2022-01-01	2022-01-01	2022-01-01	2022-01-01	2022-01-01	2022-01-01	2022-01-01	2022-01-01	2022-01-01	2022-01-01	2022-01-01	2022-01-01	2022-01-01	2022-01-01
1	5180892	Chr1_5180892	C	T	1/0	0/0	2022-01-01	0/0	2022-01-01	2022-01-01	2022-01-01	2022-01-01	2022-01-01	2022-01-01	2022-01-01	2022-01-01	2022-01-01	0/0	0/0	2022-01-01	2022-01-01	2022-01-01	2022-01-01	2022-01-01	0/0	0/0	0/0	2022-01-01	0/0	2022-01-01	2022-01-01	0/0	0/0	0/0	0/0	0/0	0/0	0/0	0/0	0/0	0/0	0/0	0/0	0/0	0/0	0/0	0/0	0/0	0/0
1	5190073	Chr1_5190073	G	A	0/0	0/0	0/0	0/0	0/0	0/0	0/0	0/0	0/0	0/0	0/1	0/0	0/0	2022-01-01	0/0	0/0	0/0	0/0	0/0	0/0	2022-01-01	2022-01-01	2022-01-01	0/0	2022-01-01	0/0	0/0	2022-01-01	2022-01-01	2022-01-01	2022-01-01	2022-01-01	2022-01-01	0/0	2022-01-01	0/0	2022-01-01	2022-01-01	2022-01-01	0/0	2022-01-01	2022-01-01	2022-01-01	2022-01-01	2022-01-01
1	5272050	Chr1_5272050	A	G	1/0	2022-01-01	2022-01-01	2022-01-01	2022-01-01	2022-01-01	2022-01-01	2022-01-01	2022-01-01	2022-01-01	2022-01-01	2022-01-01	2022-01-01	0/0	0/0	2022-01-01	2022-01-01	0/0	2022-01-01	2022-01-01	0/0	0/0	0/0	2022-01-01	0/0	2022-01-01	2022-01-01	0/0	0/0	0/0	0/0	0/0	0/0	2022-01-01	0/0	2022-01-01	0/0	0/0	0/0	2022-01-01	0/0	0/0	0/0	0/0	0/0
1	5272982	Chr1_5272982	A	G	2022-01-01	2022-01-01	2022-01-01	2022-01-01	2022-01-01	2022-01-01	2022-01-01	2022-01-01	2022-01-01	2022-01-01	2022-01-01	2022-01-01	2022-01-01	0/0	0/0	2022-01-01	2022-01-01	2022-01-01	2022-01-01	2022-01-01	0/0	0/0	0/0	2022-01-01	0/0	2022-01-01	2022-01-01	0/0	0/0	0/0	0/0	0/0	0/0	2022-01-01	0/0	2022-01-01	0/0	0/0	0/0	2022-01-01	0/0	0/0	0/0	0/0	0/0
1	5274284	Chr1_5274284	G	T	0/0	0/0	0/0	0/0	0/0	0/0	0/0	0/0	0/0	0/0	0/0	0/0	0/0	2022-01-01	0/0	0/0	0/0	0/0	0/0	0/0	2022-01-01	2022-01-01	2022-01-01	0/0	2022-01-01	0/0	0/0	2022-01-01	2022-01-01	2022-01-01	2022-01-01	2022-01-01	2022-01-01	0/0	2022-01-01	0/0	2022-01-01	2022-01-01	2022-01-01	0/0	2022-01-01	2022-01-01	2022-01-01	2022-01-01	2022-01-01
1	5325910	Chr1_5325910	G	A	0/0	0/0	0/0	0/0	0/0	0/0	0/0	0/0	0/0	0/0	0/0	0/0	0/0	2022-01-01	0/0	0/0	0/0	0/0	0/0	0/0	2022-01-01	2022-01-01	2022-01-01	0/0	2022-01-01	0/0	0/0	2022-01-01	2022-01-01	2022-01-01	2022-01-01	2022-01-01	2022-01-01	0/0	2022-01-01	0/0	2022-01-01	2022-01-01	2022-01-01	0/0	2022-01-01	2022-01-01	2022-01-01	2022-01-01	2022-01-01
1	5383477	Chr1_5383477	G	A	1/0	2022-01-01	2022-01-01	2022-01-01	2022-01-01	2022-01-01	2022-01-01	2022-01-01	2022-01-01	2022-01-01	2022-01-01	0/0	2022-01-01	0/0	0/0	2022-01-01	2022-01-01	2022-01-01	0/0	0/0	0/0	0/0	0/0	2022-01-01	0/0	2022-01-01	2022-01-01	0/0	0/0	0/0	0/0	0/0	0/0	2022-01-01	0/0	2022-01-01	0/0	0/0	0/0	2022-01-01	0/0	0/0	0/0	0/0	0/0
1	5395967	Chr1_5395967	C	T	1/0	2022-01-01	2022-01-01	2022-01-01	2022-01-01	2022-01-01	2022-01-01	2022-01-01	2022-01-01	2022-01-01	2022-01-01	0/0	2022-01-01	0/0	0/0	2022-01-01	2022-01-01	2022-01-01	0/0	0/0	0/0	0/0	0/0	2022-01-01	0/0	2022-01-01	2022-01-01	0/0	0/0	0/0	0/0	0/0	0/0	2022-01-01	0/0	2022-01-01	0/0	0/0	0/0	2022-01-01	0/0	0/0	0/0	0/0	0/0
1	5396039	Chr1_5396039	A	G	1/0	2022-01-01	2022-01-01	2022-01-01	2022-01-01	2022-01-01	2022-01-01	2022-01-01	2022-01-01	2022-01-01	2022-01-01	0/0	2022-01-01	0/0	0/0	2022-01-01	2022-01-01	2022-01-01	0/0	0/0	0/0	0/0	0/0	2022-01-01	0/0	2022-01-01	2022-01-01	0/0	./.	0/0	0/0	0/0	0/0	2022-01-01	0/0	2022-01-01	0/0	0/0	0/0	2022-01-01	0/0	0/0	0/0	0/0	0/0
1	5405333	Chr1_5405333	A	G	0/0	0/0	0/0	0/0	0/0	0/0	0/0	0/0	0/0	0/0	0/0	2022-01-01	0/0	2022-01-01	0/0	0/0	0/0	0/0	2022-01-01	0/0	2022-01-01	2022-01-01	2022-01-01	0/0	2022-01-01	0/0	0/0	2022-01-01	2022-01-01	2022-01-01	2022-01-01	2022-01-01	2022-01-01	0/0	2022-01-01	0/0	2022-01-01	2022-01-01	2022-01-01	0/0	2022-01-01	2022-01-01	2022-01-01	2022-01-01	2022-01-01
1	5427190	Chr1_5427190	G	A	0/0	0/0	0/0	0/0	0/0	0/0	0/0	0/0	0/0	0/0	0/0	2022-01-01	0/0	2022-01-01	0/0	0/0	0/0	0/0	2022-01-01	0/0	2022-01-01	2022-01-01	2022-01-01	0/0	2022-01-01	0/0	0/0	2022-01-01	2022-01-01	2022-01-01	2022-01-01	2022-01-01	2022-01-01	0/0	2022-01-01	0/0	2022-01-01	2022-01-01	2022-01-01	0/0	2022-01-01	2022-01-01	2022-01-01	2022-01-01	2022-01-01
1	5438053	Chr1_5438053	G	A	0/0	0/0	0/0	0/0	0/0	0/0	0/0	0/0	0/0	0/0	0/0	2022-01-01	0/0	2022-01-01	0/0	0/0	0/0	0/0	2022-01-01	0/0	2022-01-01	2022-01-01	2022-01-01	0/0	2022-01-01	0/0	0/0	2022-01-01	2022-01-01	2022-01-01	2022-01-01	2022-01-01	2022-01-01	0/0	2022-01-01	0/0	2022-01-01	2022-01-01	2022-01-01	0/0	2022-01-01	2022-01-01	2022-01-01	2022-01-01	2022-01-01
1	5438303	Chr1_5438303	C	T	1/0	2022-01-01	2022-01-01	2022-01-01	2022-01-01	2022-01-01	2022-01-01	2022-01-01	2022-01-01	2022-01-01	2022-01-01	0/0	2022-01-01	0/0	0/0	2022-01-01	2022-01-01	2022-01-01	0/0	2022-01-01	0/0	0/0	0/0	2022-01-01	0/0	2022-01-01	2022-01-01	0/0	0/0	0/0	0/0	0/0	0/0	2022-01-01	0/0	2022-01-01	0/0	0/0	0/0	2022-01-01	0/0	0/0	0/0	0/0	0/0
1	5446338	Chr1_5446338	T	C	0/0	0/0	0/0	0/0	0/0	0/0	0/0	0/0	0/0	0/0	0/0	2022-01-01	0/0	2022-01-01	0/0	0/0	0/0	0/0	2022-01-01	0/0	2022-01-01	2022-01-01	2022-01-01	0/0	2022-01-01	0/0	0/0	2022-01-01	2022-01-01	2022-01-01	2022-01-01	2022-01-01	2022-01-01	0/0	2022-01-01	0/0	2022-01-01	2022-01-01	2022-01-01	0/0	2022-01-01	2022-01-01	2022-01-01	2022-01-01	2022-01-01
1	5450461	Chr1_5450461	G	A	1/0	2022-01-01	2022-01-01	2022-01-01	2022-01-01	2022-01-01	2022-01-01	2022-01-01	2022-01-01	2022-01-01	2022-01-01	0/0	2022-01-01	0/0	0/0	2022-01-01	2022-01-01	2022-01-01	0/0	2022-01-01	0/0	0/0	0/0	2022-01-01	0/0	2022-01-01	2022-01-01	0/0	0/0	0/0	0/0	0/0	0/0	2022-01-01	0/0	2022-01-01	0/0	0/0	0/0	2022-01-01	0/0	0/0	0/0	0/0	0/0
1	5456852	Chr1_5456852	G	T	2022-01-01	2022-01-01	2022-01-01	2022-01-01	2022-01-01	2022-01-01	./.	2022-01-01	2022-01-01	2022-01-01	2022-01-01	0/0	2022-01-01	0/0	0/0	2022-01-01	2022-01-01	0/0	0/0	2022-01-01	0/0	0/0	0/0	2022-01-01	0/0	2022-01-01	2022-01-01	0/0	0/0	0/0	0/0	0/0	0/0	2022-01-01	0/0	2022-01-01	0/0	0/0	0/0	2022-01-01	0/0	0/0	0/0	0/0	0/0
1	5481810	Chr1_5481810	G	A	0/0	0/0	0/0	0/0	2022-01-01	0/0	2022-01-01	2022-01-01	0/0	0/0	0/0	0/0	0/0	0/0	0/0	2022-01-01	2022-01-01	0/0	2022-01-01	2022-01-01	0/0	0/0	0/0	2022-01-01	0/0	2022-01-01	0/0	0/0	0/0	0/0	0/0	0/0	0/0	0/0	0/0	0/0	0/0	0/0	0/0	0/0	0/0	0/0	0/0	0/0	0/0
1	5483104	Chr1_5483104	A	G	0/0	0/0	0/0	0/0	0/0	0/0	0/0	0/0	0/0	0/0	0/0	2022-01-01	0/0	2022-01-01	0/0	0/0	0/0	0/0	0/0	0/0	2022-01-01	2022-01-01	2022-01-01	0/0	2022-01-01	0/0	0/0	2022-01-01	2022-01-01	2022-01-01	2022-01-01	2022-01-01	2022-01-01	0/0	2022-01-01	0/0	2022-01-01	2022-01-01	2022-01-01	0/0	2022-01-01	2022-01-01	2022-01-01	2022-01-01	2022-01-01
1	5502090	Chr1_5502090	T	C	0/0	0/0	0/0	0/0	0/0	0/0	0/0	0/0	0/0	0/0	0/0	0/0	0/0	2022-01-01	0/0	0/0	0/0	0/0	0/0	0/0	2022-01-01	2022-01-01	2022-01-01	0/0	0/0	0/0	0/0	2022-01-01	0/0	2022-01-01	2022-01-01	0/0	2022-01-01	0/0	2022-01-01	0/0	2022-01-01	2022-01-01	2022-01-01	0/0	2022-01-01	2022-01-01	2022-01-01	2022-01-01	2022-01-01
1	5521069	Chr1_5521069	T	C	2022-01-01	2022-01-01	2022-01-01	2022-01-01	2022-01-01	2022-01-01	2022-01-01	2022-01-01	2022-01-01	2022-01-01	2022-01-01	2022-01-01	2022-01-01	0/0	0/0	2022-01-01	1/0	0/0	2022-01-01	2022-01-01	0/0	0/0	0/0	2022-01-01	0/0	2022-01-01	2022-01-01	0/0	0/0	0/0	0/0	0/0	0/0	2022-01-01	0/0	2022-01-01	0/0	0/0	0/0	2022-01-01	0/0	0/0	0/0	0/0	0/0
1	5523885	Chr1_5523885	G	A	1/0	2022-01-01	2022-01-01	2022-01-01	2022-01-01	2022-01-01	2022-01-01	2022-01-01	2022-01-01	2022-01-01	2022-01-01	2022-01-01	2022-01-01	0/0	0/0	2022-01-01	1/0	0/0	2022-01-01	2022-01-01	0/0	0/0	0/0	2022-01-01	0/0	2022-01-01	2022-01-01	0/0	0/0	0/0	0/0	0/0	0/0	2022-01-01	0/0	2022-01-01	0/0	0/0	0/0	2022-01-01	0/0	0/0	0/0	0/0	0/0
1	5524273	Chr1_5524273	G	A	2022-01-01	2022-01-01	2022-01-01	2022-01-01	2022-01-01	2022-01-01	2022-01-01	2022-01-01	2022-01-01	2022-01-01	2022-01-01	2022-01-01	2022-01-01	0/0	0/0	2022-01-01	1/0	0/0	2022-01-01	2022-01-01	0/0	0/0	0/0	2022-01-01	0/0	2022-01-01	2022-01-01	0/0	0/0	0/0	0/0	0/0	0/0	2022-01-01	0/0	2022-01-01	0/0	0/0	0/0	2022-01-01	0/0	0/0	0/0	0/0	0/0
1	5524368	Chr1_5524368	A	G	0/0	0/0	0/0	0/0	0/0	0/0	0/0	0/0	0/0	0/0	0/0	0/0	0/0	2022-01-01	0/0	0/0	0/1	2022-01-01	0/0	0/0	2022-01-01	2022-01-01	2022-01-01	0/0	2022-01-01	0/0	0/0	2022-01-01	2022-01-01	2022-01-01	2022-01-01	2022-01-01	2022-01-01	0/0	2022-01-01	0/0	2022-01-01	2022-01-01	2022-01-01	0/0	2022-01-01	2022-01-01	2022-01-01	2022-01-01	2022-01-01
1	5536691	Chr1_5536691	G	T	1/0	2022-01-01	2022-01-01	2022-01-01	2022-01-01	2022-01-01	2022-01-01	2022-01-01	2022-01-01	2022-01-01	2022-01-01	2022-01-01	2022-01-01	0/0	0/0	2022-01-01	1/0	0/0	2022-01-01	2022-01-01	0/0	0/0	0/0	2022-01-01	0/0	2022-01-01	2022-01-01	0/0	0/0	0/0	0/0	0/0	0/0	2022-01-01	0/0	2022-01-01	0/0	0/0	0/0	2022-01-01	0/0	0/0	0/0	0/0	0/0
1	5538707	Chr1_5538707	C	T	0/0	0/0	0/0	0/0	0/0	0/0	0/0	0/0	0/0	0/0	0/0	0/0	0/0	2022-01-01	0/0	0/0	0/1	2022-01-01	0/0	0/0	2022-01-01	2022-01-01	2022-01-01	0/0	2022-01-01	0/0	0/0	2022-01-01	2022-01-01	2022-01-01	2022-01-01	2022-01-01	2022-01-01	0/0	2022-01-01	0/0	2022-01-01	2022-01-01	2022-01-01	0/0	2022-01-01	2022-01-01	2022-01-01	2022-01-01	2022-01-01
1	5551567	Chr1_5551567	G	A	2022-01-01	2022-01-01	2022-01-01	2022-01-01	0/0	0/0	0/0	0/0	0/0	0/0	0/0	0/0	2022-01-01	0/0	0/0	0/0	0/0	0/0	0/0	0/0	0/0	0/0	0/0	0/0	0/0	0/0	2022-01-01	0/0	0/0	0/0	0/0	0/0	0/0	2022-01-01	0/0	2022-01-01	0/0	0/0	0/0	2022-01-01	0/0	0/0	0/0	0/0	0/0
1	5608892	Chr1_5608892	C	T	2022-01-01	2022-01-01	2022-01-01	2022-01-01	2022-01-01	0/0	0/0	2022-01-01	0/0	0/0	0/0	0/0	2022-01-01	0/0	0/0	0/0	0/0	0/0	0/0	0/0	0/0	0/0	0/0	2022-01-01	0/0	2022-01-01	2022-01-01	0/0	2022-01-01	0/0	0/0	2022-01-01	0/0	2022-01-01	0/0	2022-01-01	0/0	0/0	0/0	2022-01-01	0/0	0/0	0/0	0/0	0/0
1	5623288	Chr1_5623288	G	C	0/0	0/0	0/0	0/0	0/0	0/0	0/0	0/0	0/0	0/0	0/0	0/0	0/0	2022-01-01	0/0	0/0	0/0	2022-01-01	0/0	0/0	2022-01-01	2022-01-01	2022-01-01	0/0	2022-01-01	0/0	0/0	2022-01-01	0/0	2022-01-01	2022-01-01	0/0	2022-01-01	0/0	2022-01-01	0/0	2022-01-01	0/0	2022-01-01	0/0	2022-01-01	2022-01-01	2022-01-01	2022-01-01	2022-01-01
1	5660309	Chr1_5660309	T	A	0/1	0/0	2022-01-01	0/0	2022-01-01	2022-01-01	0/0	2022-01-01	2022-01-01	2022-01-01	2022-01-01	0/0	0/0	2022-01-01	0/0	0/0	0/1	2022-01-01	0/0	0/0	2022-01-01	2022-01-01	2022-01-01	0/0	2022-01-01	0/0	0/0	2022-01-01	0/0	2022-01-01	2022-01-01	0/0	2022-01-01	0/0	2022-01-01	0/0	2022-01-01	0/0	2022-01-01	0/0	2022-01-01	2022-01-01	2022-01-01	2022-01-01	2022-01-01
1	5660445	Chr1_5660445	G	A	0/0	0/0	0/0	0/0	2022-01-01	2022-01-01	0/0	2022-01-01	2022-01-01	2022-01-01	2022-01-01	0/0	0/0	2022-01-01	0/0	0/0	0/1	2022-01-01	0/0	0/0	2022-01-01	2022-01-01	2022-01-01	0/0	2022-01-01	0/0	0/0	2022-01-01	0/0	2022-01-01	2022-01-01	0/0	2022-01-01	0/0	2022-01-01	0/0	2022-01-01	0/0	2022-01-01	0/0	2022-01-01	2022-01-01	2022-01-01	2022-01-01	2022-01-01
1	5661905	Chr1_5661905	T	G	1/0	2022-01-01	0/0	2022-01-01	0/0	0/0	2022-01-01	0/0	0/0	0/0	0/0	2022-01-01	2022-01-01	0/0	0/0	2022-01-01	1/0	0/0	2022-01-01	2022-01-01	0/0	0/0	0/0	2022-01-01	0/0	2022-01-01	2022-01-01	0/0	2022-01-01	0/0	0/0	2022-01-01	0/0	2022-01-01	0/0	2022-01-01	0/0	2022-01-01	0/0	2022-01-01	0/0	0/0	0/0	0/0	0/0
1	5741491	Chr1_5741491	G	A	0/0	0/0	0/0	0/0	0/0	0/0	0/0	0/0	0/0	0/0	0/0	0/0	0/0	2022-01-01	0/0	0/0	0/0	0/0	0/0	0/0	2022-01-01	2022-01-01	2022-01-01	0/0	2022-01-01	0/0	0/0	2022-01-01	0/0	2022-01-01	2022-01-01	0/0	2022-01-01	0/0	2022-01-01	0/0	2022-01-01	0/0	2022-01-01	0/0	2022-01-01	2022-01-01	2022-01-01	2022-01-01	2022-01-01
1	5742026	Chr1_5742026	C	T	0/0	0/0	0/0	0/0	0/0	0/0	0/0	0/0	0/0	0/0	0/0	0/0	0/0	2022-01-01	0/0	0/0	2022-01-01	0/0	2022-01-01	2022-01-01	2022-01-01	2022-01-01	2022-01-01	0/0	2022-01-01	0/0	0/0	2022-01-01	0/0	2022-01-01	2022-01-01	0/0	2022-01-01	0/0	2022-01-01	0/0	2022-01-01	0/0	2022-01-01	0/0	2022-01-01	2022-01-01	2022-01-01	2022-01-01	2022-01-01
1	5745325	Chr1_5745325	G	A	2022-01-01	0/0	0/0	2022-01-01	0/0	0/0	0/0	0/0	0/0	0/0	0/0	0/0	2022-01-01	0/0	0/0	0/0	0/0	0/0	0/0	0/0	0/0	0/0	0/0	0/0	0/0	0/0	2022-01-01	0/0	0/0	0/0	0/0	0/0	0/0	2022-01-01	0/0	2022-01-01	0/0	0/0	0/0	2022-01-01	0/0	0/0	0/0	0/0	0/0
1	5831350	Chr1_5831350	C	G	1/0	2022-01-01	0/0	0/0	0/0	1/0	2022-01-01	2022-01-01	2022-01-01	0/0	2022-01-01	2022-01-01	2022-01-01	0/0	0/0	2022-01-01	0/0	0/0	2022-01-01	2022-01-01	0/0	0/0	0/0	2022-01-01	0/0	2022-01-01	0/0	0/0	2022-01-01	0/0	0/0	2022-01-01	0/0	2022-01-01	0/0	0/0	0/0	2022-01-01	0/0	0/0	0/0	0/0	0/0	0/0	0/0
1	5868529	Chr1_5868529	A	G	0/0	0/1	2022-01-01	0/0	2022-01-01	0/0	0/0	0/0	0/0	0/0	0/0	0/0	0/0	2022-01-01	0/0	0/0	0/1	2022-01-01	0/0	0/0	2022-01-01	2022-01-01	2022-01-01	0/0	2022-01-01	0/0	0/0	2022-01-01	0/0	2022-01-01	2022-01-01	0/0	2022-01-01	0/0	2022-01-01	0/0	2022-01-01	0/0	2022-01-01	0/0	2022-01-01	0/0	2022-01-01	2022-01-01	2022-01-01
1	5874994	Chr1_5874994	G	A	2022-01-01	2022-01-01	2022-01-01	0/0	0/0	0/0	0/0	0/0	0/0	0/0	0/0	0/0	2022-01-01	0/0	0/0	0/0	0/0	2022-01-01	0/0	0/0	0/0	0/0	0/0	0/0	0/0	0/0	0/0	0/0	0/0	0/0	0/0	0/0	0/0	2022-01-01	0/0	0/0	0/0	0/0	0/0	0/0	0/0	0/0	0/0	0/0	0/0
1	5892394	Chr1_5892394	G	A	1/0	1/0	0/0	0/0	0/0	2022-01-01	2022-01-01	2022-01-01	2022-01-01	0/0	2022-01-01	2022-01-01	2022-01-01	0/0	0/0	2022-01-01	0/0	0/0	2022-01-01	2022-01-01	0/0	0/0	0/0	2022-01-01	0/0	2022-01-01	2022-01-01	0/0	0/0	0/0	0/0	0/0	0/0	2022-01-01	0/0	0/0	0/0	2022-01-01	0/0	0/0	0/0	0/0	0/0	0/0	0/0
1	5926677	Chr1_5926677	T	C	0/0	0/0	0/0	0/0	0/0	0/0	0/0	0/0	0/0	0/0	0/0	0/0	0/0	2022-01-01	0/0	0/0	0/0	0/0	0/0	0/0	2022-01-01	2022-01-01	2022-01-01	0/0	2022-01-01	0/0	0/0	2022-01-01	0/0	2022-01-01	2022-01-01	2022-01-01	2022-01-01	0/0	2022-01-01	0/0	2022-01-01	0/0	2022-01-01	0/0	2022-01-01	0/0	2022-01-01	2022-01-01	2022-01-01
1	5928049	Chr1_5928049	A	G	1/0	1/0	0/0	2022-01-01	2022-01-01	2022-01-01	2022-01-01	2022-01-01	2022-01-01	2022-01-01	2022-01-01	2022-01-01	2022-01-01	0/0	0/0	2022-01-01	2022-01-01	0/0	2022-01-01	2022-01-01	0/0	0/0	0/0	2022-01-01	0/0	2022-01-01	2022-01-01	0/0	2022-01-01	0/0	0/0	0/0	0/0	2022-01-01	0/0	2022-01-01	0/0	2022-01-01	0/0	2022-01-01	0/0	2022-01-01	0/0	0/0	0/0
1	5975581	Chr1_5975581	C	T	0/0	0/0	0/0	0/0	0/0	0/0	0/0	0/0	0/0	0/0	0/0	0/0	0/0	2022-01-01	0/0	0/0	0/0	0/0	0/0	0/0	2022-01-01	2022-01-01	2022-01-01	2022-01-01	2022-01-01	2022-01-01	0/0	2022-01-01	2022-01-01	2022-01-01	2022-01-01	2022-01-01	2022-01-01	0/0	2022-01-01	0/0	2022-01-01	2022-01-01	2022-01-01	0/0	2022-01-01	2022-01-01	2022-01-01	2022-01-01	2022-01-01
1	5989835	Chr1_5989835	G	A	0/0	0/0	0/0	2022-01-01	2022-01-01	2022-01-01	2022-01-01	2022-01-01	2022-01-01	2022-01-01	2022-01-01	2022-01-01	0/0	2022-01-01	0/0	2022-01-01	2022-01-01	2022-01-01	2022-01-01	2022-01-01	2022-01-01	2022-01-01	2022-01-01	2022-01-01	2022-01-01	2022-01-01	2022-01-01	2022-01-01	2022-01-01	2022-01-01	2022-01-01	2022-01-01	2022-01-01	0/0	2022-01-01	2022-01-01	2022-01-01	2022-01-01	2022-01-01	2022-01-01	2022-01-01	2022-01-01	2022-01-01	2022-01-01	2022-01-01
1	5994577	Chr1_5994577	C	T	1/0	2022-01-01	2022-01-01	0/0	0/0	0/0	0/0	0/0	0/0	0/0	0/0	0/0	2022-01-01	0/0	0/0	0/0	0/0	2022-01-01	0/0	0/0	0/0	0/0	0/0	0/0	0/0	0/0	0/0	0/0	0/0	0/0	0/0	0/0	0/0	2022-01-01	0/0	0/0	0/0	0/0	0/0	0/0	0/0	0/0	0/0	0/0	0/0
1	5996638	Chr1_5996638	G	A	0/0	0/0	0/0	2022-01-01	2022-01-01	2022-01-01	2022-01-01	0/1	0/1	2022-01-01	2022-01-01	2022-01-01	0/0	2022-01-01	0/0	2022-01-01	2022-01-01	0/0	2022-01-01	0/1	2022-01-01	0/1	0/1	2022-01-01	2022-01-01	2022-01-01	2022-01-01	2022-01-01	0/1	2022-01-01	2022-01-01	2022-01-01	2022-01-01	0/0	2022-01-01	2022-01-01	2022-01-01	2022-01-01	2022-01-01	2022-01-01	2022-01-01	2022-01-01	0/1	2022-01-01	2022-01-01
1	5997655	Chr1_5997655	A	G	1/0	2022-01-01	2022-01-01	0/0	0/0	0/0	0/0	0/0	0/0	0/0	0/0	0/0	2022-01-01	0/0	0/0	0/0	0/0	2022-01-01	0/0	0/0	0/0	0/0	0/0	0/0	0/0	0/0	0/0	0/0	0/0	0/0	0/0	0/0	0/0	2022-01-01	0/0	0/0	0/0	0/0	0/0	0/0	0/0	0/0	0/0	0/0	0/0
1	6002343	Chr1_6002343	T	G	1/0	2022-01-01	2022-01-01	0/0	0/0	0/0	0/0	0/0	0/0	0/0	0/0	0/0	2022-01-01	0/0	0/0	0/0	0/0	2022-01-01	0/0	0/0	0/0	0/0	0/0	0/0	0/0	0/0	0/0	0/0	0/0	0/0	0/0	0/0	0/0	2022-01-01	0/0	0/0	0/0	0/0	0/0	0/0	0/0	0/0	0/0	0/0	0/0
1	6016910	Chr1_6016910	G	A	0/0	0/0	0/0	2022-01-01	2022-01-01	2022-01-01	2022-01-01	2022-01-01	2022-01-01	2022-01-01	2022-01-01	2022-01-01	0/0	2022-01-01	0/0	2022-01-01	2022-01-01	0/0	2022-01-01	2022-01-01	2022-01-01	2022-01-01	2022-01-01	2022-01-01	2022-01-01	2022-01-01	2022-01-01	2022-01-01	2022-01-01	2022-01-01	2022-01-01	2022-01-01	2022-01-01	0/0	2022-01-01	2022-01-01	2022-01-01	2022-01-01	2022-01-01	2022-01-01	2022-01-01	2022-01-01	2022-01-01	2022-01-01	2022-01-01
1	6057431	Chr1_6057431	C	T	1/0	2022-01-01	2022-01-01	0/0	0/0	0/0	0/0	0/0	0/0	0/0	0/0	0/0	2022-01-01	0/0	0/0	0/0	0/0	2022-01-01	0/0	0/0	0/0	0/0	0/0	0/0	0/0	0/0	0/0	0/0	0/0	0/0	0/0	0/0	0/0	2022-01-01	0/0	0/0	0/0	0/0	0/0	0/0	0/0	0/0	0/0	0/0	0/0
1	6061870	Chr1_6061870	G	A	1/0	2022-01-01	2022-01-01	0/0	0/0	0/0	0/0	0/0	0/0	0/0	0/0	0/0	2022-01-01	0/0	0/0	0/0	0/0	2022-01-01	0/0	0/0	0/0	0/0	0/0	0/0	0/0	0/0	0/0	0/0	0/0	0/0	0/0	0/0	0/0	2022-01-01	0/0	0/0	0/0	0/0	0/0	0/0	0/0	0/0	0/0	0/0	0/0
1	6096873	Chr1_6096873	G	C	1/0	2022-01-01	2022-01-01	0/0	0/0	0/0	0/0	0/0	0/0	0/0	0/0	0/0	2022-01-01	0/0	0/0	0/0	0/0	2022-01-01	0/0	0/0	0/0	0/0	0/0	0/0	0/0	0/0	0/0	0/0	0/0	0/0	0/0	0/0	0/0	2022-01-01	0/0	0/0	0/0	0/0	0/0	0/0	0/0	0/0	0/0	0/0	0/0
1	6097662	Chr1_6097662	C	T	1/0	2022-01-01	2022-01-01	0/0	0/0	0/0	0/0	0/0	0/0	0/0	0/0	0/0	2022-01-01	0/0	0/0	0/0	0/0	2022-01-01	0/0	0/0	0/0	0/0	0/0	0/0	0/0	0/0	0/0	0/0	0/0	0/0	0/0	0/0	0/0	2022-01-01	0/0	0/0	0/0	0/0	0/0	0/0	0/0	0/0	0/0	0/0	0/0
1	6110220	Chr1_6110220	C	T	1/0	2022-01-01	2022-01-01	0/0	0/0	0/0	0/0	0/0	0/0	0/0	0/0	0/0	2022-01-01	0/0	0/0	0/0	0/0	2022-01-01	1/0	0/0	0/0	0/0	0/0	0/0	0/0	0/0	0/0	0/0	0/0	0/0	0/0	0/0	0/0	2022-01-01	./.	0/0	0/0	0/0	0/0	0/0	0/0	0/0	1/0	0/0	0/0
1	6126957	Chr1_6126957	C	G	1/0	2022-01-01	2022-01-01	0/0	0/0	0/0	0/0	0/0	0/0	0/0	0/0	0/0	2022-01-01	0/0	0/0	0/0	0/0	2022-01-01	0/0	0/0	0/0	0/0	0/0	0/0	0/0	0/0	0/0	0/0	0/0	0/0	0/0	0/0	0/0	2022-01-01	0/0	0/0	0/0	0/0	0/0	0/0	0/0	0/0	0/0	0/0	0/0
1	6129732	Chr1_6129732	G	A	0/0	0/0	0/0	0/0	2022-01-01	2022-01-01	0/0	2022-01-01	2022-01-01	0/0	0/0	0/0	0/0	2022-01-01	0/0	0/0	0/0	0/0	2022-01-01	2022-01-01	2022-01-01	2022-01-01	2022-01-01	0/0	2022-01-01	0/0	0/0	2022-01-01	0/0	2022-01-01	2022-01-01	2022-01-01	2022-01-01	0/0	0/0	0/0	2022-01-01	0/0	2022-01-01	0/0	2022-01-01	0/0	2022-01-01	2022-01-01	0/0
1	6144742	Chr1_6144742	G	A	0/0	0/0	0/0	0/0	0/0	0/0	0/0	0/0	0/0	0/0	2022-01-01	0/0	0/0	2022-01-01	0/0	0/0	2022-01-01	0/0	0/0	0/0	2022-01-01	2022-01-01	2022-01-01	0/0	2022-01-01	0/0	0/0	2022-01-01	0/0	2022-01-01	2022-01-01	2022-01-01	2022-01-01	0/0	0/0	0/0	2022-01-01	0/0	2022-01-01	0/0	2022-01-01	0/0	2022-01-01	2022-01-01	0/0
1	6148883	Chr1_6148883	T	G	1/0	2022-01-01	2022-01-01	0/0	0/0	0/0	0/0	0/0	0/0	0/0	0/0	0/0	2022-01-01	0/0	0/0	0/0	0/0	2022-01-01	0/0	0/0	0/0	0/0	0/0	0/0	0/0	0/0	0/0	0/0	0/0	0/0	0/0	0/0	0/0	2022-01-01	0/0	0/0	0/0	0/0	0/0	0/0	0/0	0/0	0/0	0/0	0/0
1	6150193	Chr1_6150193	A	G	0/0	0/0	0/0	2022-01-01	2022-01-01	2022-01-01	2022-01-01	2022-01-01	2022-01-01	2022-01-01	2022-01-01	2022-01-01	0/0	2022-01-01	0/0	2022-01-01	2022-01-01	0/0	2022-01-01	2022-01-01	2022-01-01	2022-01-01	2022-01-01	2022-01-01	2022-01-01	2022-01-01	2022-01-01	2022-01-01	2022-01-01	./.	2022-01-01	2022-01-01	2022-01-01	0/0	2022-01-01	2022-01-01	2022-01-01	2022-01-01	2022-01-01	2022-01-01	2022-01-01	2022-01-01	2022-01-01	2022-01-01	2022-01-01
1	6150925	Chr1_6150925	A	C	0/0	0/0	0/0	2022-01-01	2022-01-01	2022-01-01	2022-01-01	2022-01-01	2022-01-01	2022-01-01	2022-01-01	2022-01-01	0/0	2022-01-01	0/0	2022-01-01	2022-01-01	0/0	2022-01-01	2022-01-01	2022-01-01	2022-01-01	2022-01-01	2022-01-01	2022-01-01	2022-01-01	2022-01-01	2022-01-01	2022-01-01	2022-01-01	2022-01-01	2022-01-01	2022-01-01	0/0	2022-01-01	2022-01-01	2022-01-01	2022-01-01	2022-01-01	2022-01-01	2022-01-01	2022-01-01	2022-01-01	2022-01-01	2022-01-01
1	6151098	Chr1_6151098	G	A	0/0	0/0	0/0	2022-01-01	2022-01-01	2022-01-01	2022-01-01	2022-01-01	2022-01-01	2022-01-01	2022-01-01	2022-01-01	0/0	2022-01-01	0/0	2022-01-01	2022-01-01	0/0	2022-01-01	2022-01-01	2022-01-01	2022-01-01	2022-01-01	2022-01-01	2022-01-01	2022-01-01	2022-01-01	2022-01-01	2022-01-01	2022-01-01	2022-01-01	2022-01-01	2022-01-01	0/0	2022-01-01	2022-01-01	2022-01-01	2022-01-01	2022-01-01	2022-01-01	2022-01-01	2022-01-01	2022-01-01	2022-01-01	2022-01-01
1	6154070	Chr1_6154070	C	T	2022-01-01	2022-01-01	2022-01-01	0/0	0/0	0/0	0/0	0/0	0/0	0/0	0/0	0/0	2022-01-01	0/0	0/0	0/0	0/0	2022-01-01	0/0	0/0	0/0	0/0	0/0	0/0	0/0	0/0	0/0	0/0	0/0	0/0	0/0	0/0	0/0	2022-01-01	0/0	0/0	0/0	0/0	0/0	0/0	0/0	0/0	0/0	0/0	0/0
1	6180136	Chr1_6180136	A	T	0/0	0/0	0/0	0/0	0/0	0/0	0/0	0/0	0/0	0/0	0/0	0/0	0/0	2022-01-01	0/0	0/0	0/0	0/0	0/0	0/0	2022-01-01	2022-01-01	2022-01-01	0/0	2022-01-01	0/0	0/0	2022-01-01	0/0	2022-01-01	2022-01-01	2022-01-01	2022-01-01	0/0	0/0	0/0	2022-01-01	0/0	2022-01-01	0/0	2022-01-01	0/0	2022-01-01	2022-01-01	0/0
1	6181990	Chr1_6181990	T	G	1/0	2022-01-01	2022-01-01	0/0	0/0	0/0	0/0	0/0	0/0	0/0	0/0	0/0	2022-01-01	0/0	0/0	0/0	0/0	2022-01-01	0/0	0/0	0/0	0/0	0/0	0/0	0/0	0/0	0/0	0/0	0/0	0/0	0/0	0/0	0/0	2022-01-01	0/0	0/0	0/0	0/0	0/0	0/0	0/0	0/0	0/0	0/0	0/0
1	6183300	Chr1_6183300	T	G	1/0	2022-01-01	2022-01-01	0/0	0/0	0/0	0/0	0/0	0/0	0/0	0/0	0/0	2022-01-01	0/0	0/0	0/0	0/0	2022-01-01	0/0	0/0	0/0	0/0	0/0	0/0	0/0	0/0	0/0	0/0	0/0	0/0	0/0	0/0	0/0	2022-01-01	0/0	0/0	0/0	0/0	0/0	0/0	0/0	0/0	0/0	0/0	0/0
1	6187321	Chr1_6187321	G	T	0/0	0/0	0/0	2022-01-01	2022-01-01	2022-01-01	2022-01-01	2022-01-01	2022-01-01	2022-01-01	2022-01-01	2022-01-01	0/0	2022-01-01	0/0	2022-01-01	2022-01-01	0/0	2022-01-01	2022-01-01	2022-01-01	2022-01-01	2022-01-01	2022-01-01	2022-01-01	2022-01-01	2022-01-01	2022-01-01	2022-01-01	2022-01-01	2022-01-01	2022-01-01	2022-01-01	0/0	2022-01-01	2022-01-01	2022-01-01	2022-01-01	2022-01-01	2022-01-01	2022-01-01	2022-01-01	2022-01-01	2022-01-01	2022-01-01
1	6190279	Chr1_6190279	G	A	1/0	2022-01-01	2022-01-01	0/0	0/0	0/0	0/0	0/0	0/0	2022-01-01	0/0	0/0	2022-01-01	0/0	0/0	0/0	0/0	0/0	0/0	0/0	0/0	0/0	0/0	0/0	0/0	0/0	0/0	0/0	0/0	0/0	0/0	0/0	0/0	2022-01-01	0/0	0/0	0/0	0/0	0/0	0/0	0/0	0/0	0/0	0/0	0/0
1	6198335	Chr1_6198335	G	A	2022-01-01	2022-01-01	2022-01-01	2022-01-01	0/0	0/0	0/0	0/0	0/0	0/0	0/0	0/0	2022-01-01	0/0	0/0	0/0	0/0	2022-01-01	0/0	0/0	0/0	0/0	0/0	0/0	0/0	0/0	0/0	0/0	0/0	0/0	0/0	0/0	0/0	2022-01-01	0/0	2022-01-01	0/0	0/0	0/0	2022-01-01	0/0	0/0	0/0	0/0	0/0
1	6203744	Chr1_6203744	G	A	0/0	0/0	0/0	0/0	2022-01-01	2022-01-01	2022-01-01	2022-01-01	2022-01-01	2022-01-01	2022-01-01	2022-01-01	0/0	2022-01-01	0/0	2022-01-01	2022-01-01	0/0	2022-01-01	2022-01-01	2022-01-01	2022-01-01	2022-01-01	2022-01-01	2022-01-01	2022-01-01	2022-01-01	2022-01-01	2022-01-01	2022-01-01	2022-01-01	2022-01-01	2022-01-01	0/0	2022-01-01	0/0	2022-01-01	2022-01-01	2022-01-01	0/0	2022-01-01	2022-01-01	2022-01-01	2022-01-01	2022-01-01
1	6213563	Chr1_6213563	T	C	2022-01-01	2022-01-01	2022-01-01	2022-01-01	0/0	0/0	0/0	0/0	0/0	0/0	0/0	0/0	2022-01-01	0/0	0/0	0/0	0/0	./.	0/0	0/0	0/0	0/0	0/0	0/0	0/0	0/0	0/0	0/0	0/0	0/0	0/0	0/0	0/0	2022-01-01	0/0	2022-01-01	0/0	0/0	0/0	2022-01-01	0/0	0/0	0/0	0/0	0/0
1	6215214	Chr1_6215214	G	A	1/0	2022-01-01	2022-01-01	0/0	0/0	0/0	0/0	0/0	0/0	0/0	0/0	0/0	2022-01-01	0/0	0/0	0/0	0/0	2022-01-01	0/0	0/0	0/0	0/0	0/0	0/0	0/0	0/0	0/0	0/0	0/0	0/0	0/0	0/0	0/0	2022-01-01	0/0	0/0	0/0	0/0	0/0	0/0	0/0	0/0	0/0	0/0	0/0
1	6221155	Chr1_6221155	A	G	0/0	2022-01-01	0/0	0/0	2022-01-01	2022-01-01	2022-01-01	2022-01-01	2022-01-01	2022-01-01	2022-01-01	2022-01-01	0/0	2022-01-01	0/0	2022-01-01	2022-01-01	0/0	2022-01-01	2022-01-01	2022-01-01	2022-01-01	2022-01-01	2022-01-01	2022-01-01	2022-01-01	2022-01-01	2022-01-01	2022-01-01	2022-01-01	2022-01-01	2022-01-01	2022-01-01	2022-01-01	2022-01-01	0/0	2022-01-01	2022-01-01	2022-01-01	0/0	2022-01-01	2022-01-01	2022-01-01	2022-01-01	2022-01-01
1	6224858	Chr1_6224858	T	G	0/0	0/0	0/0	0/0	0/0	2022-01-01	0/0	2022-01-01	2022-01-01	0/0	0/0	0/0	0/0	2022-01-01	0/0	0/0	0/1	0/0	2022-01-01	2022-01-01	2022-01-01	2022-01-01	2022-01-01	0/0	2022-01-01	0/0	0/0	2022-01-01	2022-01-01	2022-01-01	2022-01-01	2022-01-01	2022-01-01	0/0	0/0	0/0	2022-01-01	0/0	2022-01-01	0/0	2022-01-01	0/0	2022-01-01	2022-01-01	0/0
1	6225492	Chr1_6225492	G	T	0/0	0/0	0/0	0/0	0/0	0/0	0/0	0/0	0/0	0/0	0/0	0/0	0/0	2022-01-01	0/0	0/0	0/0	0/0	0/0	0/0	2022-01-01	2022-01-01	2022-01-01	0/0	2022-01-01	0/0	0/0	2022-01-01	0/0	2022-01-01	2022-01-01	2022-01-01	2022-01-01	0/0	0/0	0/0	2022-01-01	0/0	2022-01-01	0/0	2022-01-01	0/0	2022-01-01	2022-01-01	0/0
1	6227698	Chr1_6227698	G	A	0/0	0/1	0/0	0/0	2022-01-01	2022-01-01	2022-01-01	2022-01-01	2022-01-01	2022-01-01	2022-01-01	2022-01-01	0/0	2022-01-01	0/0	2022-01-01	2022-01-01	2022-01-01	2022-01-01	2022-01-01	2022-01-01	2022-01-01	2022-01-01	2022-01-01	2022-01-01	2022-01-01	2022-01-01	2022-01-01	2022-01-01	2022-01-01	2022-01-01	2022-01-01	2022-01-01	2022-01-01	2022-01-01	0/0	2022-01-01	2022-01-01	2022-01-01	0/0	2022-01-01	2022-01-01	2022-01-01	2022-01-01	2022-01-01
1	6232306	Chr1_6232306	A	T	0/0	2022-01-01	0/0	0/0	2022-01-01	2022-01-01	2022-01-01	2022-01-01	2022-01-01	2022-01-01	2022-01-01	2022-01-01	0/0	2022-01-01	0/0	2022-01-01	2022-01-01	0/0	2022-01-01	2022-01-01	2022-01-01	2022-01-01	2022-01-01	2022-01-01	2022-01-01	2022-01-01	2022-01-01	2022-01-01	2022-01-01	2022-01-01	2022-01-01	2022-01-01	2022-01-01	2022-01-01	2022-01-01	0/0	2022-01-01	2022-01-01	2022-01-01	0/0	2022-01-01	2022-01-01	2022-01-01	2022-01-01	2022-01-01
1	6232813	Chr1_6232813	T	C	0/0	0/1	0/0	0/0	2022-01-01	2022-01-01	2022-01-01	2022-01-01	2022-01-01	2022-01-01	2022-01-01	2022-01-01	0/1	2022-01-01	0/0	2022-01-01	2022-01-01	0/0	2022-01-01	2022-01-01	2022-01-01	2022-01-01	2022-01-01	2022-01-01	2022-01-01	2022-01-01	2022-01-01	2022-01-01	2022-01-01	2022-01-01	2022-01-01	2022-01-01	2022-01-01	2022-01-01	2022-01-01	0/0	2022-01-01	2022-01-01	2022-01-01	0/0	2022-01-01	2022-01-01	2022-01-01	2022-01-01	2022-01-01
1	6232860	Chr1_6232860	T	A	2022-01-01	1/0	2022-01-01	2022-01-01	0/0	0/0	0/0	0/0	0/0	0/0	0/0	0/0	1/0	0/0	0/0	0/0	0/0	2022-01-01	0/0	0/0	0/0	0/0	0/0	0/0	0/0	0/0	0/0	0/0	0/0	0/0	0/0	0/0	0/0	0/0	0/0	2022-01-01	0/0	0/0	0/0	2022-01-01	0/0	0/0	0/0	0/0	0/0
1	6233759	Chr1_6233759	A	G	2022-01-01	1/0	2022-01-01	2022-01-01	0/0	0/0	0/0	0/0	0/0	0/0	0/0	0/0	2022-01-01	0/0	0/0	0/0	0/0	0/0	0/0	0/0	0/0	0/0	0/0	0/0	0/0	0/0	0/0	0/0	0/0	0/0	0/0	0/0	0/0	0/0	0/0	2022-01-01	0/0	0/0	0/0	2022-01-01	0/0	0/0	0/0	0/0	0/0
1	6235018	Chr1_6235018	G	A	1/0	1/0	2022-01-01	2022-01-01	0/0	0/0	0/0	0/0	0/0	0/0	0/0	0/0	2022-01-01	0/0	0/0	0/0	0/0	0/0	0/0	0/0	0/0	0/0	0/0	0/0	0/0	0/0	0/0	0/0	0/0	0/0	0/0	0/0	0/0	0/0	0/0	2022-01-01	0/0	0/0	0/0	2022-01-01	0/0	0/0	0/0	0/0	0/0
1	6235063	Chr1_6235063	T	C	0/0	0/1	0/0	0/0	2022-01-01	2022-01-01	2022-01-01	2022-01-01	2022-01-01	2022-01-01	2022-01-01	2022-01-01	0/0	2022-01-01	0/0	2022-01-01	2022-01-01	2022-01-01	2022-01-01	2022-01-01	2022-01-01	2022-01-01	2022-01-01	2022-01-01	2022-01-01	2022-01-01	2022-01-01	2022-01-01	2022-01-01	2022-01-01	2022-01-01	2022-01-01	2022-01-01	2022-01-01	2022-01-01	0/0	2022-01-01	2022-01-01	2022-01-01	0/0	2022-01-01	2022-01-01	2022-01-01	2022-01-01	2022-01-01
1	6243431	Chr1_6243431	A	C	0/0	0/1	0/0	0/0	2022-01-01	2022-01-01	2022-01-01	2022-01-01	2022-01-01	2022-01-01	2022-01-01	2022-01-01	0/0	2022-01-01	0/0	2022-01-01	2022-01-01	0/0	2022-01-01	2022-01-01	2022-01-01	2022-01-01	2022-01-01	2022-01-01	2022-01-01	2022-01-01	2022-01-01	2022-01-01	2022-01-01	2022-01-01	2022-01-01	2022-01-01	2022-01-01	2022-01-01	2022-01-01	0/0	2022-01-01	2022-01-01	2022-01-01	0/0	2022-01-01	2022-01-01	2022-01-01	2022-01-01	2022-01-01
1	6260017	Chr1_6260017	C	T	1/0	1/0	2022-01-01	2022-01-01	0/0	0/0	0/0	0/0	0/0	0/0	0/0	0/0	2022-01-01	0/0	0/0	0/0	0/0	2022-01-01	0/0	0/0	0/0	0/0	0/0	0/0	0/0	0/0	0/0	0/0	0/0	0/0	0/0	0/0	0/0	0/0	0/0	2022-01-01	0/0	0/0	0/0	2022-01-01	0/0	0/0	0/0	0/0	0/0
1	6264897	Chr1_6264897	T	A	0/0	0/1	0/0	0/0	2022-01-01	2022-01-01	2022-01-01	2022-01-01	2022-01-01	2022-01-01	2022-01-01	2022-01-01	0/0	2022-01-01	0/0	2022-01-01	2022-01-01	0/0	2022-01-01	2022-01-01	2022-01-01	2022-01-01	2022-01-01	2022-01-01	2022-01-01	2022-01-01	2022-01-01	2022-01-01	2022-01-01	2022-01-01	2022-01-01	2022-01-01	2022-01-01	2022-01-01	2022-01-01	0/0	2022-01-01	2022-01-01	2022-01-01	0/0	2022-01-01	2022-01-01	2022-01-01	2022-01-01	2022-01-01
1	6272301	Chr1_6272301	C	T	1/0	0/0	2022-01-01	2022-01-01	0/0	0/0	0/0	0/0	0/0	0/0	0/0	0/0	2022-01-01	0/0	0/0	0/0	0/0	2022-01-01	0/0	0/0	0/0	0/0	0/0	0/0	0/0	0/0	0/0	0/0	0/0	0/0	0/0	0/0	0/0	0/0	0/0	2022-01-01	0/0	0/0	0/0	2022-01-01	0/0	0/0	0/0	0/0	0/0
1	6285349	Chr1_6285349	T	C	0/0	0/1	0/0	0/0	2022-01-01	2022-01-01	2022-01-01	2022-01-01	2022-01-01	2022-01-01	2022-01-01	2022-01-01	0/0	2022-01-01	0/0	2022-01-01	2022-01-01	2022-01-01	2022-01-01	2022-01-01	2022-01-01	2022-01-01	2022-01-01	2022-01-01	2022-01-01	2022-01-01	2022-01-01	2022-01-01	2022-01-01	2022-01-01	2022-01-01	2022-01-01	2022-01-01	2022-01-01	2022-01-01	0/0	2022-01-01	2022-01-01	2022-01-01	0/0	2022-01-01	2022-01-01	2022-01-01	2022-01-01	2022-01-01
1	6298871	Chr1_6298871	C	T	0/0	2022-01-01	0/0	0/0	2022-01-01	2022-01-01	2022-01-01	2022-01-01	2022-01-01	2022-01-01	2022-01-01	2022-01-01	0/0	2022-01-01	0/0	2022-01-01	2022-01-01	0/0	2022-01-01	2022-01-01	2022-01-01	2022-01-01	2022-01-01	2022-01-01	2022-01-01	2022-01-01	2022-01-01	2022-01-01	2022-01-01	2022-01-01	2022-01-01	2022-01-01	2022-01-01	2022-01-01	2022-01-01	0/0	2022-01-01	2022-01-01	2022-01-01	0/0	2022-01-01	2022-01-01	2022-01-01	2022-01-01	2022-01-01
1	6318261	Chr1_6318261	C	T	0/0	0/1	0/0	0/0	0/1	2022-01-01	2022-01-01	2022-01-01	2022-01-01	2022-01-01	2022-01-01	2022-01-01	0/0	2022-01-01	0/0	2022-01-01	2022-01-01	2022-01-01	2022-01-01	2022-01-01	2022-01-01	2022-01-01	2022-01-01	2022-01-01	2022-01-01	2022-01-01	2022-01-01	2022-01-01	2022-01-01	2022-01-01	2022-01-01	2022-01-01	2022-01-01	2022-01-01	2022-01-01	0/0	2022-01-01	2022-01-01	2022-01-01	0/0	2022-01-01	2022-01-01	2022-01-01	2022-01-01	2022-01-01
1	6330487	Chr1_6330487	C	T	2022-01-01	2022-01-01	2022-01-01	0/0	0/0	0/0	0/0	0/0	0/0	0/0	0/0	0/0	2022-01-01	0/0	0/0	0/0	0/0	2022-01-01	0/0	0/0	0/0	0/0	0/0	0/0	0/0	0/0	0/0	0/0	0/0	0/0	0/0	0/0	0/0	0/0	0/0	0/0	0/0	0/0	0/0	0/0	0/0	0/0	0/0	0/0	0/0
1	6337377	Chr1_6337377	G	A	1/0	2022-01-01	2022-01-01	2022-01-01	0/0	0/0	0/0	0/0	0/0	0/0	0/0	0/0	2022-01-01	0/0	0/0	0/0	0/0	2022-01-01	0/0	0/0	0/0	0/0	0/0	0/0	0/0	0/0	0/0	0/0	0/0	0/0	0/0	0/0	0/0	0/0	0/0	2022-01-01	0/0	0/0	0/0	2022-01-01	0/0	0/0	0/0	0/0	0/0
1	6341312	Chr1_6341312	C	G	0/0	0/0	0/0	0/0	0/0	0/0	0/0	0/0	0/0	0/0	0/0	0/0	0/0	2022-01-01	0/0	0/0	0/0	0/0	0/0	0/0	0/0	2022-01-01	2022-01-01	0/0	0/0	0/0	0/0	2022-01-01	0/0	2022-01-01	2022-01-01	2022-01-01	2022-01-01	0/0	0/0	0/0	2022-01-01	0/0	2022-01-01	0/0	2022-01-01	0/0	2022-01-01	2022-01-01	0/0
1	6344374	Chr1_6344374	A	G	0/0	0/0	./.	0/0	2022-01-01	2022-01-01	2022-01-01	2022-01-01	0/0	2022-01-01	2022-01-01	2022-01-01	./.	0/0	0/0	2022-01-01	1/0	0/0	2022-01-01	2022-01-01	2022-01-01	0/0	0/0	2022-01-01	2022-01-01	2022-01-01	2022-01-01	0/0	2022-01-01	0/0	0/0	0/0	0/0	0/0	2022-01-01	0/0	0/0	2022-01-01	0/0	0/0	0/0	2022-01-01	0/0	0/0	2022-01-01
1	6348729	Chr1_6348729	T	C	0/0	0/1	0/0	0/0	2022-01-01	2022-01-01	2022-01-01	2022-01-01	2022-01-01	2022-01-01	2022-01-01	2022-01-01	0/0	2022-01-01	0/0	2022-01-01	2022-01-01	0/0	2022-01-01	2022-01-01	2022-01-01	2022-01-01	2022-01-01	2022-01-01	2022-01-01	2022-01-01	2022-01-01	2022-01-01	2022-01-01	2022-01-01	2022-01-01	2022-01-01	2022-01-01	2022-01-01	2022-01-01	0/0	2022-01-01	2022-01-01	2022-01-01	0/0	2022-01-01	2022-01-01	2022-01-01	2022-01-01	2022-01-01
1	6349612	Chr1_6349612	T	C	1/0	0/0	0/0	2022-01-01	0/0	0/0	0/0	0/0	0/0	0/0	0/0	0/0	0/0	0/0	2022-01-01	0/0	0/0	2022-01-01	0/0	0/0	0/0	0/0	0/0	0/0	0/0	0/0	0/0	0/0	0/0	0/0	0/0	0/0	0/0	0/0	0/0	2022-01-01	0/0	0/0	0/0	2022-01-01	0/0	0/0	0/0	0/0	0/0
1	6354728	Chr1_6354728	C	T	0/0	0/1	0/0	0/0	2022-01-01	2022-01-01	2022-01-01	2022-01-01	2022-01-01	2022-01-01	2022-01-01	2022-01-01	0/0	2022-01-01	0/0	2022-01-01	2022-01-01	2022-01-01	2022-01-01	2022-01-01	2022-01-01	2022-01-01	2022-01-01	2022-01-01	2022-01-01	2022-01-01	2022-01-01	2022-01-01	2022-01-01	2022-01-01	2022-01-01	2022-01-01	2022-01-01	2022-01-01	2022-01-01	0/0	2022-01-01	2022-01-01	2022-01-01	0/0	2022-01-01	2022-01-01	2022-01-01	2022-01-01	2022-01-01
1	6361736	Chr1_6361736	G	A	0/0	0/0	0/0	0/0	2022-01-01	2022-01-01	0/0	2022-01-01	0/0	0/0	2022-01-01	0/0	0/0	0/0	0/0	1/0	1/0	0/0	2022-01-01	2022-01-01	0/0	0/0	0/0	0/0	2022-01-01	0/0	0/0	0/0	2022-01-01	0/0	0/0	0/0	0/0	0/0	0/0	0/0	0/0	0/0	0/0	0/0	0/0	0/0	0/0	0/0	0/0
1	6371413	Chr1_6371413	A	G	1/0	1/0	2022-01-01	2022-01-01	./.	0/0	0/0	0/0	0/0	0/0	0/0	0/0	2022-01-01	0/0	0/0	0/0	0/0	2022-01-01	./.	0/0	0/0	0/0	0/0	0/0	0/0	0/0	0/0	0/0	0/0	0/0	0/0	0/0	0/0	0/0	0/0	2022-01-01	0/0	0/0	0/0	2022-01-01	0/0	0/0	0/0	0/0	0/0
1	6395816	Chr1_6395816	T	C	1/0	1/0	2022-01-01	2022-01-01	0/0	0/0	0/0	0/0	0/0	0/0	0/0	0/0	2022-01-01	0/0	0/0	0/0	0/0	2022-01-01	0/0	0/0	0/0	0/0	0/0	0/0	0/0	0/0	0/0	0/0	0/0	0/0	0/0	0/0	0/0	0/0	0/0	2022-01-01	0/0	0/0	0/0	2022-01-01	0/0	0/0	0/0	0/0	0/0
1	6397009	Chr1_6397009	C	G	1/0	1/0	2022-01-01	2022-01-01	0/0	0/0	0/0	0/0	0/0	0/0	0/0	0/0	2022-01-01	0/0	0/0	0/0	0/0	2022-01-01	0/0	0/0	0/0	0/0	0/0	0/0	0/0	0/0	0/0	0/0	0/0	0/0	0/0	0/0	0/0	0/0	0/0	2022-01-01	0/0	0/0	0/0	2022-01-01	0/0	0/0	0/0	0/0	0/0
1	6397935	Chr1_6397935	G	A	1/0	0/0	2022-01-01	2022-01-01	0/0	0/0	0/0	0/0	0/0	0/0	0/0	0/0	2022-01-01	0/0	0/0	0/0	0/0	2022-01-01	0/0	0/0	0/0	0/0	0/0	0/0	0/0	0/0	0/0	0/0	0/0	0/0	0/0	0/0	0/0	0/0	0/0	2022-01-01	0/0	0/0	0/0	2022-01-01	0/0	0/0	0/0	0/0	0/0
1	6416996	Chr1_6416996	A	G	0/0	0/0	0/0	2022-01-01	0/0	0/0	0/0	0/0	0/0	0/0	0/0	0/0	0/0	0/0	0/0	0/0	0/0	2022-01-01	0/0	0/0	0/0	0/0	0/0	0/0	0/0	0/0	0/0	0/0	0/0	0/0	0/0	0/0	0/0	0/0	0/0	2022-01-01	0/0	0/0	0/0	2022-01-01	0/0	0/0	0/0	0/0	0/0
1	6442630	Chr1_6442630	G	A	2022-01-01	2022-01-01	2022-01-01	0/0	2022-01-01	2022-01-01	2022-01-01	2022-01-01	2022-01-01	2022-01-01	2022-01-01	2022-01-01	2022-01-01	2022-01-01	0/0	2022-01-01	2022-01-01	0/0	2022-01-01	2022-01-01	2022-01-01	2022-01-01	2022-01-01	2022-01-01	2022-01-01	2022-01-01	2022-01-01	2022-01-01	2022-01-01	2022-01-01	2022-01-01	2022-01-01	2022-01-01	2022-01-01	2022-01-01	0/0	2022-01-01	2022-01-01	2022-01-01	0/0	2022-01-01	2022-01-01	2022-01-01	2022-01-01	2022-01-01
1	6459394	Chr1_6459394	C	T	0/1	2022-01-01	2022-01-01	0/0	2022-01-01	2022-01-01	2022-01-01	2022-01-01	2022-01-01	2022-01-01	2022-01-01	2022-01-01	2022-01-01	2022-01-01	0/0	2022-01-01	2022-01-01	0/0	2022-01-01	2022-01-01	2022-01-01	2022-01-01	2022-01-01	2022-01-01	2022-01-01	2022-01-01	2022-01-01	2022-01-01	2022-01-01	2022-01-01	2022-01-01	2022-01-01	2022-01-01	2022-01-01	2022-01-01	0/0	2022-01-01	2022-01-01	2022-01-01	0/0	2022-01-01	2022-01-01	2022-01-01	2022-01-01	2022-01-01
1	6462241	Chr1_6462241	T	C	0/1	2022-01-01	2022-01-01	0/0	2022-01-01	2022-01-01	2022-01-01	2022-01-01	2022-01-01	2022-01-01	2022-01-01	2022-01-01	2022-01-01	2022-01-01	0/0	2022-01-01	2022-01-01	0/0	2022-01-01	2022-01-01	2022-01-01	2022-01-01	2022-01-01	2022-01-01	2022-01-01	2022-01-01	2022-01-01	2022-01-01	2022-01-01	2022-01-01	2022-01-01	2022-01-01	2022-01-01	2022-01-01	2022-01-01	0/0	2022-01-01	2022-01-01	2022-01-01	0/0	2022-01-01	2022-01-01	2022-01-01	2022-01-01	2022-01-01
1	6469456	Chr1_6469456	A	G	0/1	2022-01-01	2022-01-01	0/0	2022-01-01	2022-01-01	2022-01-01	2022-01-01	2022-01-01	0/0	2022-01-01	2022-01-01	2022-01-01	2022-01-01	0/0	0/1	2022-01-01	0/0	2022-01-01	2022-01-01	2022-01-01	2022-01-01	2022-01-01	2022-01-01	2022-01-01	2022-01-01	2022-01-01	2022-01-01	2022-01-01	2022-01-01	2022-01-01	2022-01-01	2022-01-01	2022-01-01	2022-01-01	0/0	2022-01-01	2022-01-01	2022-01-01	0/0	2022-01-01	2022-01-01	2022-01-01	2022-01-01	2022-01-01
1	6500650	Chr1_6500650	A	G	2022-01-01	2022-01-01	2022-01-01	0/0	2022-01-01	2022-01-01	2022-01-01	2022-01-01	2022-01-01	2022-01-01	2022-01-01	2022-01-01	2022-01-01	2022-01-01	0/0	2022-01-01	2022-01-01	2022-01-01	2022-01-01	2022-01-01	2022-01-01	2022-01-01	2022-01-01	2022-01-01	2022-01-01	2022-01-01	2022-01-01	2022-01-01	2022-01-01	2022-01-01	2022-01-01	2022-01-01	2022-01-01	2022-01-01	2022-01-01	0/0	2022-01-01	2022-01-01	2022-01-01	0/0	2022-01-01	2022-01-01	2022-01-01	2022-01-01	2022-01-01
1	6539376	Chr1_6539376	T	C	0/1	2022-01-01	2022-01-01	0/0	2022-01-01	2022-01-01	2022-01-01	2022-01-01	2022-01-01	2022-01-01	2022-01-01	2022-01-01	2022-01-01	2022-01-01	0/0	2022-01-01	2022-01-01	2022-01-01	2022-01-01	2022-01-01	2022-01-01	2022-01-01	2022-01-01	2022-01-01	2022-01-01	2022-01-01	2022-01-01	2022-01-01	2022-01-01	2022-01-01	2022-01-01	2022-01-01	2022-01-01	2022-01-01	2022-01-01	0/0	2022-01-01	2022-01-01	2022-01-01	0/0	2022-01-01	2022-01-01	2022-01-01	2022-01-01	2022-01-01
1	6540518	Chr1_6540518	C	T	0/0	0/0	0/0	0/0	0/0	0/0	0/0	0/0	0/0	0/0	0/0	0/0	0/0	2022-01-01	0/0	0/0	0/0	0/0	0/0	0/0	0/0	2022-01-01	2022-01-01	0/0	0/0	0/0	0/0	2022-01-01	0/0	2022-01-01	2022-01-01	2022-01-01	2022-01-01	2022-01-01	0/0	0/0	2022-01-01	0/0	2022-01-01	0/0	2022-01-01	0/0	2022-01-01	2022-01-01	0/0
1	6545360	Chr1_6545360	A	T	0/1	0/1	2022-01-01	0/0	2022-01-01	2022-01-01	2022-01-01	2022-01-01	2022-01-01	2022-01-01	2022-01-01	2022-01-01	2022-01-01	2022-01-01	0/0	2022-01-01	2022-01-01	2022-01-01	2022-01-01	2022-01-01	2022-01-01	2022-01-01	2022-01-01	2022-01-01	2022-01-01	2022-01-01	2022-01-01	2022-01-01	2022-01-01	2022-01-01	2022-01-01	2022-01-01	2022-01-01	2022-01-01	2022-01-01	0/0	2022-01-01	2022-01-01	2022-01-01	0/0	2022-01-01	2022-01-01	2022-01-01	2022-01-01	2022-01-01
1	6588843	Chr1_6588843	G	A	2022-01-01	0/1	2022-01-01	0/0	2022-01-01	2022-01-01	2022-01-01	2022-01-01	2022-01-01	2022-01-01	2022-01-01	2022-01-01	2022-01-01	2022-01-01	0/0	2022-01-01	2022-01-01	2022-01-01	2022-01-01	2022-01-01	2022-01-01	2022-01-01	2022-01-01	2022-01-01	2022-01-01	2022-01-01	2022-01-01	2022-01-01	2022-01-01	2022-01-01	2022-01-01	2022-01-01	2022-01-01	2022-01-01	2022-01-01	0/0	2022-01-01	2022-01-01	2022-01-01	0/0	2022-01-01	2022-01-01	2022-01-01	2022-01-01	2022-01-01
1	6604173	Chr1_6604173	G	A	0/0	0/0	0/0	0/0	2022-01-01	2022-01-01	2022-01-01	2022-01-01	0/0	2022-01-01	2022-01-01	2022-01-01	0/0	2022-01-01	0/0	2022-01-01	2022-01-01	2022-01-01	0/0	2022-01-01	2022-01-01	2022-01-01	2022-01-01	2022-01-01	2022-01-01	2022-01-01	0/0	2022-01-01	2022-01-01	2022-01-01	2022-01-01	2022-01-01	2022-01-01	2022-01-01	2022-01-01	0/0	2022-01-01	2022-01-01	2022-01-01	0/0	2022-01-01	2022-01-01	2022-01-01	2022-01-01	2022-01-01
1	6605685	Chr1_6605685	G	A	0/0	0/0	0/0	0/0	2022-01-01	2022-01-01	2022-01-01	2022-01-01	0/0	2022-01-01	2022-01-01	2022-01-01	0/0	2022-01-01	0/0	2022-01-01	0/1	2022-01-01	0/0	2022-01-01	2022-01-01	2022-01-01	2022-01-01	2022-01-01	2022-01-01	2022-01-01	0/0	2022-01-01	2022-01-01	2022-01-01	2022-01-01	2022-01-01	2022-01-01	2022-01-01	2022-01-01	0/0	2022-01-01	2022-01-01	2022-01-01	0/0	2022-01-01	2022-01-01	2022-01-01	2022-01-01	2022-01-01
1	6609873	Chr1_6609873	A	T	2022-01-01	1/0	2022-01-01	0/0	0/0	0/0	0/0	0/0	2022-01-01	0/0	0/0	0/0	2022-01-01	0/0	2022-01-01	0/0	0/0	0/0	2022-01-01	0/0	0/0	0/0	0/0	0/0	0/0	0/0	2022-01-01	0/0	0/0	0/0	0/0	0/0	0/0	0/0	0/0	0/0	0/0	0/0	0/0	0/0	0/0	0/0	0/0	0/0	0/0
1	6609950	Chr1_6609950	C	T	0/0	0/0	0/0	0/0	2022-01-01	0/0	2022-01-01	2022-01-01	0/0	0/0	0/0	2022-01-01	0/0	2022-01-01	0/0	2022-01-01	0/0	2022-01-01	0/0	0/0	2022-01-01	2022-01-01	2022-01-01	2022-01-01	2022-01-01	2022-01-01	0/0	2022-01-01	2022-01-01	2022-01-01	2022-01-01	2022-01-01	2022-01-01	2022-01-01	2022-01-01	0/0	2022-01-01	2022-01-01	2022-01-01	0/0	2022-01-01	2022-01-01	2022-01-01	2022-01-01	2022-01-01
1	6610613	Chr1_6610613	A	G	0/0	0/0	0/0	0/0	2022-01-01	0/0	0/0	2022-01-01	0/0	0/0	0/0	0/0	0/0	2022-01-01	0/0	0/0	0/0	0/0	0/0	0/0	0/0	2022-01-01	2022-01-01	0/0	2022-01-01	0/0	0/0	2022-01-01	0/0	2022-01-01	2022-01-01	2022-01-01	2022-01-01	2022-01-01	0/0	0/0	2022-01-01	0/0	2022-01-01	0/0	2022-01-01	2022-01-01	2022-01-01	2022-01-01	0/0
1	6626230	Chr1_6626230	T	G	0/0	1/0	2022-01-01	2022-01-01	0/0	2022-01-01	0/0	2022-01-01	0/0	2022-01-01	2022-01-01	0/0	0/0	0/0	0/0	0/0	1/0	0/0	0/0	2022-01-01	0/0	0/0	0/0	0/0	0/0	0/0	0/0	0/0	0/0	0/0	0/0	0/0	0/0	0/0	0/0	2022-01-01	0/0	0/0	0/0	2022-01-01	0/0	0/0	0/0	0/0	0/0
1	6626289	Chr1_6626289	C	T	0/0	1/0	2022-01-01	2022-01-01	0/0	2022-01-01	0/0	2022-01-01	0/0	2022-01-01	2022-01-01	0/0	0/0	0/0	0/0	0/0	1/0	0/0	0/0	2022-01-01	0/0	0/0	0/0	0/0	0/0	0/0	0/0	0/0	0/0	0/0	0/0	0/0	0/0	0/0	0/0	2022-01-01	0/0	0/0	0/0	2022-01-01	0/0	0/0	0/0	0/0	0/0
1	6630778	Chr1_6630778	A	T	0/0	0/1	2022-01-01	2022-01-01	2022-01-01	2022-01-01	0/0	2022-01-01	0/0	2022-01-01	2022-01-01	0/0	0/0	2022-01-01	0/0	0/0	0/1	0/0	0/0	2022-01-01	0/0	2022-01-01	2022-01-01	0/0	2022-01-01	0/0	0/0	2022-01-01	0/0	2022-01-01	2022-01-01	2022-01-01	2022-01-01	2022-01-01	0/0	2022-01-01	2022-01-01	0/0	2022-01-01	2022-01-01	2022-01-01	0/0	2022-01-01	2022-01-01	0/0
1	6632842	Chr1_6632842	C	T	0/0	0/0	0/0	0/0	2022-01-01	2022-01-01	0/0	2022-01-01	0/0	2022-01-01	2022-01-01	0/0	0/0	2022-01-01	0/0	0/0	0/1	0/0	0/0	2022-01-01	0/0	2022-01-01	2022-01-01	0/0	2022-01-01	0/0	0/0	2022-01-01	0/0	2022-01-01	2022-01-01	2022-01-01	2022-01-01	2022-01-01	0/0	0/0	2022-01-01	0/0	2022-01-01	0/0	2022-01-01	0/0	2022-01-01	2022-01-01	0/0
1	6635459	Chr1_6635459	A	T	2022-01-01	1/0	2022-01-01	0/0	0/0	0/0	2022-01-01	0/0	2022-01-01	0/0	0/0	2022-01-01	2022-01-01	0/0	2022-01-01	2022-01-01	1/0	2022-01-01	2022-01-01	0/0	2022-01-01	0/0	0/0	2022-01-01	0/0	2022-01-01	2022-01-01	0/0	2022-01-01	0/0	0/0	0/0	0/0	0/0	2022-01-01	0/0	0/0	2022-01-01	0/0	0/0	0/0	2022-01-01	0/0	0/0	2022-01-01
1	6637297	Chr1_6637297	C	A	2022-01-01	1/0	2022-01-01	0/0	0/0	0/0	0/0	0/0	0/0	0/0	0/0	0/0	2022-01-01	0/0	2022-01-01	0/0	0/0	0/0	2022-01-01	0/0	0/0	0/0	0/0	0/0	0/0	0/0	2022-01-01	0/0	2022-01-01	0/0	0/0	0/0	0/0	0/0	2022-01-01	0/0	0/0	2022-01-01	0/0	0/0	0/0	0/0	0/0	0/0	2022-01-01
1	6638332	Chr1_6638332	G	A	0/0	0/0	0/0	0/0	2022-01-01	0/0	0/0	0/0	0/0	0/0	0/0	0/0	0/0	2022-01-01	0/0	0/0	0/0	0/0	0/0	0/0	0/0	2022-01-01	2022-01-01	0/0	2022-01-01	0/0	0/0	2022-01-01	0/0	2022-01-01	2022-01-01	2022-01-01	2022-01-01	2022-01-01	0/0	0/0	2022-01-01	0/0	2022-01-01	0/0	2022-01-01	0/0	2022-01-01	2022-01-01	0/0
1	6646016	Chr1_6646016	G	A	0/1	0/1	2022-01-01	0/0	2022-01-01	0/1	0/1	0/1	2022-01-01	2022-01-01	0/1	2022-01-01	2022-01-01	2022-01-01	2022-01-01	2022-01-01	2022-01-01	2022-01-01	0/1	2022-01-01	2022-01-01	0/1	2022-01-01	2022-01-01	2022-01-01	2022-01-01	2022-01-01	2022-01-01	2022-01-01	2022-01-01	2022-01-01	2022-01-01	0/1	2022-01-01	0/1	0/0	2022-01-01	2022-01-01	2022-01-01	0/0	2022-01-01	2022-01-01	0/1	2022-01-01	0/1
1	6649656	Chr1_6649656	T	G	1/0	1/0	2022-01-01	2022-01-01	2022-01-01	2022-01-01	0/0	2022-01-01	0/0	2022-01-01	2022-01-01	0/0	0/0	0/0	0/0	0/0	1/0	0/0	0/0	2022-01-01	0/0	0/0	0/0	2022-01-01	0/0	2022-01-01	0/0	0/0	0/0	0/0	0/0	0/0	0/0	0/0	0/0	2022-01-01	0/0	0/0	0/0	2022-01-01	0/0	0/0	0/0	0/0	0/0
1	6661813	Chr1_6661813	C	T	1/0	1/0	0/0	0/0	0/0	0/0	2022-01-01	0/0	2022-01-01	0/0	0/0	2022-01-01	2022-01-01	0/0	2022-01-01	2022-01-01	1/0	2022-01-01	2022-01-01	0/0	2022-01-01	0/0	0/0	0/0	0/0	0/0	2022-01-01	0/0	0/0	0/0	0/0	0/0	0/0	0/0	0/0	0/0	0/0	0/0	0/0	0/0	0/0	2022-01-01	0/0	0/0	0/0
1	6669891	Chr1_6669891	G	A	0/0	0/0	0/0	0/0	2022-01-01	2022-01-01	0/0	2022-01-01	0/0	2022-01-01	2022-01-01	0/0	0/0	2022-01-01	0/0	0/0	2022-01-01	0/0	0/0	2022-01-01	0/0	2022-01-01	2022-01-01	2022-01-01	2022-01-01	2022-01-01	0/0	2022-01-01	2022-01-01	2022-01-01	2022-01-01	2022-01-01	2022-01-01	2022-01-01	2022-01-01	2022-01-01	2022-01-01	2022-01-01	2022-01-01	2022-01-01	2022-01-01	0/0	2022-01-01	2022-01-01	2022-01-01
1	6670061	Chr1_6670061	G	A	0/0	0/1	2022-01-01	./.	2022-01-01	2022-01-01	0/0	2022-01-01	0/0	2022-01-01	2022-01-01	0/0	./.	2022-01-01	0/0	0/0	0/1	0/0	0/0	2022-01-01	0/0	2022-01-01	2022-01-01	2022-01-01	2022-01-01	2022-01-01	0/0	2022-01-01	2022-01-01	2022-01-01	2022-01-01	2022-01-01	2022-01-01	2022-01-01	2022-01-01	2022-01-01	2022-01-01	2022-01-01	2022-01-01	2022-01-01	2022-01-01	0/0	2022-01-01	2022-01-01	2022-01-01
1	6670350	Chr1_6670350	G	T	1/0	1/0	0/0	0/0	0/0	0/0	2022-01-01	0/0	2022-01-01	0/0	0/0	2022-01-01	0/0	0/0	2022-01-01	2022-01-01	1/0	2022-01-01	2022-01-01	0/0	2022-01-01	0/0	0/0	0/0	0/0	0/0	2022-01-01	0/0	0/0	0/0	0/0	0/0	0/0	0/0	0/0	2022-01-01	0/0	0/0	0/0	2022-01-01	0/0	2022-01-01	0/0	0/0	0/0
1	6679714	Chr1_6679714	G	T	0/0	0/0	0/0	0/0	0/0	0/0	0/0	0/0	0/0	0/0	0/0	0/0	0/0	2022-01-01	0/0	0/0	0/0	0/0	0/0	0/0	0/0	2022-01-01	2022-01-01	0/0	2022-01-01	0/0	0/0	2022-01-01	0/0	2022-01-01	2022-01-01	2022-01-01	2022-01-01	2022-01-01	0/0	0/0	2022-01-01	0/0	2022-01-01	0/0	0/0	0/0	2022-01-01	0/0	0/0
1	6681794	Chr1_6681794	G	A	0/1	0/0	2022-01-01	2022-01-01	2022-01-01	2022-01-01	0/0	2022-01-01	0/0	2022-01-01	2022-01-01	0/0	2022-01-01	2022-01-01	0/0	0/0	0/1	0/0	0/0	2022-01-01	0/0	2022-01-01	2022-01-01	2022-01-01	2022-01-01	2022-01-01	0/0	2022-01-01	2022-01-01	2022-01-01	2022-01-01	2022-01-01	2022-01-01	2022-01-01	2022-01-01	0/0	2022-01-01	2022-01-01	2022-01-01	0/0	2022-01-01	0/0	2022-01-01	2022-01-01	2022-01-01
1	6684570	Chr1_6684570	C	T	0/0	0/0	0/0	0/0	2022-01-01	2022-01-01	0/0	2022-01-01	0/0	2022-01-01	2022-01-01	0/0	0/0	0/0	0/0	0/0	1/0	0/0	0/0	2022-01-01	2022-01-01	0/0	0/0	2022-01-01	2022-01-01	2022-01-01	0/0	0/0	2022-01-01	0/0	0/0	0/0	0/0	0/0	2022-01-01	0/0	0/0	2022-01-01	0/0	0/0	2022-01-01	0/0	0/0	2022-01-01	2022-01-01
1	6686584	Chr1_6686584	C	T	1/0	1/0	0/0	0/0	0/0	0/0	0/0	0/0	0/0	0/0	0/0	0/0	0/0	0/0	2022-01-01	0/0	0/0	0/0	2022-01-01	0/0	0/0	0/0	0/0	0/0	0/0	0/0	2022-01-01	0/0	0/0	0/0	0/0	0/0	0/0	0/0	2022-01-01	0/0	0/0	0/0	0/0	0/0	0/0	0/0	0/0	0/0	2022-01-01
1	6688958	Chr1_6688958	G	A	0/0	0/0	0/0	0/0	2022-01-01	2022-01-01	0/0	2022-01-01	0/0	2022-01-01	2022-01-01	0/0	0/0	0/0	0/0	0/0	1/0	0/0	0/0	2022-01-01	2022-01-01	0/0	0/0	2022-01-01	2022-01-01	2022-01-01	0/0	0/0	2022-01-01	0/0	0/0	0/0	0/0	0/0	0/0	0/0	0/0	2022-01-01	0/0	0/0	2022-01-01	2022-01-01	0/0	2022-01-01	0/0
1	6689548	Chr1_6689548	C	T	0/0	0/0	0/0	0/0	0/0	0/0	2022-01-01	0/0	0/0	0/0	0/0	2022-01-01	0/0	2022-01-01	0/0	2022-01-01	0/0	2022-01-01	0/0	0/0	0/0	2022-01-01	2022-01-01	0/0	0/0	0/0	0/0	2022-01-01	0/0	2022-01-01	2022-01-01	2022-01-01	2022-01-01	2022-01-01	0/0	0/0	2022-01-01	0/0	2022-01-01	0/0	0/0	0/0	2022-01-01	0/0	0/0
1	6702698	Chr1_6702698	C	T	0/0	0/0	0/0	0/0	0/0	0/0	0/0	0/0	0/0	0/0	0/0	0/0	0/0	2022-01-01	2022-01-01	0/0	0/0	0/0	0/0	0/0	0/0	2022-01-01	2022-01-01	0/0	0/0	0/0	0/0	2022-01-01	0/0	2022-01-01	2022-01-01	2022-01-01	2022-01-01	2022-01-01	0/0	0/0	2022-01-01	0/0	2022-01-01	0/0	0/0	0/0	2022-01-01	0/0	0/0
1	6725036	Chr1_6725036	A	C	1/0	1/0	2022-01-01	2022-01-01	0/0	0/0	0/0	0/0	0/0	0/0	0/0	0/0	2022-01-01	0/0	0/0	0/0	0/0	0/0	0/0	0/0	2022-01-01	0/0	0/0	0/0	0/0	0/0	0/0	0/0	2022-01-01	0/0	0/0	0/0	0/0	0/0	0/0	0/0	0/0	2022-01-01	0/0	0/0	2022-01-01	2022-01-01	0/0	2022-01-01	0/0
1	6726421	Chr1_6726421	G	A	0/0	0/0	0/0	0/0	2022-01-01	2022-01-01	2022-01-01	2022-01-01	0/0	2022-01-01	2022-01-01	2022-01-01	0/0	2022-01-01	2022-01-01	2022-01-01	2022-01-01	2022-01-01	0/0	2022-01-01	0/0	2022-01-01	2022-01-01	2022-01-01	2022-01-01	2022-01-01	0/0	2022-01-01	0/0	2022-01-01	2022-01-01	2022-01-01	2022-01-01	2022-01-01	2022-01-01	0/0	2022-01-01	0/0	2022-01-01	0/0	0/0	0/0	2022-01-01	0/0	2022-01-01
1	6729561	Chr1_6729561	C	T	0/0	1/0	2022-01-01	2022-01-01	0/0	0/0	0/0	0/0	0/0	0/0	0/0	0/0	2022-01-01	0/0	0/0	0/0	0/0	0/0	0/0	0/0	0/0	1/0	1/0	0/0	0/0	0/0	0/0	0/0	1/0	0/0	1/0	1/0	0/0	0/0	0/0	0/0	0/0	1/0	1/0	0/0	0/0	0/0	1/0	1/0	0/0
1	6766253	Chr1_6766253	G	A	2022-01-01	1/0	2022-01-01	2022-01-01	0/0	0/0	0/0	0/0	2022-01-01	0/0	0/0	0/0	2022-01-01	0/0	0/0	0/0	1/0	0/0	0/0	0/0	2022-01-01	0/0	0/0	0/0	0/0	0/0	0/0	0/0	2022-01-01	0/0	0/0	0/0	0/0	0/0	0/0	2022-01-01	0/0	2022-01-01	0/0	2022-01-01	2022-01-01	2022-01-01	0/0	2022-01-01	0/0
1	6766336	Chr1_6766336	T	A	0/0	0/1	0/0	0/0	2022-01-01	2022-01-01	2022-01-01	2022-01-01	0/0	2022-01-01	2022-01-01	2022-01-01	0/0	2022-01-01	2022-01-01	2022-01-01	0/1	2022-01-01	2022-01-01	0/1	0/0	2022-01-01	2022-01-01	2022-01-01	2022-01-01	2022-01-01	2022-01-01	2022-01-01	0/0	2022-01-01	2022-01-01	2022-01-01	2022-01-01	2022-01-01	2022-01-01	0/0	2022-01-01	0/0	2022-01-01	0/0	0/0	0/0	2022-01-01	0/0	2022-01-01
1	6772114	Chr1_6772114	T	G	1/0	0/0	0/0	0/0	0/0	0/0	0/0	0/0	0/0	0/0	0/0	0/0	0/0	0/0	2022-01-01	0/0	0/0	0/0	0/0	0/0	2022-01-01	0/0	0/0	0/0	0/0	0/0	0/0	0/0	2022-01-01	0/0	0/0	0/0	0/0	0/0	0/0	2022-01-01	0/0	2022-01-01	0/0	2022-01-01	2022-01-01	2022-01-01	0/0	2022-01-01	0/0
1	6772121	Chr1_6772121	T	C	0/0	0/1	0/0	0/0	2022-01-01	2022-01-01	2022-01-01	2022-01-01	2022-01-01	2022-01-01	2022-01-01	2022-01-01	0/0	2022-01-01	0/0	2022-01-01	2022-01-01	2022-01-01	2022-01-01	2022-01-01	0/0	2022-01-01	2022-01-01	2022-01-01	2022-01-01	2022-01-01	2022-01-01	2022-01-01	0/0	2022-01-01	2022-01-01	2022-01-01	2022-01-01	2022-01-01	2022-01-01	0/0	2022-01-01	0/0	2022-01-01	0/0	0/0	0/0	2022-01-01	0/0	2022-01-01
1	6773680	Chr1_6773680	A	G	0/0	0/0	2022-01-01	2022-01-01	0/0	0/0	0/0	0/0	0/0	0/0	0/0	0/0	2022-01-01	0/0	2022-01-01	0/0	0/0	0/0	0/0	0/0	0/0	0/0	0/0	0/0	0/0	0/0	0/0	0/0	0/0	0/0	0/0	0/0	0/0	0/0	0/0	2022-01-01	0/0	0/0	0/0	2022-01-01	0/0	0/0	0/0	0/0	0/0
1	6780434	Chr1_6780434	C	T	0/0	0/1	0/0	0/0	2022-01-01	2022-01-01	2022-01-01	2022-01-01	0/0	2022-01-01	2022-01-01	2022-01-01	0/0	2022-01-01	0/0	2022-01-01	2022-01-01	2022-01-01	2022-01-01	2022-01-01	0/0	2022-01-01	2022-01-01	2022-01-01	2022-01-01	2022-01-01	2022-01-01	2022-01-01	0/0	2022-01-01	2022-01-01	2022-01-01	2022-01-01	2022-01-01	2022-01-01	0/0	2022-01-01	0/0	2022-01-01	0/0	0/0	0/0	2022-01-01	0/0	2022-01-01
1	6781857	Chr1_6781857	C	T	0/0	0/1	0/0	0/0	2022-01-01	2022-01-01	2022-01-01	2022-01-01	0/0	2022-01-01	2022-01-01	2022-01-01	0/0	2022-01-01	0/0	2022-01-01	0/1	2022-01-01	2022-01-01	2022-01-01	0/0	2022-01-01	2022-01-01	2022-01-01	2022-01-01	2022-01-01	2022-01-01	2022-01-01	0/0	2022-01-01	2022-01-01	2022-01-01	2022-01-01	2022-01-01	2022-01-01	0/0	2022-01-01	0/0	2022-01-01	0/0	0/0	0/0	2022-01-01	0/0	2022-01-01
1	6785326	Chr1_6785326	C	G	1/0	0/0	0/0	0/0	0/0	0/0	0/0	0/0	2022-01-01	0/0	0/0	0/0	0/0	0/0	0/0	0/0	0/0	0/0	0/0	0/0	2022-01-01	0/0	0/0	0/0	0/0	0/0	0/0	0/0	2022-01-01	0/0	0/0	0/0	0/0	0/0	0/0	0/0	0/0	2022-01-01	0/0	0/0	2022-01-01	2022-01-01	0/0	2022-01-01	0/0
1	6790283	Chr1_6790283	G	T	1/0	0/0	0/0	0/0	0/0	0/0	0/0	0/0	2022-01-01	0/0	0/0	0/0	0/0	0/0	0/0	0/0	0/0	0/0	0/0	0/0	2022-01-01	0/0	0/0	2022-01-01	0/0	2022-01-01	0/0	0/0	2022-01-01	0/0	0/0	0/0	0/0	0/0	2022-01-01	0/0	0/0	2022-01-01	0/0	0/0	2022-01-01	2022-01-01	0/0	2022-01-01	2022-01-01
1	6794084	Chr1_6794084	C	A	0/1	0/1	0/0	0/0	2022-01-01	2022-01-01	2022-01-01	2022-01-01	2022-01-01	2022-01-01	2022-01-01	2022-01-01	0/0	2022-01-01	0/0	2022-01-01	2022-01-01	2022-01-01	2022-01-01	2022-01-01	2022-01-01	2022-01-01	2022-01-01	2022-01-01	2022-01-01	2022-01-01	2022-01-01	2022-01-01	2022-01-01	2022-01-01	2022-01-01	2022-01-01	2022-01-01	2022-01-01	2022-01-01	0/0	2022-01-01	2022-01-01	2022-01-01	0/0	2022-01-01	2022-01-01	2022-01-01	2022-01-01	2022-01-01
1	6794133	Chr1_6794133	G	A	0/0	0/0	0/0	0/0	2022-01-01	2022-01-01	2022-01-01	2022-01-01	0/0	2022-01-01	2022-01-01	2022-01-01	0/0	2022-01-01	0/0	2022-01-01	0/1	2022-01-01	0/0	2022-01-01	0/0	2022-01-01	2022-01-01	0/0	2022-01-01	0/0	0/0	2022-01-01	0/0	2022-01-01	2022-01-01	2022-01-01	2022-01-01	2022-01-01	0/0	0/0	2022-01-01	0/0	2022-01-01	0/0	0/0	0/0	2022-01-01	0/0	0/0
1	6797241	Chr1_6797241	G	A	1/0	0/0	0/0	0/0	0/0	0/0	0/0	0/0	2022-01-01	0/0	0/0	0/0	0/0	0/0	0/0	0/0	1/0	0/0	0/0	0/0	2022-01-01	0/0	0/0	2022-01-01	0/0	2022-01-01	0/0	0/0	2022-01-01	0/0	0/0	0/0	0/0	0/0	2022-01-01	0/0	0/0	2022-01-01	0/0	0/0	2022-01-01	2022-01-01	0/0	2022-01-01	2022-01-01
1	6798852	Chr1_6798852	C	T	0/0	1/0	2022-01-01	2022-01-01	0/0	0/0	0/0	0/0	0/0	0/0	0/0	0/0	2022-01-01	0/0	0/0	0/0	0/0	0/0	0/0	0/0	0/0	0/0	0/0	0/0	0/0	0/0	0/0	0/0	0/0	0/0	0/0	0/0	0/0	0/0	0/0	2022-01-01	0/0	0/0	0/0	2022-01-01	0/0	0/0	0/0	0/0	0/0
1	6799170	Chr1_6799170	G	A	0/0	0/0	0/0	0/0	2022-01-01	2022-01-01	0/0	2022-01-01	0/0	2022-01-01	2022-01-01	0/0	0/0	2022-01-01	0/0	0/1	0/1	0/0	0/0	2022-01-01	0/0	2022-01-01	2022-01-01	0/0	2022-01-01	0/0	0/0	2022-01-01	0/0	2022-01-01	2022-01-01	2022-01-01	2022-01-01	2022-01-01	0/0	0/0	0/0	0/0	2022-01-01	0/0	0/0	0/0	2022-01-01	0/0	0/0
1	6802927	Chr1_6802927	C	T	0/0	0/0	0/0	0/0	2022-01-01	2022-01-01	2022-01-01	2022-01-01	0/0	2022-01-01	2022-01-01	2022-01-01	0/0	0/0	0/0	2022-01-01	1/0	2022-01-01	2022-01-01	2022-01-01	0/0	0/0	0/0	2022-01-01	2022-01-01	2022-01-01	2022-01-01	0/0	0/0	0/0	2022-01-01	0/0	0/0	0/0	2022-01-01	0/0	2022-01-01	0/0	0/0	0/0	0/0	0/0	0/0	0/0	2022-01-01
1	6803174	Chr1_6803174	G	A	0/1	0/0	0/0	0/0	0/0	0/0	0/0	0/0	2022-01-01	0/0	0/0	0/0	0/0	2022-01-01	0/0	0/0	0/1	0/0	0/0	0/0	2022-01-01	2022-01-01	2022-01-01	0/0	0/0	0/0	0/0	2022-01-01	2022-01-01	2022-01-01	0/0	2022-01-01	2022-01-01	2022-01-01	0/0	0/0	0/0	2022-01-01	2022-01-01	0/0	2022-01-01	2022-01-01	2022-01-01	2022-01-01	0/0
1	6810673	Chr1_6810673	C	T	1/0	0/0	0/0	0/0	2022-01-01	2022-01-01	2022-01-01	2022-01-01	0/0	2022-01-01	2022-01-01	2022-01-01	0/0	0/0	0/0	2022-01-01	1/0	2022-01-01	2022-01-01	2022-01-01	2022-01-01	0/0	0/0	2022-01-01	2022-01-01	2022-01-01	2022-01-01	0/0	0/0	0/0	0/0	0/0	0/0	0/0	2022-01-01	2022-01-01	2022-01-01	0/0	0/0	2022-01-01	2022-01-01	0/0	0/0	2022-01-01	./.
1	6813375	Chr1_6813375	A	G	0/0	2022-01-01	2022-01-01	2022-01-01	0/0	0/0	0/0	0/0	0/0	0/0	0/0	0/0	2022-01-01	0/0	0/0	0/0	0/0	0/0	0/0	0/0	0/0	0/0	0/0	0/0	0/0	0/0	0/0	0/0	0/0	0/0	0/0	0/0	0/0	0/0	0/0	2022-01-01	0/0	0/0	0/0	2022-01-01	0/0	0/0	0/0	0/0	0/0
1	6815224	Chr1_6815224	C	G	0/0	0/0	0/0	0/0	0/0	0/0	0/0	0/0	0/0	0/0	0/0	0/0	0/0	2022-01-01	0/0	0/0	0/0	0/0	0/0	0/0	0/0	2022-01-01	2022-01-01	0/0	0/0	0/0	0/0	2022-01-01	0/0	2022-01-01	2022-01-01	2022-01-01	2022-01-01	2022-01-01	0/0	0/0	0/0	0/0	2022-01-01	0/0	0/0	2022-01-01	2022-01-01	0/0	0/0
1	6818458	Chr1_6818458	C	T	2022-01-01	0/0	0/0	0/0	0/0	0/0	0/0	0/0	2022-01-01	0/0	0/0	0/0	0/0	2022-01-01	0/0	0/0	0/1	0/0	0/0	0/0	0/0	2022-01-01	2022-01-01	0/0	0/0	0/0	0/0	2022-01-01	2022-01-01	2022-01-01	2022-01-01	2022-01-01	2022-01-01	2022-01-01	0/0	0/0	0/0	2022-01-01	2022-01-01	0/0	0/0	2022-01-01	2022-01-01	0/0	0/0
1	6819137	Chr1_6819137	C	T	2022-01-01	0/0	0/0	0/0	0/0	0/0	0/0	0/0	2022-01-01	0/0	0/0	0/0	0/0	2022-01-01	0/0	0/0	0/1	0/0	0/0	0/0	0/0	2022-01-01	2022-01-01	0/0	0/0	0/0	0/0	2022-01-01	2022-01-01	2022-01-01	2022-01-01	2022-01-01	2022-01-01	2022-01-01	0/0	0/0	0/0	2022-01-01	2022-01-01	0/0	0/0	2022-01-01	2022-01-01	0/0	0/0
1	6819184	Chr1_6819184	G	T	0/1	0/0	0/0	0/0	2022-01-01	2022-01-01	2022-01-01	2022-01-01	2022-01-01	2022-01-01	2022-01-01	2022-01-01	0/0	2022-01-01	0/0	2022-01-01	2022-01-01	2022-01-01	2022-01-01	2022-01-01	2022-01-01	2022-01-01	2022-01-01	2022-01-01	2022-01-01	2022-01-01	2022-01-01	2022-01-01	2022-01-01	2022-01-01	2022-01-01	2022-01-01	2022-01-01	2022-01-01	2022-01-01	0/0	2022-01-01	2022-01-01	2022-01-01	0/0	2022-01-01	2022-01-01	2022-01-01	2022-01-01	2022-01-01
1	6819294	Chr1_6819294	C	T	0/0	2022-01-01	2022-01-01	2022-01-01	0/0	0/0	0/0	0/0	0/0	0/0	0/0	0/0	2022-01-01	0/0	0/0	0/0	0/0	0/0	0/0	0/0	0/0	0/0	0/0	0/0	0/0	0/0	0/0	0/0	0/0	0/0	0/0	0/0	0/0	0/0	0/0	0/0	2022-01-01	0/0	0/0	0/0	2022-01-01	0/0	0/0	2022-01-01	0/0
1	6819349	Chr1_6819349	C	T	0/0	0/0	0/0	0/0	2022-01-01	2022-01-01	0/0	2022-01-01	0/0	2022-01-01	2022-01-01	0/0	0/0	0/0	0/0	1/0	1/0	0/0	0/0	2022-01-01	2022-01-01	0/0	0/0	2022-01-01	2022-01-01	2022-01-01	0/0	0/0	0/0	0/0	0/0	0/0	0/0	0/0	2022-01-01	0/0	0/0	0/0	0/0	0/0	2022-01-01	0/0	0/0	2022-01-01	2022-01-01
1	6819630	Chr1_6819630	G	A	0/0	0/0	0/0	0/0	2022-01-01	2022-01-01	2022-01-01	2022-01-01	0/0	2022-01-01	2022-01-01	2022-01-01	0/0	0/0	0/0	2022-01-01	1/0	2022-01-01	2022-01-01	2022-01-01	2022-01-01	0/0	0/0	2022-01-01	2022-01-01	2022-01-01	2022-01-01	0/0	0/0	0/0	0/0	0/0	0/0	0/0	2022-01-01	0/0	2022-01-01	0/0	0/0	0/0	2022-01-01	0/0	0/0	2022-01-01	2022-01-01
1	6821659	Chr1_6821659	T	C	0/1	0/0	0/0	0/0	2022-01-01	2022-01-01	2022-01-01	2022-01-01	2022-01-01	2022-01-01	2022-01-01	2022-01-01	0/0	2022-01-01	0/0	2022-01-01	2022-01-01	2022-01-01	2022-01-01	2022-01-01	2022-01-01	2022-01-01	2022-01-01	2022-01-01	2022-01-01	2022-01-01	2022-01-01	2022-01-01	2022-01-01	2022-01-01	2022-01-01	2022-01-01	2022-01-01	2022-01-01	2022-01-01	0/0	2022-01-01	2022-01-01	2022-01-01	0/0	2022-01-01	2022-01-01	2022-01-01	2022-01-01	2022-01-01
1	6824248	Chr1_6824248	C	T	0/0	0/0	0/0	0/0	2022-01-01	2022-01-01	2022-01-01	2022-01-01	0/0	2022-01-01	2022-01-01	2022-01-01	0/0	0/0	0/0	2022-01-01	1/0	2022-01-01	2022-01-01	2022-01-01	2022-01-01	0/0	0/0	2022-01-01	2022-01-01	2022-01-01	2022-01-01	0/0	2022-01-01	0/0	0/0	0/0	0/0	0/0	2022-01-01	0/0	2022-01-01	0/0	0/0	0/0	2022-01-01	0/0	0/0	2022-01-01	2022-01-01
1	6873771	Chr1_6873771	A	G	0/0	2022-01-01	2022-01-01	2022-01-01	0/0	0/0	0/0	0/0	0/0	0/0	0/0	0/0	2022-01-01	0/0	0/0	0/0	0/0	0/0	0/0	0/0	0/0	0/0	0/0	0/0	0/0	0/0	0/0	0/0	0/0	0/0	0/0	0/0	0/0	0/0	2022-01-01	0/0	0/0	0/0	0/0	0/0	0/0	0/0	0/0	0/0	2022-01-01
1	6873897	Chr1_6873897	C	T	1/0	0/0	0/0	0/0	0/0	0/0	0/0	2022-01-01	2022-01-01	2022-01-01	2022-01-01	0/0	0/0	0/0	0/0	1/0	0/0	0/0	0/0	0/0	2022-01-01	0/0	0/0	0/0	2022-01-01	0/0	2022-01-01	0/0	0/0	0/0	0/0	0/0	0/0	0/0	0/0	0/0	0/0	0/0	0/0	0/0	2022-01-01	0/0	0/0	2022-01-01	0/0
1	6896885	Chr1_6896885	G	A	2022-01-01	0/0	0/0	0/0	2022-01-01	2022-01-01	2022-01-01	2022-01-01	2022-01-01	2022-01-01	2022-01-01	2022-01-01	0/0	2022-01-01	0/0	2022-01-01	2022-01-01	2022-01-01	2022-01-01	2022-01-01	2022-01-01	2022-01-01	2022-01-01	2022-01-01	2022-01-01	2022-01-01	2022-01-01	2022-01-01	2022-01-01	2022-01-01	2022-01-01	2022-01-01	2022-01-01	2022-01-01	0/0	0/0	2022-01-01	2022-01-01	2022-01-01	0/0	2022-01-01	2022-01-01	2022-01-01	2022-01-01	0/0
1	6897362	Chr1_6897362	A	G	0/0	0/0	0/0	0/0	0/0	2022-01-01	2022-01-01	0/0	0/0	0/0	0/0	2022-01-01	0/0	2022-01-01	0/0	0/1	0/0	2022-01-01	2022-01-01	0/0	0/0	2022-01-01	2022-01-01	2022-01-01	0/0	2022-01-01	0/0	2022-01-01	2022-01-01	2022-01-01	2022-01-01	2022-01-01	2022-01-01	2022-01-01	0/0	0/0	2022-01-01	0/0	2022-01-01	0/0	0/0	0/0	2022-01-01	0/0	0/0
1	6912873	Chr1_6912873	T	C	2022-01-01	0/0	0/0	0/0	2022-01-01	2022-01-01	2022-01-01	2022-01-01	2022-01-01	2022-01-01	2022-01-01	2022-01-01	0/0	2022-01-01	0/0	2022-01-01	2022-01-01	2022-01-01	2022-01-01	2022-01-01	2022-01-01	2022-01-01	2022-01-01	2022-01-01	2022-01-01	2022-01-01	2022-01-01	2022-01-01	2022-01-01	2022-01-01	2022-01-01	2022-01-01	2022-01-01	2022-01-01	0/0	0/0	2022-01-01	2022-01-01	2022-01-01	0/0	2022-01-01	2022-01-01	2022-01-01	2022-01-01	0/0
1	6940558	Chr1_6940558	A	G	0/1	0/0	0/0	0/0	2022-01-01	2022-01-01	2022-01-01	2022-01-01	2022-01-01	2022-01-01	2022-01-01	2022-01-01	0/0	2022-01-01	0/0	2022-01-01	2022-01-01	2022-01-01	2022-01-01	2022-01-01	2022-01-01	2022-01-01	2022-01-01	2022-01-01	2022-01-01	2022-01-01	2022-01-01	2022-01-01	2022-01-01	2022-01-01	2022-01-01	2022-01-01	2022-01-01	2022-01-01	2022-01-01	0/0	2022-01-01	2022-01-01	2022-01-01	0/0	2022-01-01	2022-01-01	2022-01-01	2022-01-01	2022-01-01
1	6946238	Chr1_6946238	C	T	0/0	0/0	0/0	0/0	0/0	2022-01-01	2022-01-01	0/0	0/0	0/0	0/0	2022-01-01	0/0	2022-01-01	0/0	0/1	0/0	2022-01-01	2022-01-01	0/0	0/0	2022-01-01	2022-01-01	0/0	0/0	0/0	0/0	2022-01-01	2022-01-01	2022-01-01	2022-01-01	2022-01-01	2022-01-01	2022-01-01	0/0	0/0	2022-01-01	0/0	2022-01-01	0/0	0/0	0/0	2022-01-01	0/0	0/0
1	6946422	Chr1_6946422	T	C	0/0	2022-01-01	2022-01-01	2022-01-01	0/0	0/0	0/0	0/0	0/0	0/0	0/0	0/0	2022-01-01	0/0	0/0	0/0	0/0	0/0	0/0	0/0	0/0	0/0	0/0	0/0	0/0	0/0	0/0	0/0	0/0	0/0	0/0	0/0	0/0	0/0	2022-01-01	0/0	0/0	0/0	0/0	0/0	0/0	0/0	0/0	0/0	2022-01-01
1	6950338	Chr1_6950338	C	T	0/0	0/0	0/0	0/0	0/0	0/0	0/0	2022-01-01	0/0	2022-01-01	2022-01-01	0/0	0/0	2022-01-01	0/0	1/0	0/0	0/0	0/0	0/0	2022-01-01	2022-01-01	2022-01-01	0/0	2022-01-01	0/0	0/0	2022-01-01	0/0	0/0	2022-01-01	0/0	2022-01-01	2022-01-01	0/0	0/0	0/0	0/0	0/0	0/0	2022-01-01	2022-01-01	0/0	2022-01-01	0/0
1	6953292	Chr1_6953292	C	T	2022-01-01	0/0	0/0	0/0	2022-01-01	2022-01-01	2022-01-01	2022-01-01	2022-01-01	2022-01-01	2022-01-01	2022-01-01	0/0	2022-01-01	0/0	2022-01-01	2022-01-01	2022-01-01	2022-01-01	2022-01-01	2022-01-01	2022-01-01	2022-01-01	2022-01-01	2022-01-01	2022-01-01	2022-01-01	2022-01-01	2022-01-01	2022-01-01	2022-01-01	2022-01-01	2022-01-01	2022-01-01	2022-01-01	0/0	2022-01-01	2022-01-01	2022-01-01	0/0	2022-01-01	2022-01-01	2022-01-01	2022-01-01	2022-01-01
1	6977078	Chr1_6977078	T	C	0/0	2022-01-01	2022-01-01	2022-01-01	2022-01-01	0/0	0/0	0/0	0/0	0/0	0/0	0/0	2022-01-01	0/0	0/0	0/0	1/0	0/0	0/0	0/0	0/0	0/0	0/0	0/0	0/0	0/0	0/0	0/0	0/0	0/0	0/0	0/0	0/0	0/0	0/0	0/0	0/0	2022-01-01	0/0	0/0	0/0	0/0	0/0	0/0	0/0
1	6999067	Chr1_6999067	C	T	2022-01-01	0/0	0/0	0/0	0/0	0/0	0/0	2022-01-01	2022-01-01	0/0	2022-01-01	0/0	0/0	2022-01-01	0/0	0/1	0/1	0/0	0/0	2022-01-01	2022-01-01	2022-01-01	2022-01-01	2022-01-01	2022-01-01	2022-01-01	2022-01-01	2022-01-01	0/0	2022-01-01	2022-01-01	2022-01-01	2022-01-01	2022-01-01	2022-01-01	0/0	0/0	0/0	2022-01-01	0/0	2022-01-01	2022-01-01	2022-01-01	2022-01-01	2022-01-01
1	7005955	Chr1_7005955	T	C	0/0	2022-01-01	2022-01-01	2022-01-01	0/0	0/0	0/0	0/0	0/0	0/0	0/0	0/0	2022-01-01	0/0	0/0	0/0	0/0	0/0	0/0	0/0	0/0	0/0	0/0	0/0	0/0	0/0	0/0	0/0	0/0	0/0	0/0	0/0	0/0	0/0	0/0	2022-01-01	0/0	0/0	0/0	2022-01-01	0/0	0/0	0/0	0/0	0/0
1	7012363	Chr1_7012363	G	T	0/0	0/0	0/0	0/0	0/0	0/0	0/0	2022-01-01	2022-01-01	0/0	2022-01-01	0/0	0/0	2022-01-01	0/0	0/1	0/1	0/0	0/0	2022-01-01	0/0	2022-01-01	2022-01-01	0/0	2022-01-01	0/0	2022-01-01	2022-01-01	0/0	2022-01-01	2022-01-01	2022-01-01	2022-01-01	2022-01-01	2022-01-01	0/0	0/0	2022-01-01	2022-01-01	0/0	0/0	2022-01-01	2022-01-01	0/0	2022-01-01
1	7015044	Chr1_7015044	G	A	0/0	0/0	0/0	0/0	2022-01-01	0/0	2022-01-01	0/0	0/0	2022-01-01	0/0	2022-01-01	0/0	0/0	0/0	1/0	1/0	0/0	0/0	0/0	2022-01-01	0/0	0/0	2022-01-01	0/0	2022-01-01	0/0	0/0	0/0	0/0	0/0	0/0	0/0	0/0	0/0	0/0	2022-01-01	0/0	0/0	0/0	2022-01-01	0/0	0/0	2022-01-01	0/0
1	7015566	Chr1_7015566	G	T	0/0	0/0	0/0	0/0	2022-01-01	0/0	2022-01-01	0/0	0/0	2022-01-01	0/0	2022-01-01	0/0	0/0	0/0	0/0	2022-01-01	0/0	0/0	0/0	2022-01-01	0/0	0/0	2022-01-01	0/0	2022-01-01	0/0	0/0	0/0	0/0	0/0	0/0	0/0	0/0	2022-01-01	0/0	2022-01-01	0/0	0/0	0/0	2022-01-01	0/0	0/0	2022-01-01	2022-01-01
1	7018438	Chr1_7018438	C	T	1/0	2022-01-01	2022-01-01	2022-01-01	0/0	0/0	0/0	0/0	0/0	0/0	0/0	0/0	2022-01-01	0/0	0/0	0/0	0/0	0/0	0/0	0/0	0/0	0/0	0/0	0/0	0/0	0/0	0/0	0/0	0/0	0/0	0/0	0/0	0/0	0/0	0/0	2022-01-01	0/0	0/0	0/0	2022-01-01	0/0	0/0	0/0	0/0	0/0
1	7020011	Chr1_7020011	C	T	2022-01-01	0/0	0/0	0/0	0/0	2022-01-01	0/0	2022-01-01	2022-01-01	0/0	2022-01-01	0/0	0/0	2022-01-01	0/0	0/1	0/1	2022-01-01	2022-01-01	2022-01-01	0/0	2022-01-01	2022-01-01	0/0	2022-01-01	0/0	2022-01-01	2022-01-01	0/0	2022-01-01	2022-01-01	2022-01-01	2022-01-01	2022-01-01	0/0	2022-01-01	0/0	2022-01-01	2022-01-01	2022-01-01	0/0	2022-01-01	2022-01-01	0/0	0/0
1	7024044	Chr1_7024044	G	A	0/1	2022-01-01	2022-01-01	2022-01-01	0/0	0/0	0/0	2022-01-01	2022-01-01	0/0	2022-01-01	0/0	2022-01-01	2022-01-01	0/0	0/0	0/1	2022-01-01	0/0	2022-01-01	0/0	2022-01-01	2022-01-01	0/0	2022-01-01	0/0	2022-01-01	2022-01-01	0/0	2022-01-01	2022-01-01	2022-01-01	2022-01-01	2022-01-01	0/0	0/0	0/0	2022-01-01	2022-01-01	0/0	0/0	2022-01-01	2022-01-01	0/0	0/0
1	7024466	Chr1_7024466	C	G	0/0	0/0	0/0	0/0	2022-01-01	2022-01-01	2022-01-01	0/0	0/0	2022-01-01	0/0	2022-01-01	0/0	0/0	0/0	2022-01-01	1/0	0/0	2022-01-01	0/0	2022-01-01	0/0	0/0	2022-01-01	0/0	2022-01-01	0/0	0/0	2022-01-01	0/0	0/0	0/0	0/0	0/0	2022-01-01	0/0	2022-01-01	0/0	0/0	0/0	2022-01-01	0/0	0/0	2022-01-01	2022-01-01
1	7024562	Chr1_7024562	G	A	0/0	0/0	0/0	0/0	2022-01-01	2022-01-01	2022-01-01	0/0	0/0	2022-01-01	0/0	2022-01-01	0/0	0/0	0/0	0/0	1/0	0/0	2022-01-01	0/0	2022-01-01	0/0	0/0	2022-01-01	0/0	2022-01-01	0/0	0/0	2022-01-01	0/0	0/0	0/0	0/0	0/0	2022-01-01	0/0	2022-01-01	0/0	0/0	0/0	2022-01-01	0/0	0/0	2022-01-01	2022-01-01
1	7037932	Chr1_7037932	A	G	0/0	0/0	0/0	0/0	0/0	0/0	0/0	0/0	0/0	0/0	0/0	0/0	0/0	0/0	0/0	0/0	0/0	0/0	0/0	./.	2022-01-01	0/0	0/0	2022-01-01	0/0	2022-01-01	0/0	0/0	2022-01-01	0/0	0/0	0/0	0/0	0/0	2022-01-01	0/0	0/0	0/0	0/0	0/0	2022-01-01	0/0	0/0	2022-01-01	2022-01-01
1	7049777	Chr1_7049777	C	T	./.	0/0	0/0	0/0	0/0	0/0	0/0	0/0	0/0	0/0	2022-01-01	0/0	0/0	2022-01-01	0/0	0/0	0/0	./.	0/0	0/0	0/0	2022-01-01	2022-01-01	0/0	2022-01-01	0/0	0/0	2022-01-01	0/0	2022-01-01	2022-01-01	2022-01-01	2022-01-01	2022-01-01	0/0	0/0	0/0	0/0	2022-01-01	0/0	0/0	2022-01-01	2022-01-01	0/0	./.
1	7051018	Chr1_7051018	T	C	2022-01-01	0/0	0/0	0/0	2022-01-01	2022-01-01	2022-01-01	2022-01-01	2022-01-01	2022-01-01	2022-01-01	2022-01-01	0/0	2022-01-01	0/0	2022-01-01	2022-01-01	2022-01-01	2022-01-01	2022-01-01	2022-01-01	2022-01-01	2022-01-01	2022-01-01	2022-01-01	2022-01-01	2022-01-01	2022-01-01	2022-01-01	2022-01-01	2022-01-01	2022-01-01	2022-01-01	2022-01-01	2022-01-01	0/0	2022-01-01	2022-01-01	2022-01-01	0/0	2022-01-01	2022-01-01	2022-01-01	2022-01-01	2022-01-01
1	7054940	Chr1_7054940	G	A	0/1	0/0	0/0	0/0	0/0	0/0	0/0	2022-01-01	2022-01-01	0/0	2022-01-01	0/0	0/0	2022-01-01	0/0	0/0	0/1	2022-01-01	0/0	2022-01-01	0/0	2022-01-01	2022-01-01	0/0	2022-01-01	0/0	2022-01-01	2022-01-01	0/0	2022-01-01	2022-01-01	2022-01-01	2022-01-01	2022-01-01	0/0	0/0	0/0	2022-01-01	2022-01-01	0/0	0/0	2022-01-01	2022-01-01	0/0	0/0
1	7057116	Chr1_7057116	G	A	0/0	2022-01-01	2022-01-01	2022-01-01	0/0	0/0	0/0	0/0	0/0	0/0	0/0	0/0	2022-01-01	0/0	0/0	0/0	0/0	0/0	0/0	0/0	0/0	0/0	0/0	0/0	0/0	0/0	0/0	0/0	0/0	0/0	0/0	0/0	0/0	0/0	0/0	2022-01-01	0/0	0/0	0/0	2022-01-01	0/0	0/0	0/0	0/0	0/0
1	7059016	Chr1_7059016	C	T	0/0	0/0	0/0	0/0	2022-01-01	2022-01-01	2022-01-01	0/0	0/0	0/0	0/0	2022-01-01	0/0	0/0	2022-01-01	2022-01-01	2022-01-01	0/0	2022-01-01	0/0	2022-01-01	0/0	0/0	2022-01-01	0/0	2022-01-01	0/0	0/0	2022-01-01	0/0	0/0	0/0	0/0	0/0	2022-01-01	2022-01-01	2022-01-01	0/0	0/0	2022-01-01	2022-01-01	0/0	0/0	2022-01-01	2022-01-01
1	7063255	Chr1_7063255	C	T	0/0	0/0	0/0	0/0	2022-01-01	2022-01-01	2022-01-01	0/0	0/0	0/0	0/0	2022-01-01	0/0	0/0	0/0	2022-01-01	1/0	0/0	2022-01-01	0/0	2022-01-01	0/0	0/0	2022-01-01	0/0	2022-01-01	0/0	0/0	2022-01-01	0/0	0/0	0/0	0/0	0/0	2022-01-01	0/0	2022-01-01	0/0	0/0	0/0	2022-01-01	0/0	0/0	2022-01-01	2022-01-01
1	7069059	Chr1_7069059	T	C	0/0	2022-01-01	2022-01-01	2022-01-01	0/0	0/0	0/0	0/0	0/0	0/0	0/0	0/0	2022-01-01	0/0	2022-01-01	0/0	0/0	0/0	0/0	0/0	0/0	0/0	0/0	0/0	0/0	0/0	0/0	0/0	0/0	0/0	0/0	0/0	0/0	0/0	0/0	2022-01-01	0/0	0/0	0/0	2022-01-01	0/0	0/0	0/0	0/0	0/0
1	7070445	Chr1_7070445	T	A	0/0	2022-01-01	2022-01-01	2022-01-01	0/0	0/0	0/0	0/0	0/0	0/0	0/0	0/0	2022-01-01	0/0	0/0	0/0	0/0	0/0	0/0	0/0	0/0	0/0	0/0	0/0	0/0	0/0	0/0	0/0	0/0	0/0	0/0	0/0	0/0	0/0	0/0	2022-01-01	0/0	0/0	0/0	2022-01-01	0/0	0/0	0/0	0/0	0/0
1	7070487	Chr1_7070487	C	T	0/0	2022-01-01	2022-01-01	2022-01-01	0/0	0/0	0/0	0/0	0/0	0/0	0/0	0/0	2022-01-01	0/0	0/0	0/0	0/0	0/0	0/0	0/0	0/0	0/0	0/0	0/0	0/0	0/0	0/0	0/0	0/0	0/0	0/0	0/0	0/0	0/0	0/0	2022-01-01	0/0	0/0	0/0	2022-01-01	0/0	0/0	0/0	0/0	0/0
1	7073876	Chr1_7073876	G	T	0/0	2022-01-01	2022-01-01	2022-01-01	0/0	0/0	0/0	0/0	0/0	0/0	0/0	0/0	2022-01-01	0/0	0/0	0/0	0/0	0/0	0/0	0/0	0/0	2022-01-01	0/0	0/0	0/0	0/0	0/0	0/0	0/0	0/0	0/0	0/0	0/0	2022-01-01	0/0	2022-01-01	0/0	0/0	0/0	2022-01-01	0/0	0/0	0/0	0/0	0/0
1	7079409	Chr1_7079409	C	T	0/0	2022-01-01	2022-01-01	2022-01-01	0/0	0/0	0/0	0/0	0/0	0/0	0/0	0/0	2022-01-01	0/0	0/0	0/0	0/0	0/0	0/0	0/0	0/0	2022-01-01	0/0	0/0	0/0	0/0	0/0	0/0	0/0	0/0	0/0	0/0	0/0	2022-01-01	0/0	2022-01-01	0/0	0/0	0/0	2022-01-01	0/0	0/0	0/0	0/0	0/0
1	7081493	Chr1_7081493	A	G	0/1	0/0	0/0	0/0	2022-01-01	2022-01-01	2022-01-01	2022-01-01	2022-01-01	2022-01-01	2022-01-01	2022-01-01	0/0	2022-01-01	0/0	2022-01-01	2022-01-01	2022-01-01	2022-01-01	2022-01-01	2022-01-01	0/0	2022-01-01	2022-01-01	2022-01-01	2022-01-01	2022-01-01	2022-01-01	2022-01-01	2022-01-01	2022-01-01	2022-01-01	2022-01-01	0/0	2022-01-01	0/0	2022-01-01	2022-01-01	2022-01-01	0/0	2022-01-01	2022-01-01	2022-01-01	2022-01-01	2022-01-01
1	7082108	Chr1_7082108	T	C	2022-01-01	0/0	0/0	0/0	2022-01-01	2022-01-01	2022-01-01	2022-01-01	2022-01-01	2022-01-01	2022-01-01	2022-01-01	0/0	2022-01-01	0/0	2022-01-01	2022-01-01	2022-01-01	2022-01-01	2022-01-01	2022-01-01	0/0	2022-01-01	2022-01-01	2022-01-01	2022-01-01	2022-01-01	2022-01-01	2022-01-01	2022-01-01	2022-01-01	2022-01-01	2022-01-01	0/0	2022-01-01	2022-01-01	2022-01-01	2022-01-01	2022-01-01	2022-01-01	2022-01-01	2022-01-01	2022-01-01	2022-01-01	2022-01-01
1	7084911	Chr1_7084911	C	T	1/0	2022-01-01	2022-01-01	2022-01-01	0/0	0/0	0/0	0/0	0/0	0/0	0/0	0/0	2022-01-01	0/0	0/0	0/0	0/0	0/0	0/0	0/0	0/0	2022-01-01	0/0	0/0	0/0	0/0	0/0	0/0	0/0	0/0	0/0	0/0	0/0	2022-01-01	0/0	2022-01-01	0/0	0/0	0/0	2022-01-01	0/0	0/0	0/0	0/0	0/0
1	7102745	Chr1_7102745	C	A	0/0	0/0	0/0	0/0	0/0	0/0	0/0	2022-01-01	0/0	0/0	2022-01-01	0/0	0/0	2022-01-01	0/0	0/0	0/0	0/0	0/0	2022-01-01	0/0	0/0	2022-01-01	0/0	2022-01-01	0/0	0/0	2022-01-01	0/0	2022-01-01	2022-01-01	2022-01-01	2022-01-01	0/0	0/0	0/0	0/0	2022-01-01	2022-01-01	0/0	0/0	2022-01-01	2022-01-01	0/0	0/0
1	7139303	Chr1_7139303	C	T	0/1	0/0	2022-01-01	0/0	2022-01-01	0/1	2022-01-01	2022-01-01	2022-01-01	2022-01-01	2022-01-01	2022-01-01	0/0	2022-01-01	0/0	2022-01-01	2022-01-01	2022-01-01	0/1	2022-01-01	2022-01-01	2022-01-01	2022-01-01	2022-01-01	2022-01-01	2022-01-01	2022-01-01	2022-01-01	2022-01-01	2022-01-01	2022-01-01	2022-01-01	2022-01-01	2022-01-01	2022-01-01	0/0	2022-01-01	2022-01-01	2022-01-01	0/0	2022-01-01	2022-01-01	2022-01-01	2022-01-01	2022-01-01
[truncated: 36,775 more rows]
[truncated: 77 more columns]
